# Supplementary material for: HSP70 inhibits CHIP E3 ligase activity to maintain germline function in Caenorhabditis elegans
Source: J Biol Chem. 2024 Oct 9;300(11):107864. doi: 10.1016/j.jbc.2024.107864 (PMC11567022; doi:10.1016/j.jbc.2024.107864)
Supplement: Supplemental Table S3 [file mmc5.xlsx]

## Sheet: Mass spec data
Description of the samples
N2- Control worm strain
496- HSP-1 EEYD mutant strain
N2_SH- Control after heat stress
496_SH- HSP-1 EEYD after heat stress
Gene names	T-test Difference N2_SH vs N2	negLog10 p-value N2_SH vs N2	T-test q-value N2_SH vs N2	T-test Significant N2_SH vs N2	T-test Difference 496_SH vs 496	negLog10 p-value 496_SH vs 496	T-test q-value 496_SH vs 496	T-test Significant 496_SH vs 496	T-test Difference 496 vs N2	negLog10 p-value 496 vs N2	T-test q-value 496 vs N2	T-test Significant 496 vs N2	T-test Difference 496_SH vs N2_SH	negLog10 p-value 496_SH vs N2_SH	T-test q-value 496_SH_N2 vs SH	T-test Significant 496_SH vs N2_SH	Comparison of the effect of HS on 496 and N2	N2_1	N2_2	N2_3	N2_4	N2_SH_1	N2_SH_2	N2_SH_3	N2_SH_4	496_1	496_2	496_3	496_4	496_SH_1	496_SH_2	496_SH_3	496_SH_4	Peptides	Razor + unique peptides	Mol. weight [kDa]	Q-value	Score	MS/MS count	Intensity	iBAQ	Protein IDs	Majority protein IDs	Protein names
max-2	-0.992394	1.87253	0.0205714		0.203207	0.582968	0.110576		-1.22421	1.80495	0.761647		-0.0286124	0.0460029	0.914128		496_HS vs 496 - N2_SH vs N2 < -0.5	-3.20961	-4.67341	-3.42019	-4.2142	-4.37856	-5.246	-4.84299	-5.01942	-4.83561	-5.47245	-5.05211	-5.05408	-4.92025	-5.04437	-4.56792	-5.0689	2	2	71.156	0	11.232	4	44444000	1307200	A0A0K3AQV8;G5EGQ3;A0A0K3AUE7	A0A0K3AQV8;G5EGQ3;A0A0K3AUE7	Non-specific serine/threonine protein kinase
tag-10	-0.53725	0.853332	0.119533		0.119521	0.263116	0.307511		-0.745583	1.41408	0.60375		-0.0888124	0.247515	0.64326		496_HS vs 496 - N2_SH vs N2 < -0.5	-4.69518	-3.79273	-4.38297	-3.75501	-4.87066	-4.65639	-4.37518	-4.87266	-4.90146	-4.79334	-4.56663	-5.3468	-4.77842	-4.5407	-4.93034	-4.88067	2	2	49.889	0	3.6987	2	60830000	3041500	A0A131MBC3;G5EER7;A0A131MCY4;G5EG67	A0A131MBC3;G5EER7;A0A131MCY4;G5EG67
	-1.11614	0.541377	0.180151		-0.430792	0.818531	0.0374935		0.46537	0.304033	0.56833		1.15072	1.10904	0.15261		496_HS vs 496 - N2_SH vs N2 < -0.5	-5.67058	-3.59619	-5.90283	-3.62407	-6.57268	-4.9116	-4.91713	-6.85681	-4.59274	-4.08806	-4.23851	-4.01287	-4.5699	-5.05845	-4.39318	-4.63382	1	1	22.396	0.00073287	2.0307	1	27950000	6987400	A0A2C9C301;A0A2C9C2U4	A0A2C9C301;A0A2C9C2U4
vps-39	0.126919	0.212965	0.579161		0.906832	2.3469	0	+	0.185658	0.729793	0.515076		0.965571	2.21956	0.111263	+	496_HS vs 496 - N2_SH vs N2 < -0.5	-2.27187	-1.83675	-2.37726	-2.11073	-2.52852	-1.69096	-1.62385	-2.24561	-1.92474	-1.95896	-2.07783	-1.89244	-1.06997	-1.16577	-0.827644	-1.16326	4	4	104.94	0	8.3139	4	75300000	1420800	A0A486WXM5;Q1ZXS5	A0A486WXM5;Q1ZXS5
scd-1	-0.185866	0.272634	0.495628		0.389227	3.11012	0.00357143	+	0.0944946	0.511998	0.604375		0.669587	1.73822	0.106776		496_HS vs 496 - N2_SH vs N2 < -0.5	-3.96483	-4.04805	-4.26178	-3.88397	-4.71726	-3.88045	-3.9081	-4.39629	-3.9165	-3.91559	-3.93192	-4.01665	-3.46853	-3.49622	-3.56638	-3.69262	4	4	95.953	0	8.084	5	121100000	6727700	A0A4V0INV4;A0A4V0INN2;A0A4V0IKL1;A0A4V0IL24;A0A4V0IKH6;Q9XXK5;A0A4V0IN69;Q8MQ12	A0A4V0INV4;A0A4V0INN2;A0A4V0IKL1;A0A4V0IL24;A0A4V0IKH6;Q9XXK5;A0A4V0IN69;Q8MQ12
unc-10	-0.209689	0.213936	0.537928		0.404223	0.748985	0.0443895		0.283457	0.43727	0.533184		0.897369	1.9503	0.0892	+	496_HS vs 496 - N2_SH vs N2 < -0.5	-3.89931	-3.09321	-4.34099	-4.14128	-4.29016	-4.13566	-3.59242	-4.2953	-3.52855	-3.59392	-3.83483	-3.38365	-3.02296	-3.70467	-2.85064	-3.14579	2	2	159.36	0.0010955	1.9773	2	46001000	686580	A0A5E4M2M0;A0A5E4LXW2;A0A5E4LWH4;A0A5E4LYK9;Q22366	A0A5E4M2M0;A0A5E4LXW2;A0A5E4LWH4;A0A5E4LYK9;Q22366	Rab-3-interacting molecule unc-10
	0.268555	0.221163	0.513819		0.882456	1.8032	0.00139683	+	0.185129	0.206887	0.664875		0.79903	1.68987	0.106551		496_HS vs 496 - N2_SH vs N2 < -0.5	-2.93122	-2.7473	-3.93491	-3.58766	-3.63719	-2.85282	-2.46806	-3.16881	-3.01837	-2.66293	-3.05551	-3.72377	-2.33403	-2.0705	-2.191	-2.33523	43	1	56.207	0	8.8973	12	804630000	23666000	A0A5E4M3F7	A0A5E4M3F7
	-0.351982	1.27975	0.100228		0.169543	0.587789	0.128753		-0.426918	0.921247	0.445907		0.0946081	0.322262	0.590232		496_HS vs 496 - N2_SH vs N2 < -0.5	-4.23318	-4.47573	-4.67402	-4.53243	-4.92064	-4.7468	-4.87295	-4.7829	-4.68254	-4.73494	-4.65117	-5.55438	-4.70258	-4.72741	-4.47044	-5.04443	1	1	70.024	0	6.009	1	19021000	951030	A0A7R9SV91;A0A7R9XN21;Q9U290;A0A7R9SUI8	A0A7R9SV91;A0A7R9XN21;Q9U290;A0A7R9SUI8
seu-1	-0.223149	0.161597	0.596508		0.511475	0.663221	0.0470328		0.521193	0.601903	0.469336		1.25582	1.9452	0.105617	+	496_HS vs 496 - N2_SH vs N2 < -0.5	-5.76762	-5.59262	-6.15732	-7.3004	-7.16226	-6.18585	-6.04552	-6.31692	-5.26639	-5.81371	-5.90039	-5.7527	-5.34977	-5.48195	-4.4505	-5.40508	1	1	75.388	0	2.7162	1	23181000	799360	A9D2P7	A9D2P7
	-0.193416	0.490865	0.354979		0.431383	1.48181	0.00925245	+	0.498242	1.86806	0.643875		1.12304	4.76915	0.0346667	+	496_HS vs 496 - N2_SH vs N2 < -0.5	-4.14864	-4.02773	-4.27093	-3.87302	-4.08521	-4.35788	-4.18501	-4.46587	-3.89478	-3.54338	-3.33117	-3.55802	-3.12675	-3.17449	-3.07843	-3.22215	1	1	16.409	0	4.155	2	14394000	2056300	C0HLB4;C0HLB3	C0HLB4;C0HLB3
	1.8427	1.63014	0.0220859		2.51167	2.26738	0	+	-0.265575	0.319977	0.576974		0.403394	0.645553	0.333556		496_HS vs 496 - N2_SH vs N2 < -0.5	-7.2862	-7.75006	-8.11749	-7.67089	-6.49122	-5.47503	-5.3544	-6.13319	-8.14065	-7.23972	-7.79946	-8.70712	-5.52455	-5.69684	-5.09564	-5.52324	2	2	10.621	0	5.0562	2	35921000	17960000	D1MN73	D1MN73
	-0.0935445	0.102386	0.73836		0.468906	1.05497	0.0202716		-0.171975	0.686822	0.521991		0.390475	0.547443	0.363069		496_HS vs 496 - N2_SH vs N2 < -0.5	-4.27964	-4.50468	-4.10505	-4.45557	-3.80828	-5.11292	-4.79569	-4.00224	-4.50661	-4.39722	-4.73526	-4.39375	-3.91498	-4.25255	-3.78915	-4.20054	1	1	31.919	0.00055249	2.0981	1	17941000	1380100	D3YT16	D3YT16
epc-1	1.58796	2.83819	0	+	2.39037	3.49635	0	+	-0.115604	0.234537	0.677193		0.686812	3.08654	0.1172	+	496_HS vs 496 - N2_SH vs N2 < -0.5	-3.50873	-3.37978	-3.17644	-3.41481	-1.80185	-1.88279	-1.92679	-1.51651	-3.19894	-3.95976	-3.17666	-3.60682	-0.977627	-1.25281	-1.01891	-1.13136	2	2	89.607	0.00037023	2.1905	2	134220000	3441400	G5EC14	G5EC14	Enhancer of polycomb-like protein
abf-2	1.60453	1.47329	0.0247732		3.42724	2.77118	0	+	-0.515703	0.300784	0.566699		1.30701	1.00931	0.171243		496_HS vs 496 - N2_SH vs N2 < -0.5	-6.62387	-7.6165	-6.77423	-6.72665	-4.97705	-6.09769	-6.19995	-4.04845	-6.35773	-9.07653	-6.2913	-8.07851	-3.35722	-4.71139	-3.20299	-4.82351	1	1	8.9306	0.0099096	1.2823	3	9336400	1867300	G5EC68	G5EC68	Antibacterial factor-related peptide 2
alp-1	-0.436435	0.68877	0.172938		0.122325	0.0791766	0.594474		-0.479433	0.466447	0.508367		0.0793271	0.0719481	0.837739		496_HS vs 496 - N2_SH vs N2 < -0.5	-5.56159	-5.87989	-5.56751	-5.31378	-5.6125	-7.06812	-6.03944	-5.34844	-5.21318	-6.17948	-5.57847	-7.26937	-6.20188	-5.68249	-6.0281	-5.83873	22	1	45.883	0	9.2915	4	104310000	4011900	G5EC72	G5EC72
gba-3	-0.436297	0.478848	0.271876		0.15518	0.188613	0.351251		0.483999	1.00764	0.447659		1.07548	1.77517	0.0893793	+	496_HS vs 496 - N2_SH vs N2 < -0.5	-5.15186	-4.62119	-5.59842	-4.98747	-6.29684	-5.40464	-4.98984	-5.41282	-4.99053	-4.48924	-4.62094	-4.32225	-4.10007	-4.79799	-4.19148	-4.71269	2	2	59.088	0	3.9904	2	35765000	1703100	G5ECR8	G5ECR8	Putative glucosylceramidase 3
dpy-14;col-165	-1.4994	1.12321	0.0499171		-0.526977	1.3395	0.00891773	+	-0.997423	0.737326	0.444685		-0.0249977	0.0228068	0.949835		496_HS vs 496 - N2_SH vs N2 < -0.5	-1.0411	-2.57439	-0.541995	-3.31835	-3.37836	-2.7451	-3.05469	-4.2953	-3.13545	-2.6996	-2.56774	-3.06273	-3.29651	-3.60599	-2.96916	-3.70177	2	2	31.849	0	15.909	3	244250000	24425000	G5EEB6;Q966K5	G5EEB6;Q966K5
	0.260458	0.483513	0.319551		0.819045	1.01481	0.0130223		0.777031	1.93389	0.808348		1.33562	2.6033	0.150222	+	496_HS vs 496 - N2_SH vs N2 < -0.5	-4.16961	-4.61363	-4.2911	-4.80457	-4.54285	-4.10831	-4.0142	-4.17171	-3.43628	-4.03478	-3.89895	-3.40077	-2.63051	-2.94552	-2.40159	-3.51698	2	2	43.586	0	3.2874	3	76784000	4041300	G5EEZ1	G5EEZ1
efl-1	-0.320644	0.595437	0.24825		0.22177	1.02341	0.0521887		-0.602637	1.76713	0.655774		-0.0602224	0.341152	0.657885		496_HS vs 496 - N2_SH vs N2 < -0.5	-5.59484	-5.22426	-5.50886	-6.00647	-5.80604	-6.11827	-5.89245	-5.80026	-6.19691	-5.9472	-6.37556	-6.2253	-5.99596	-5.96845	-5.96247	-5.93102	3	3	39.547	0	3.4083	4	63907000	3195400	G5EF11	G5EF11
smn-1	0.304133	0.456102	0.315657		0.977082	1.23806	0.00621566	+	-0.81155	1.01024	0.458631		-0.138602	0.283948	0.564749		496_HS vs 496 - N2_SH vs N2 < -0.5	-6.55885	-5.9313	-6.63743	-5.70483	-6.18172	-5.49628	-5.77722	-6.16066	-7.02918	-6.22662	-6.9196	-7.90321	-6.23091	-5.73976	-6.2322	-5.96741	2	1	21.807	0.0030493	1.6803	1	6652000	1108700	G5EFQ8	G5EFQ8
gcp-2.1;R57.1	0.153368	0.090846	0.738275		1.04264	1.27959	0.00643392	+	0.0792859	0.0874669	0.822388		0.968554	0.907391	0.217853		496_HS vs 496 - N2_SH vs N2 < -0.5	-8.2911	-8.67173	-9.57186	-8.73952	-9.62163	-7.39862	-8.67364	-8.96684	-8.40098	-8.45971	-9.19298	-8.9034	-7.46945	-7.64152	-7.2008	-8.47475	2	2	83.682	0.00018515	2.1925	2	2274500	78433	G8JYE4;P91406	G8JYE4;P91406	Glutamate carboxypeptidase 2 homolog
	0.496167	1.02467	0.103823		1.72851	2.36359	0	+	0.0137334	0.0336046	0.946928		1.24608	1.82003	0.0935294	+	496_HS vs 496 - N2_SH vs N2 < -0.5	-5.2649	-5.91168	-5.75287	-5.5989	-4.6964	-5.72198	-5.57518	-4.55012	-5.594	-5.69796	-5.61487	-5.56659	-3.45667	-4.07528	-3.61373	-4.4137	1	1	57.979	0	3.7221	1	39389000	1712500	H2KYD1;O76580	H2KYD1;O76580
	-0.580498	0.583986	0.194663		0.00819588	0.0148939	0.930837		0.436474	0.777408	0.461945		1.02517	1.76189	0.09	+	496_HS vs 496 - N2_SH vs N2 < -0.5	-5.53817	-4.67997	-5.6395	-4.71692	-6.13331	-5.18111	-5.2263	-6.35582	-4.8694	-4.60316	-4.88705	-4.46905	-4.67129	-4.70784	-4.51049	-4.90626	9	1	17.997	0.00055269	2.1025	1	33190000	3319000	H2KYU8	H2KYU8
	0.710884	0.868322	0.109176		1.38497	2.53866	0	+	0.338882	0.482932	0.515351		1.01297	2.13665	0.1122	+	496_HS vs 496 - N2_SH vs N2 < -0.5	-5.56244	-4.65548	-5.89377	-4.79685	-4.90228	-4.04758	-4.25531	-4.85982	-4.91232	-4.6917	-4.75319	-5.1958	-3.4517	-3.7589	-3.1419	-3.66059	3	3	52.409	0	3.0101	4	1787300000	71494000	H2KZ25;Q8IG43;H2KZ26;H2KZ24	H2KZ25;Q8IG43;H2KZ26;H2KZ24
noah-1	-0.780447	1.06706	0.0750535		0.0301673	0.0693095	0.729796		-0.158307	0.549656	0.548791		0.652307	1.05006	0.213095		496_HS vs 496 - N2_SH vs N2 < -0.5	2.07018	2.508	2.31062	2.58071	1.08706	2.16774	2.07553	1.01741	2.01051	2.31123	2.21233	2.30222	2.38412	2.02803	2.38519	2.15963	15	15	115.32	0	105.41	22	1193300000	26517000	H2KZ73;Q8T3B7;H8W3Y1	H2KZ73;Q8T3B7;H8W3Y1
	-0.402015	0.839433	0.138257		0.118185	0.148659	0.43375		-0.41652	0.761579	0.470311		0.103681	0.16101	0.701229		496_HS vs 496 - N2_SH vs N2 < -0.5	-6.39415	-6.00335	-6.5061	-7.09671	-6.77944	-6.98686	-6.56867	-7.27341	-6.50455	-7.00366	-6.96222	-7.19595	-7.21015	-6.50261	-6.42274	-7.05816	2	2	53.351	0	4.4983	2	18743000	749730	H2L007;Q7JP60	H2L007;Q7JP60
	-0.483113	0.493981	0.254988		1.00284	1.01396	0.0119735		0.316074	0.364599	0.553189		1.80203	1.8033	0.107644	+	496_HS vs 496 - N2_SH vs N2 < -0.5	-7.47473	-6.9445	-7.62903	-6.21494	-8.45962	-6.99318	-7.19958	-7.54327	-6.88095	-6.25195	-6.67364	-7.19237	-5.54562	-6.09849	-4.65437	-6.68908	2	2	54.175	0	4.5952	2	30719000	1536000	H2L0B3;Q65ZJ0	H2L0B3;Q65ZJ0
	0.239916	0.226994	0.515168		0.878179	1.02221	0.0133987		0.720942	1.63248	0.669961		1.35921	1.84691	0.0997193	+	496_HS vs 496 - N2_SH vs N2 < -0.5	-5.5305	-6.37398	-6.44247	-6.46424	-6.45528	-5.61161	-6.11208	-5.67255	-5.39703	-5.63354	-5.59507	-5.30179	-4.05273	-5.19465	-3.96131	-5.20602	2	2	43.858	0	3.8455	2	71739000	3119100	Q17786;K8FDZ1	Q17786;K8FDZ1
	-0.170979	0.216173	0.5512		0.497903	1.76636	0.00590352	+	0.122641	0.541008	0.571292		0.791523	1.44462	0.124625		496_HS vs 496 - N2_SH vs N2 < -0.5	-2.21695	-2.34136	-2.21433	-2.48371	-3.11543	-1.79701	-2.24802	-2.7798	-2.37533	-2.00278	-2.10912	-2.27856	-1.5994	-1.72769	-1.64866	-1.79842	6	6	36.425	0	36.483	7	707550000	58963000	O02155	O02155
	-0.175917	0.489001	0.371163		0.964928	2.73552	0	+	0.550996	2.03954	0.698462		1.69184	5.89364	0	+	496_HS vs 496 - N2_SH vs N2 < -0.5	2.47906	2.33274	2.168	2.74511	2.00828	2.38564	2.27703	2.35028	2.85197	2.85361	3.05032	3.17299	3.93557	3.9787	3.98191	3.89242	14	14	48.639	0	136.83	26	1847300000	63700000	O02158	O02158
	3.02492	1.5424	0.0226415		4.97268	1.91268	0	+	-2.23741	0.706223	0.445174		-0.289651	0.0996206	0.75197		496_HS vs 496 - N2_SH vs N2 < -0.5	-2.35765	-2.64884	-2.34454	-2.57967	0.949242	-0.804793	-0.46867	2.4932	-2.46973	-8.70587	-2.12584	-5.57891	1.12901	-1.05616	1.92889	-0.991366	2	2	10.559	0	20.547	2	123290000	24658000	O16446	O16446
	1.86387	1.60472	0.02		3.95246	1.24667	0.00399315	+	-1.905	0.674917	0.4446		0.183585	0.14952	0.673456		496_HS vs 496 - N2_SH vs N2 < -0.5	-6.28865	-5.60483	-6.79823	-5.82058	-5.35964	-4.3286	-4.18992	-3.17864	-5.66608	-10.1213	-5.78374	-10.5612	-4.35218	-4.08573	-3.6832	-4.20135	1	1	17.971	0	4.1959	1	24636000	4106000	O16488	O16488
	-0.611295	0.498011	0.237389		0.00920153	0.0432825	0.877818		-0.139812	0.141263	0.740624		0.480684	0.673551	0.317525		496_HS vs 496 - N2_SH vs N2 < -0.5	-1.75766	-0.520272	-1.68476	-0.370231	-2.27569	-1.08338	-1.11878	-2.30024	-1.40231	-1.10766	-1.21516	-1.16704	-1.24454	-1.28909	-1.15974	-1.16198	5	5	58.738	0	44.54	8	243950000	13553000	O17347	O17347
frm-3	-0.180685	0.33152	0.452667		0.367624	1.13645	0.02326		0.114523	0.453378	0.594191		0.662831	1.18448	0.177128		496_HS vs 496 - N2_SH vs N2 < -0.5	-6.34308	-5.86834	-6.28805	-6.15865	-6.53728	-5.81854	-6.08319	-6.94186	-5.99889	-6.15281	-5.97282	-6.07552	-5.335	-5.79572	-5.53383	-6.06499	1	1	122.46	0	2.8218	2	13784000	246140	O17905	O17905
	-0.971807	0.930025	0.0840218		-0.275166	0.603288	0.0869279		-0.0750816	0.0953006	0.815281		0.62156	0.97567	0.226325		496_HS vs 496 - N2_SH vs N2 < -0.5	-4.57304	-4.1963	-5.35274	-4.25612	-6.1949	-4.97052	-5.14349	-5.95652	-4.37894	-4.88569	-4.6289	-4.78501	-5.21015	-4.96379	-4.59269	-5.01257	2	2	74.208	0	12.958	2	34108000	1364300	O44189;W6RRY4	O44189;W6RRY4
moc-3	-1.10408	2.02649	0.0103448	+	-0.598262	1.23414	0.00963015	+	-0.238071	1.14847	0.469214		0.267744	0.629526	0.371855		496_HS vs 496 - N2_SH vs N2 < -0.5	-4.6174	-4.74356	-4.58049	-4.6672	-5.44703	-5.76599	-6.22673	-5.58521	-4.96158	-4.67259	-4.78493	-5.14183	-5.44028	-5.81231	-5.37879	-5.32261	1	1	44.464	0.0042561	1.5377	1	11717000	689230	O44510	O44510	Adenylyltransferase and sulfurtransferase MOCS3;Molybdopterin-synthase adenylyltransferase;Molybdopterin-synthase sulfurtransferase
hacd-1	-0.316315	0.24476	0.480511		0.214982	0.214898	0.295182		-0.380158	0.782353	0.467729		0.151139	0.0895319	0.786914		496_HS vs 496 - N2_SH vs N2 < -0.5	1.90392	2.64845	2.25106	2.72282	1.43485	3.00501	2.75721	1.06392	1.71809	2.34947	2.13907	1.79899	1.62059	2.85217	1.48967	2.90312	9	9	33.03	0	60.052	16	2027900000	184360000	O44608	O44608
	0.328255	0.340985	0.386095		0.968611	1.19117	0.00661242	+	0.718926	1.22556	0.516026		1.35928	2.43435	0.119429	+	496_HS vs 496 - N2_SH vs N2 < -0.5	-7.06505	-7.42539	-7.51224	-8.05942	-7.55521	-7.12499	-7.3715	-6.69737	-6.19194	-7.17942	-7.14113	-6.6739	-5.68383	-6.13726	-5.24396	-6.2469	1	1	23.254	0	2.9127	1	48565000	6937900	O44738	O44738
drr-2	-0.516956	0.307608	0.385964		0.493464	0.644838	0.0516373		0.766754	0.99392	0.447612		1.77717	1.92992	0.104118	+	496_HS vs 496 - N2_SH vs N2 < -0.5	-4.53985	-4.91767	-6.10799	-4.99299	-6.80597	-4.80967	-5.28999	-5.72071	-3.91472	-4.76205	-4.68664	-4.12808	-3.61396	-4.34625	-3.2866	-4.27082	2	2	23.046	0	21.733	3	184560000	16778000	O45781	O45781
fkb-7	0.105863	0.0825487	0.768755		0.630547	2.34424	0	+	-0.00704908	0.0133743	0.979498		0.517636	0.583921	0.336826		496_HS vs 496 - N2_SH vs N2 < -0.5	-1.95915	-1.42851	-1.87894	-1.24	-2.37511	-0.85196	-0.780502	-2.07558	-1.57717	-1.66065	-1.72703	-1.56995	-0.872899	-1.11952	-0.906157	-1.11404	3	3	36.156	0	7.7459	3	69939000	4114100	O61826	O61826
	-0.800124	0.6223	0.160701		-0.153804	0.349856	0.219847		-0.352424	0.550622	0.500611		0.293896	0.24449	0.539942		496_HS vs 496 - N2_SH vs N2 < -0.5	-0.276369	0.66516	-0.00426769	0.80951	-1.14706	0.436542	0.192513	-1.48846	-0.332285	0.239692	0.14202	-0.265089	-0.321415	-0.0641851	-0.420688	-0.0245905	7	7	181.3	0	55.057	7	291220000	3386300	O62055	O62055
	-0.838673	1.31957	0.0483705		-0.148432	0.134973	0.439309		-0.536572	0.927849	0.44676		0.153669	0.258177	0.572462		496_HS vs 496 - N2_SH vs N2 < -0.5	-4.57072	-4.6512	-5.05774	-4.44495	-5.51027	-5.86142	-5.13817	-5.56945	-5.15645	-4.98961	-4.75792	-5.96692	-5.08265	-5.20491	-5.93749	-5.23958	1	1	74.145	0.00073556	2.0713	1	36082000	1244200	O62256	O62256
hsp-16.41	2.79659	3.12224	0	+	3.68223	3.4699	0	+	-0.253531	0.263197	0.604076		0.632113	1.33217	0.15289		496_HS vs 496 - N2_SH vs N2 < -0.5	0.883532	0.734443	1.07126	0.80049	3.77905	3.6024	3.31621	3.97842	1.24181	-0.246238	1.3103	0.169731	4.67329	3.97555	4.65531	3.90038	13	6	16.252	0	87.181	19	7396100000	821790000	P06581	P06581	Heat shock protein Hsp-16.41
cpr-1	-2.59693	2.64857	0	+	-1.73362	1.84093	0	+	-0.796151	1.26415	0.556174		0.067163	0.120548	0.780164		496_HS vs 496 - N2_SH vs N2 < -0.5	2.50107	2.79057	2.43106	2.73672	0.454184	-0.0783663	0.15575	-0.459887	1.4287	2.46689	2.25516	1.12406	0.30477	0.0390749	0.054534	-0.0580454	5	5	35.397	0	70.812	14	1351200000	103940000	P25807	P25807	Gut-specific cysteine proteinase
set-3	-0.843707	0.753797	0.120098		-0.181944	0.411149	0.173462		-0.0426328	0.0674173	0.876281		0.61913	0.582124	0.32993		496_HS vs 496 - N2_SH vs N2 < -0.5	-7.0156	-7.53138	-6.64323	-7.18007	-6.95508	-7.66169	-8.05444	-9.0739	-7.09951	-6.86216	-7.09195	-7.4872	-6.74664	-7.16544	-7.53221	-7.8243	2	2	53.24	0.00018539	2.2082	2	7793600	389680	P34318	P34318	SET domain-containing protein 3
F44E2.4	-0.387887	0.334453	0.378771		0.525768	1.58968	0.00634531	+	0.204987	0.249987	0.628278		1.11864	1.64776	0.0870545	+	496_HS vs 496 - N2_SH vs N2 < -0.5	-3.22182	-2.18391	-3.4836	-2.59527	-3.88594	-2.69613	-2.57766	-3.87642	-2.95604	-2.9099	-2.46816	-2.33055	-2.33027	-2.10777	-1.99435	-2.12919	3	3	139.63	0	9.5976	3	70436000	1280700	P34434	P34434	Uncharacterized protein F44E2.4
dpy-10	-0.953768	0.54868	0.18432		0.17752	0.422482	0.17141		-0.170649	0.147397	0.721998		0.960639	0.659044	0.28834		496_HS vs 496 - N2_SH vs N2 < -0.5	-4.57315	-2.81583	-4.07746	-2.95762	-5.59432	-3.28802	-3.49495	-5.86185	-4.05891	-3.56366	-3.69196	-3.79214	-3.95678	-3.84193	-3.26655	-3.33131	1	1	38.53	0	7.9742	1	122640000	6813200	P35800	P35800	Cuticle collagen dpy-10
cpr-4	-1.47547	1.66678	0.0212826		-0.879115	1.60836	0.00413475	+	-0.417473	0.583221	0.481962		0.178881	0.828023	0.380226		496_HS vs 496 - N2_SH vs N2 < -0.5	1.45942	2.25014	1.28291	2.3716	0.470842	0.409043	0.439941	0.142372	1.13509	1.86159	1.63747	1.06004	0.708651	0.463557	0.634173	0.371343	8	8	36.493	0	72.968	23	5468500000	390610000	P43508	P43508	Cathepsin B-like cysteine proteinase 4
dnj-4	-0.29565	0.794738	0.188568		0.42425	0.952541	0.0297695		0.146826	0.47702	0.569177		0.866725	2.27374	0.109463	+	496_HS vs 496 - N2_SH vs N2 < -0.5	-6.57914	-6.63183	-7.09262	-6.84534	-7.29199	-6.99429	-7.08012	-6.96513	-6.51734	-6.86317	-6.59422	-6.58689	-6.22799	-6.35704	-5.69272	-6.58687	1	1	32.579	0	2.9433	1	19596000	1399700	P91014	P91014
nas-9	-1.27227	1.89018	0.0139535		-0.555228	1.12255	0.0153054		-0.410684	1.09699	0.444242		0.306355	0.778745	0.329832		496_HS vs 496 - N2_SH vs N2 < -0.5	-4.22653	-4.29766	-4.11808	-3.93276	-5.49294	-5.16536	-5.12938	-5.87642	-4.84989	-4.07934	-4.4828	-4.80573	-4.87645	-5.09743	-5.17427	-5.29053	1	1	60.977	0.0021657	1.772	1	56297000	2010600	P91137	P91137	Zinc metalloproteinase nas-9
	-1.62027	1.15003	0.0477782		-0.406754	0.937746	0.0311555		-0.136261	0.220609	0.671335		1.07725	0.697115	0.275146		496_HS vs 496 - N2_SH vs N2 < -0.5	-5.88148	-6.77256	-6.666	-6.42274	-6.95476	-9.95128	-8.46194	-6.85587	-6.36759	-7.00985	-6.45272	-6.45767	-6.48891	-7.0696	-7.10801	-7.24833	1	1	26.758	0.0021716	1.8077	1	13414000	1219500	P91282	P91282
hpo-17	-0.232393	0.286114	0.463288		0.363411	0.58854	0.0743643		0.789454	1.64614	0.636426		1.38526	3.10476	0.0953333	+	496_HS vs 496 - N2_SH vs N2 < -0.5	-2.10336	-2.26462	-2.8273	-3.01396	-3.15144	-2.64012	-2.39874	-2.94851	-1.69776	-1.93456	-2.0201	-1.39901	-1.20266	-1.5422	-1.11024	-1.74268	2	2	19.728	0	9.1705	2	45991000	6570100	P92012	P92012
wrt-10	-0.976332	0.726266	0.120233		-0.0796061	0.193671	0.420978		-0.219026	0.289346	0.599388		0.6777	0.659205	0.305084		496_HS vs 496 - N2_SH vs N2 < -0.5	-4.48152	-3.38179	-4.21697	-3.35013	-5.49937	-4.03248	-3.95461	-5.84928	-4.40355	-3.8761	-3.87599	-4.15088	-4.13627	-4.32173	-4.06622	-4.10073	1	1	28.351	0	3.0741	1	43396000	3945100	Q09635	Q09635
	0.046155	0.0479546	0.868559		0.708225	1.06156	0.0130926		0.448525	1.22052	0.443098		1.11059	1.87319	0.0909296	+	496_HS vs 496 - N2_SH vs N2 < -0.5	-0.637888	-0.807094	-1.48953	-0.923484	-1.47981	-0.426259	-0.851397	-0.915909	-0.482517	-0.417336	-0.690745	-0.473293	0.462215	-0.000441551	0.681893	-0.374661	1	1	8.9365	0.00073543	2.0665	1	67827000	16957000	Q0G820	Q0G820
sodh-1	-0.558568	0.245	0.452628		0.0299919	0.0224116	0.874882		-0.364553	0.283039	0.579245		0.224007	0.109872	0.738272		496_HS vs 496 - N2_SH vs N2 < -0.5	5.65905	6.94872	5.35995	6.99761	4.921	7.01174	6.66389	4.13443	5.45588	6.56929	6.26767	5.21427	5.4097	6.4553	5.34702	6.41506	40	40	37.696	0	323.31	219	119750000000	5702500000	Q17334;O45687	Q17334	Alcohol dehydrogenase 1
pha-4	-0.590058	0.497217	0.240245		0.374714	0.401095	0.122438		-0.628129	0.985902	0.441885		0.336643	0.290586	0.50371		496_HS vs 496 - N2_SH vs N2 < -0.5	-5.24675	-4.75462	-4.86023	-4.61837	-5.85405	-4.44194	-4.96485	-6.57936	-6.15061	-5.26884	-4.78746	-5.78557	-4.91662	-5.35167	-5.20818	-5.01716	1	1	55.426	0	4.1259	2	54279000	5427900	Q17381	Q17381	Defective pharyngeal development protein 4
stip-1	-0.0400374	0.060008	0.853773		0.800064	1.11158	0.00957977	+	-0.808111	0.922564	0.442466		0.0319896	0.0744121	0.877204		496_HS vs 496 - N2_SH vs N2 < -0.5	-7.28676	-6.4419	-7.72154	-7.14551	-7.28143	-7.10083	-7.29312	-7.08047	-7.48163	-7.76099	-7.57049	-9.01505	-7.32236	-6.8076	-7.04881	-7.44912	1	1	7.4741	0	5.3653	1	5508300	1377100	Q9U3R2;Q17784	Q9U3R2;Q17784	Septin and tuftelin-interacting protein 1 homolog
swd-2.1	-0.407431	0.600081	0.217286		0.15358	0.316583	0.236679		0.313437	0.914156	0.466478		0.874448	1.64162	0.104857		496_HS vs 496 - N2_SH vs N2 < -0.5	-5.24787	-5.50381	-6.00306	-5.50087	-6.1068	-6.39654	-5.70531	-5.67668	-5.06365	-5.41324	-5.23397	-5.291	-4.65114	-5.19963	-4.83912	-5.69765	2	2	36.231	0.0032189	1.6468	2	29367000	1727500	Q18404	Q18404
hil-3	-1.29544	1.90862	0.0121951		-0.563287	1.00489	0.0189697		-0.396561	0.728801	0.466626		0.33559	0.593678	0.362082		496_HS vs 496 - N2_SH vs N2 < -0.5	0.440987	0.96079	0.796939	0.873878	-0.891071	-0.0829248	-0.0590134	-1.07615	-0.0407219	0.880794	0.683349	-0.0370712	-0.174089	-0.159921	-0.221145	-0.211646	3	3	21.707	0	11.402	4	336540000	84135000	Q19743	Q19743	Histone H1.3
	-0.327052	0.617894	0.234812		0.295646	0.75431	0.0596063		-0.107474	0.207291	0.69846		0.515224	0.826759	0.278742		496_HS vs 496 - N2_SH vs N2 < -0.5	-2.96504	-2.00103	-2.5073	-2.62263	-2.78156	-2.47079	-2.66077	-3.4911	-2.63568	-2.77021	-2.53335	-2.58668	-2.26735	-2.94035	-1.90351	-2.23211	1	1	16.658	0.0068565	1.4162	1	64121000	12824000	Q20122	Q20122	Acyl carrier protein
wrt-2	-0.64745	0.765469	0.12379		0.0262382	0.0568149	0.773112		-0.499023	0.823264	0.445382		0.174666	0.317129	0.528401		496_HS vs 496 - N2_SH vs N2 < -0.5	-4.09547	-3.23243	-4.09655	-3.01053	-4.74908	-3.91087	-3.83929	-4.52555	-4.15524	-3.98064	-3.92076	-4.37444	-4.11846	-4.1873	-4.11056	-3.90982	3	3	49.791	0	6.1885	4	140950000	11746000	Q20677	Q20677
dpy-17	-0.429766	0.209307	0.505668		0.805349	1.00201	0.0144222		-0.803709	0.908922	0.441625		0.431406	0.347026	0.456868		496_HS vs 496 - N2_SH vs N2 < -0.5	-6.50067	-7.9728	-6.67151	-7.77801	-8.42936	-6.71768	-8.21701	-7.27801	-7.95466	-8.63906	-8.09505	-7.44907	-6.72282	-8.11634	-6.61092	-7.46636	1	1	34.546	0.0061805	1.4698	1	29220000	2922000	Q20778	Q20778
	-1.1434	0.703493	0.119907		-0.613941	0.902776	0.0230872		0.958512	0.409959	0.508935		1.48797	1.86571	0.107913	+	496_HS vs 496 - N2_SH vs N2 < -0.5	-5.92277	-7.65068	-4.58537	-3.123	-6.21723	-7.35822	-6.43272	-5.84725	-4.77304	-3.70559	-3.77652	-5.19262	-4.68619	-5.03935	-4.42716	-5.75083	2	2	26.3	0	2.7627	2	94125000	11766000	Q20865	Q20865
abu-13	-0.558282	0.306249	0.384826		0.397058	0.60111	0.0686486		0.211563	0.161915	0.698566		1.1669	1.10092	0.155509		496_HS vs 496 - N2_SH vs N2 < -0.5	-1.95107	-0.546876	-2.38673	-0.39446	-2.972	-1.04332	-1.02647	-2.47048	-1.21007	-1.14056	-1.15756	-0.924694	-0.310995	-1.24256	-0.294845	-0.996253	3	3	54.883	0	18.383	3	120650000	6702900	Q20936	Q20936
	-0.553396	1.52862	0.0486018		0.0416331	0.0746993	0.687067		-0.358375	0.99702	0.44791		0.236655	0.74182	0.358207		496_HS vs 496 - N2_SH vs N2 < -0.5	-5.27768	-5.36231	-4.88677	-5.29537	-6.07148	-5.5065	-5.51532	-5.94242	-5.65191	-5.45799	-5.21814	-5.92759	-5.38074	-5.63194	-5.59676	-5.47966	1	1	64.851	0.008547	1.3179	1	26336000	877850	Q21234	Q21234
mak-1	-1.04092	0.708852	0.120112		-0.466247	1.09498	0.0183456		-0.19605	0.171911	0.694416		0.378625	0.601732	0.350892		496_HS vs 496 - N2_SH vs N2 < -0.5	-6.35299	-5.00223	-6.47408	-4.85557	-6.87527	-6.52477	-6.08146	-7.36706	-6.08334	-5.8229	-5.60555	-5.95728	-6.35823	-6.00908	-6.59003	-6.37672	1	1	58.528	0	3.7447	1	59352000	2697800	Q21360	Q21360
aqp-7	-0.520612	0.522656	0.235142		0.306643	0.683485	0.0681993		0.841767	1.28586	0.565412		1.66902	3.55242	0.052	+	496_HS vs 496 - N2_SH vs N2 < -0.5	-1.73399	-2.62532	-3.18369	-2.78847	-3.41195	-2.63391	-3.01145	-3.35661	-1.29653	-1.84723	-2.0815	-1.73914	-1.24075	-1.74745	-1.20789	-1.54174	3	3	31.882	0	12.846	4	347140000	57857000	Q21473;A0A6V7QYI0	Q21473;A0A6V7QYI0
	0.0871189	0.02574	0.913682		0.973079	1.77204	0.00147368	+	-0.0489926	0.0377797	0.918591		0.836967	0.381772	0.406311		496_HS vs 496 - N2_SH vs N2 < -0.5	-7.978	-7.23923	-6.82652	-8.31139	-6.69751	-10.1889	-6.93034	-6.18991	-7.67805	-8.02336	-6.79148	-8.05822	-6.58572	-6.53939	-6.05299	-7.48069	1	1	20.666	0.0018146	1.8404	2	42805000	4280500	Q22532	Q22532
	-0.275407	0.26283	0.471636		0.594864	1.34893	0.00708674	+	-0.0530534	0.0650632	0.870436		0.817217	1.16934	0.162117		496_HS vs 496 - N2_SH vs N2 < -0.5	-0.735044	0.287549	-0.649629	0.0274668	-1.12888	0.0385561	0.110098	-1.19106	-0.397476	-0.0707693	-0.118447	-0.695178	0.121019	0.13433	0.467656	0.374579	2	2	11.142	0	11.481	3	312870000	104290000	Q7JLZ9;Q22719	Q7JLZ9;Q22719
	-0.301719	0.462424	0.313467		0.254038	1.17529	0.0366925		0.253274	0.5858	0.513382		0.809031	2.12183	0.0949254	+	496_HS vs 496 - N2_SH vs N2 < -0.5	-0.518925	-0.116797	-0.904908	-0.0628176	-1.27219	-0.48677	-0.43224	-0.619127	-0.218025	0.00985241	-0.184583	-0.197598	0.024868	0.0594397	0.304301	0.0371904	5	5	98.207	0	17.209	6	318620000	7080400	Q22822	Q22822
	0.371423	0.580305	0.237146		1.01996	1.23579	0.00632333	+	-0.548152	0.742951	0.457605		0.100388	0.189081	0.671261		496_HS vs 496 - N2_SH vs N2 < -0.5	1.0304	1.84264	1.04278	1.79611	1.48506	2.1116	2.07882	1.52213	0.718983	1.35437	1.29672	0.149246	1.59471	1.94664	1.88549	2.17231	10	10	11.957	0	82.522	40	7400400000	1057200000	Q22850	Q22850
	1.20584	1.70482	0.0235707		1.89824	4.28423	0	+	-0.0363293	0.0713508	0.878182		0.656076	1.06852	0.205761		496_HS vs 496 - N2_SH vs N2 < -0.5	-4.00218	-4.04364	-3.60434	-4.16241	-3.43455	-2.18308	-2.37718	-2.99443	-3.6658	-4.27674	-3.87709	-4.13827	-1.83503	-2.30618	-1.86765	-2.35607	1	1	31.95	0.00073166	2.0197	1	23295000	1791900	Q23042	Q23042
lpr-5	-0.559123	0.304577	0.385535		0.0356355	0.0588684	0.740704		-0.0585108	0.0412086	0.910578		0.536247	0.483225	0.37		496_HS vs 496 - N2_SH vs N2 < -0.5	-3.50041	-1.95854	-3.48634	-1.764	-3.98173	-2.35259	-2.40361	-4.20785	-2.96591	-2.44782	-2.53988	-2.98973	-2.72362	-2.73175	-2.86878	-2.47664	2	2	60.514	0	11.693	2	114870000	5221600	Q23163	Q23163
ndx-3	-0.505488	0.798232	0.130535		0.00536633	0.0273977	0.924335		0.0989187	0.417475	0.623927		0.609773	1.55225	0.134148		496_HS vs 496 - N2_SH vs N2 < -0.5	-3.70845	-3.77969	-3.96897	-3.52818	-4.81786	-4.00045	-3.87589	-4.31304	-3.6645	-3.51596	-3.63967	-3.76947	-3.56096	-3.68311	-3.65895	-3.66512	1	1	27.098	0.00018716	2.363	2	178910000	13763000	Q23236	Q23236	Nudix hydrolase 3
	0.452233	0.494839	0.261531		0.959282	3.47589	0	+	0.526715	1.16944	0.455424		1.03376	1.8403	0.0882927	+	496_HS vs 496 - N2_SH vs N2 < -0.5	-3.52039	-2.9419	-4.05807	-3.60796	-3.78291	-2.71559	-2.53056	-3.29033	-3.04054	-3.07378	-2.83091	-3.07624	-2.15973	-2.09287	-1.73511	-2.19662	3	3	58.313	0	10.314	6	392120000	32676000	Q3HKC5;A8WFH7;H2KYT4	Q3HKC5;A8WFH7;H2KYT4
	-0.262029	0.477756	0.323199		0.290614	0.563896	0.0911876		-0.381604	0.788687	0.469807		0.17104	0.392987	0.49886		496_HS vs 496 - N2_SH vs N2 < -0.5	-1.76548	-1.19484	-1.63498	-1.22533	-1.95602	-1.41528	-1.4023	-2.09515	-1.91558	-1.47263	-1.61785	-2.34098	-1.63921	-1.44356	-1.66818	-1.43364	2	2	14.224	0	8.4603	2	45261000	5657700	Q4R148	Q4R148
	-0.0162544	0.0441769	0.913036		0.662301	1.34057	0.00654931	+	0.211512	0.998797	0.465298		0.890068	1.84812	0.0890323	+	496_HS vs 496 - N2_SH vs N2 < -0.5	2.47987	2.6437	2.28454	2.56954	2.12667	2.63839	2.51772	2.62986	2.81295	2.48342	2.72726	2.80007	3.69086	2.91434	3.83476	3.03295	11	11	30.785	0	206.58	30	11005000000	733680000	Q65XX4	Q65XX4
dur-1	1.84608	2.75236	0	+	2.44545	3.2704	0	+	-0.539253	0.614869	0.470753		0.0601082	0.0443577	0.899771		496_HS vs 496 - N2_SH vs N2 < -0.5	-2.59895	-1.80604	-2.59933	-1.61791	-0.838263	-0.395497	-0.610645	0.606518	-2.36977	-2.80619	-2.04886	-3.55441	-0.0518093	-0.735072	0.651221	-0.861794	16	1	43.378	0	13.854	4	725680000	26877000	Q7JLY3	Q7JLY3
tbc-17	0.0619755	0.107075	0.757713		0.68114	2.29526	0	+	0.177303	0.585073	0.531667		0.796468	2.69281	0.104148	+	496_HS vs 496 - N2_SH vs N2 < -0.5	-4.3559	-4.16979	-4.76125	-4.62198	-4.66774	-4.38393	-4.18205	-4.42729	-4.20315	-4.24864	-4.30313	-4.44479	-3.56911	-3.62737	-3.35681	-3.92185	3	3	112.86	0	2.8209	5	108710000	2218500	Q7K711;Q9U2D8;H1UBJ3;B7FAS5	Q7K711;Q9U2D8;H1UBJ3
	-0.180367	0.213465	0.54951		0.376563	1.03488	0.0285701		0.414237	1.63166	0.503694		0.971166	1.96035	0.0922286	+	496_HS vs 496 - N2_SH vs N2 < -0.5	-6.87648	-6.79299	-7.05576	-6.52695	-7.33523	-6.73232	-6.48005	-7.42605	-6.32163	-6.20704	-6.56037	-6.50618	-6.00492	-5.95155	-5.73938	-6.39312	1	1	32.804	0	2.8095	1	9180300	655730	Q7YWZ7	Q7YWZ7
	-0.228515	0.253317	0.494609		0.291582	0.559133	0.0919971		0.407678	1.42956	0.456683		0.927775	1.76511	0.0871619	+	496_HS vs 496 - N2_SH vs N2 < -0.5	-5.15282	-5.09409	-5.6108	-5.33727	-6.16581	-5.57719	-4.97956	-5.38649	-4.95122	-4.90193	-5.09237	-4.61874	-4.22916	-4.68283	-4.57777	-4.90819	48	2	97.68	0	3.7427	6	224650000	4584600	Q86NC1;A0A131MCL1;A0A131MDC6	Q86NC1;A0A131MCL1	Alpha-1,4 glucan phosphorylase
	-0.219796	0.29252	0.462843		0.326717	0.875888	0.0415796		0.45419	0.892309	0.446409		1.0007	2.20197	0.110054	+	496_HS vs 496 - N2_SH vs N2 < -0.5	-2.6677	-2.21084	-3.19206	-3.06115	-3.42844	-2.75532	-2.61197	-3.2152	-2.22467	-2.64235	-2.42251	-2.02545	-2.00069	-2.3768	-1.64115	-1.98948	2	2	6.9748	0	4.4404	2	140940000	70470000	Q8MNV8	Q8MNV8
set-32	0.527085	0.656319	0.171345		1.18211	0.975918	0.0121117		-0.871664	0.799087	0.446284		-0.216643	0.28567	0.530196		496_HS vs 496 - N2_SH vs N2 < -0.5	-1.41426	-0.350097	-1.12772	-0.268409	-0.527939	0.19873	-0.0167942	-0.706142	-2.0693	-0.822566	-0.985848	-2.76943	-0.974109	-0.0240316	-0.777822	-0.142756	2	2	58.879	0	2.5574	2	460730000	18429000	Q93368	Q93368
gst-24	0.822708	1.89909	0.0292535		1.38124	1.72856	0	+	0.136519	0.432612	0.580049		0.69505	1.1409	0.179574		496_HS vs 496 - N2_SH vs N2 < -0.5	-2.51521	-2.3139	-2.84505	-2.51519	-1.64126	-1.938	-1.84361	-1.47563	-2.26787	-2.64411	-2.44736	-2.28393	-0.77758	-1.53339	-0.293433	-1.51391	4	4	23.751	0	31.236	5	673400000	56117000	Q93694	Q93694
wrt-1	-0.762468	0.948633	0.0896214		-0.122187	0.26833	0.301816		-0.0818186	0.10978	0.797032		0.558462	0.907487	0.253889		496_HS vs 496 - N2_SH vs N2 < -0.5	-5.24736	-4.25339	-5.05538	-4.27139	-6.08347	-5.04274	-4.9314	-5.81979	-5.05942	-4.70916	-4.64171	-4.74451	-4.76521	-5.27448	-4.70135	-4.90252	1	1	52.512	0	4.6676	1	24674000	1298600	Q94128	Q94128	Warthog protein 1;Warthog protein 1 N-product;Warthog protein 1 C-product
	1.33074	1.56229	0.0261333		2.10901	3.25974	0	+	0.44715	1.04136	0.443952		1.22542	2.00771	0.106857	+	496_HS vs 496 - N2_SH vs N2 < -0.5	-5.141	-4.93371	-5.84951	-5.19586	-4.70106	-3.65561	-3.86727	-3.57317	-4.87095	-4.80043	-4.58552	-5.07457	-2.5228	-2.9591	-2.25704	-3.1565	1	1	21.127	0	4.2938	2	128290000	32072000	Q95QF1	Q95QF1
	0.442755	1.37102	0.0744693		2.08114	1.15003	0.00581258	+	0.133082	0.198877	0.693505		1.77146	0.964416	0.171021		496_HS vs 496 - N2_SH vs N2 < -0.5	-8.30684	-8.23134	-8.72171	-7.65173	-8.05843	-7.4749	-8.51265	-7.09461	-7.98735	-8.34285	-7.73002	-8.31907	-4.75173	-6.79101	-4.3696	-8.1424	1	1	14.591	0.00018567	2.2454	2	5499900	1100000	Q966J4	Q966J4
hmr-1	-0.903933	0.331691	0.344156		-0.189383	0.167637	0.363367		-0.952434	0.581159	0.465497		-0.237884	0.135676	0.685697		496_HS vs 496 - N2_SH vs N2 < -0.5	-0.766043	1.56895	-0.642905	1.89779	-1.1353	0.477117	0.901447	-1.80121	-0.813061	0.0888453	0.0693235	-1.09705	-0.80455	-0.586524	-0.91372	-0.204679	2	2	323.91	0.00036996	2.1791	2	148420000	1099400	Q967F4	Q967F4	Cadherin-related hmr-1
Y66D12A.7	-0.616733	0.633399	0.169588		0.104532	0.132973	0.472171		0.551607	1.32055	0.488432		1.27287	2.25684	0.115478	+	496_HS vs 496 - N2_SH vs N2 < -0.5	-4.95479	-5.01967	-5.57225	-5.56307	-6.64607	-5.82637	-5.38196	-5.72231	-4.75512	-4.85955	-4.97793	-4.31075	-4.63046	-4.51562	-4.34413	-4.99502	1	1	20.272	0.0030504	1.6808	1	29243000	3655400	Q9BI40	Q9BI40	Glutamyl-tRNA(Gln) amidotransferase subunit C, mitochondrial
	-0.247575	1.5558	0.114012		0.485239	0.567466	0.0681819		0.265447	0.503383	0.52183		0.99826	1.92945	0.0918333	+	496_HS vs 496 - N2_SH vs N2 < -0.5	2.53678	2.42154	2.56114	2.77774	2.46541	2.06194	2.28706	2.49248	3.13964	2.38454	2.51481	3.31999	3.65216	2.83568	3.88538	2.92671	10	10	30.205	0	88.537	18	1299800000	129980000	Q9N5S7	Q9N5S7
sgcb-1	-0.00677061	0.00676288	0.981149		0.549584	1.1687	0.0131637		0.732819	1.84933	0.748516		1.28917	2.05685	0.107086	+	496_HS vs 496 - N2_SH vs N2 < -0.5	-5.79661	-5.59498	-6.31405	-6.23718	-6.72167	-5.51338	-5.74876	-5.98609	-4.90305	-5.50702	-5.30193	-5.29955	-4.43116	-4.85391	-4.29357	-5.23457	2	2	32.262	0.0077085	1.3745	2	19678000	1035700	Q9TZ49	Q9TZ49
acs-16	-0.0579009	0.0567258	0.844448		0.66387	0.439216	0.0904193		0.243843	0.29428	0.59071		0.965614	0.978999	0.199659		496_HS vs 496 - N2_SH vs N2 < -0.5	-2.06154	-1.25906	-2.25909	-2.81346	-2.30194	-2.21406	-1.85219	-2.25656	-1.82207	-1.58629	-2.20299	-1.80643	-1.18476	-2.41666	0.010148	-1.17102	1	1	63.12	0.0070237	1.399	2	72024000	2182600	Q9TZI7	Q9TZI7
	-0.340835	0.615084	0.232037		0.359039	0.580341	0.0772114		-0.754887	1.78943	0.710857		-0.0550127	0.0963362	0.819215		496_HS vs 496 - N2_SH vs N2 < -0.5	-6.31475	-5.75204	-5.99339	-6.04297	-6.36231	-6.41588	-6.8047	-5.88361	-7.21414	-6.98349	-6.33299	-6.59209	-6.44569	-6.18808	-6.62319	-6.42958	2	2	44.427	0	4.8885	3	26420000	1148700	Q9U2B1	Q9U2B1
	0.0990222	0.066364	0.803818		0.826212	2.49818	0	+	0.700347	1.28774	0.544252		1.42754	1.82666	0.103345	+	496_HS vs 496 - N2_SH vs N2 < -0.5	-3.69159	-3.07687	-4.18225	-3.3895	-4.30409	-2.87187	-2.682	-4.08617	-3.03645	-2.47713	-2.77281	-3.25244	-2.2234	-1.87924	-1.94047	-2.19087	2	2	37.756	0	8.2321	2	94767000	4738400	Q9UAT1	Q9UAT1
clec-48;clec-49	-1.44102	1.33284	0.0370889		-0.790267	1.62961	0.00389967	+	-0.606253	0.576026	0.466895		0.0445042	0.203364	0.760246		496_HS vs 496 - N2_SH vs N2 < -0.5	-2.71813	-1.32167	-2.86865	-1.15931	-3.49712	-3.55874	-3.45622	-3.31976	-2.94494	-2.1902	-2.36915	-2.98847	-3.34115	-3.25141	-3.51533	-3.54594	1	1	35.739	0	4.5933	1	26480000	2942300	Q9XVE1;Q9XUL6	Q9XVE1;Q9XUL6
	-0.0736499	0.265945	0.606616		0.60886	1.7042	0.00389412	+	0.430766	2.01334	0.619437		1.11328	3.98389	0.0624	+	496_HS vs 496 - N2_SH vs N2 < -0.5	-1.08913	-0.969621	-1.23357	-0.77608	-1.25943	-0.876239	-1.12029	-1.10704	-0.734667	-0.599847	-0.583129	-0.427692	0.150049	-0.198394	0.206428	-0.067977	5	5	37.214	0	27.082	8	225780000	13281000	Q9XWN7	Q9XWN7
	0.841299	2.54628	0.00344828	+	1.50747	1.75552	0	+	-0.0721095	0.100519	0.812628		0.594058	1.35821	0.156694		496_HS vs 496 - N2_SH vs N2 < -0.5	-7.1471	-7.4034	-7.16645	-6.78494	-6.52555	-6.53314	-6.3643	-5.7137	-7.36718	-7.7491	-6.98486	-6.68919	-5.53512	-5.67413	-5.48992	-6.0613	1	1	38.133	0	3.0019	1	11531000	823650	U4PC30;U4PBQ7	U4PC30;U4PBQ7
	0.195836	0.214031	0.542478		-0.505542	2.9616	0	+	0.165626	0.470121	0.564513		-0.535752	1.27936	0.180222		496_HS vs 496 - N2_SH vs N2 > 0.5	-1.59141	-1.13202	-0.887568	-1.09368	-0.369844	-1.13658	-1.14405	-1.27086	-1.09991	-0.840633	-1.04013	-1.06151	-1.72459	-1.31653	-1.48654	-1.53668	3	3	121.09	0	3.4127	3	216510000	4009500	A0A131MD37;A0A131MBH5	A0A131MD37
	0.539741	0.305222	0.38591		-0.102905	0.110415	0.520794		1.48845	1.37719	0.62525		0.845803	1.48434	0.114503		496_HS vs 496 - N2_SH vs N2 > 0.5	-6.62502	-8.56964	-6.05923	-6.31788	-6.8259	-5.95436	-6.39196	-6.2406	-5.30129	-5.54856	-5.56195	-5.20619	-5.49094	-5.1486	-5.18049	-6.20957	2	2	148.45	0.0021692	1.7949	2	58731000	762740	A0A1N7SYW5;Q17744;H8W3X6;A0A1N7SYT5	A0A1N7SYW5;Q17744;H8W3X6;A0A1N7SYT5
lmd-3	0.151968	0.552825	0.371183		-0.433856	1.37179	0.0127305		0.209734	0.570148	0.522834		-0.376091	2.78105	0.104441		496_HS vs 496 - N2_SH vs N2 > 0.5	-6.22424	-5.84612	-6.08722	-6.30393	-5.87665	-5.94043	-6.08324	-5.95332	-5.54011	-6.12551	-6.12469	-5.83227	-6.21049	-6.30543	-6.37373	-6.46835	10	1	89.923	0	4.8104	1	26225000	546350	A0A486WX74;A0A486WTT8;H2L003;H2L005;H2L004	A0A486WX74;A0A486WTT8;H2L003;H2L005
dnj-14	0.339329	0.713559	0.193155		-0.318435	0.87868	0.0418453		0.459519	1.2421	0.451132		-0.198245	0.226931	0.57767		496_HS vs 496 - N2_SH vs N2 > 0.5	-7.82942	-7.1166	-7.46174	-7.57098	-7.58599	-6.19388	-7.48176	-7.3598	-6.83232	-7.39009	-6.86093	-7.05731	-7.61452	-7.53051	-7.0169	-7.25248	2	2	24.233	0	6.8637	2	29726000	2702400	Q21162;E5QCE7	Q21162;E5QCE7
mtd-1	0.31519	0.465648	0.308045		-0.229903	0.25	0.250987		-0.304507	0.58062	0.503323		-0.8496	1.12991	0.166659		496_HS vs 496 - N2_SH vs N2 > 0.5	-5.99276	-5.10255	-6.0184	-5.23056	-5.75975	-4.99922	-4.90578	-5.41876	-5.92117	-5.97114	-5.86866	-5.80132	-6.31883	-5.36021	-6.95574	-5.84712	1	1	31.379	0	10.948	1	31374000	2241000	G5ECI1	G5ECI1
	2.06204	4.22902	0	+	1.2686	2.37342	0	+	0.253269	1.05606	0.47084		-0.540174	3.48731	0.102286	+	496_HS vs 496 - N2_SH vs N2 > 0.5	0.565392	0.436795	0.49336	0.554868	2.49074	2.64672	2.49916	2.66197	0.998302	0.436814	0.751067	0.877306	1.93917	2.14587	1.93234	2.12052	18	10	70.641	0	36.272	11	1249900000	36762000	G5ECU5	G5ECU5
fmi-1	-0.101242	0.0351686	0.883446		-1.08494	1.93994	0	+	0.57549	0.199499	0.632423		-0.408206	0.236509	0.535388		496_HS vs 496 - N2_SH vs N2 > 0.5	1.84197	-1.80255	2.40009	-1.63463	1.84645	-1.51218	-0.256533	0.32218	1.15239	0.266593	0.47515	1.21271	-0.238218	-0.423448	-0.335244	-0.236001	2	2	288.35	0	2.8008	5	888470000	7403900	G5EDK5	G5EDK5
	0.724707	1.7805	0.0273579		0.0950994	0.135775	0.475829		0.862439	1.751	0.826667		0.232831	1.30909	0.288602		496_HS vs 496 - N2_SH vs N2 > 0.5	-2.79017	-3.32009	-2.72114	-3.06995	-2.18635	-2.31435	-2.3591	-2.14272	-1.78531	-2.52515	-2.48529	-1.65584	-1.83686	-2.06375	-1.95903	-2.21155	2	2	40.461	0	5.264	2	69248000	3462400	G5EDM5	G5EDM5
spn-4	-0.17372	0.0914491	0.733688		-0.736533	1.29232	0.00659829	+	0.398561	0.270285	0.583088		-0.164252	0.131309	0.711343		496_HS vs 496 - N2_SH vs N2 > 0.5	-1.76265	-3.51221	-1.86152	-4.02585	-2.1102	-4.03534	-3.35119	-2.36039	-1.98647	-2.85388	-2.58245	-2.1452	-2.76997	-3.10858	-3.13362	-3.50196	2	2	39.212	0.00018822	2.4752	3	96070000	4803500	G5EF02	G5EF02
ant-1.3;ant-1.4	-0.538949	0.759059	0.134368		-1.14868	2.53683	0	+	-0.0289547	0.0427034	0.920329		-0.638688	2.21572	0.0883636	+	496_HS vs 496 - N2_SH vs N2 > 0.5	-0.355637	0.3238	-0.57883	0.29329	-0.536779	-0.495601	-0.486441	-0.954351	-0.124308	-0.0778017	0.0254202	-0.256506	-1.50706	-1.01401	-1.33126	-1.17559	10	1	34.384	0	2.6326	2	101940000	4854100	G5EFW8;G5EFU2	G5EFW8;G5EFU2
fat-6	0.358427	0.58061	0.240526		-0.305476	0.669345	0.0700913		1.05867	1.63489	0.858462		0.394763	2.06083	0.136325		496_HS vs 496 - N2_SH vs N2 > 0.5	-0.425751	-0.764115	-0.294194	-1.26646	-0.382673	-0.441504	-0.331282	-0.161358	0.816231	-0.236148	0.0499582	0.854101	0.246038	-0.124248	-0.0175772	0.158023	5	5	39.059	0	31.784	10	468670000	33477000	G5EGN2	G5EGN2	Delta(9)-fatty-acid desaturase fat-6
cyp-31a3;cyp-31a2	-0.125128	0.0482147	0.846612		-0.677058	1.28911	0.00688372	+	0.308223	0.197959	0.6529		-0.243707	0.113385	0.728176		496_HS vs 496 - N2_SH vs N2 > 0.5	-1.05009	-2.74466	-1.10528	-3.26416	-0.683519	-4.13696	-2.70863	-1.13558	-1.32337	-2.28325	-1.98234	-1.34234	-2.07288	-2.60929	-2.35809	-2.59927	2	2	56.778	0	21.022	2	104550000	4356300	Q9N574;G5EGT6	Q9N574;G5EGT6
	0.825363	0.699226	0.129212		0.145796	0.203518	0.340151		-0.56226	0.600161	0.471255		-1.24183	2.62441	0.1404	+	496_HS vs 496 - N2_SH vs N2 > 0.5	-2.50685	-0.980529	-1.3602	-1.00503	-0.261189	-0.518312	-0.652496	-1.11916	-2.35436	-1.52896	-1.63988	-2.57845	-2.34956	-1.62513	-1.902	-1.64177	1	1	15.233	0.0042523	1.5346	1	54249000	10850000	O01420	O01420
gln-6	-0.572979	0.304341	0.385209		-1.11798	2.43953	0	+	0.0258806	0.011524	0.974845		-0.519121	0.492441	0.366907		496_HS vs 496 - N2_SH vs N2 > 0.5	0.478832	-1.62705	0.775867	-2.193	-0.0581875	-2.28857	-1.5867	-0.923815	-0.469273	-0.857477	-0.830224	-0.304863	-1.55965	-1.8891	-1.68755	-1.79746	10	10	41.391	0	48.424	13	591620000	29581000	O02225	O02225
	0.305508	0.26596	0.461183		-0.250413	0.689366	0.0798691		0.281996	0.469233	0.524482		-0.273925	0.267865	0.527549		496_HS vs 496 - N2_SH vs N2 > 0.5	-1.92228	-2.63796	-2.06588	-2.89805	-1.35615	-2.84963	-2.63526	-1.46111	-1.78609	-2.44608	-2.19217	-1.97185	-1.94843	-2.54233	-2.22664	-2.68044	3	3	54.037	0	46.774	5	159360000	8853400	O02362	O02362
	0.363081	0.395473	0.342031		-0.25534	0.236711	0.258039		-0.00361323	0.00421821	0.992454		-0.622033	0.540212	0.339677		496_HS vs 496 - N2_SH vs N2 > 0.5	-7.79354	-7.84484	-7.4143	-7.05125	-6.96618	-7.14968	-6.73257	-7.80318	-7.20371	-7.64394	-7.17183	-8.09891	-7.23304	-6.82726	-8.07805	-9.00139	2	2	37.022	0	11.299	3	278850000	21450000	O17066	O17066	Snurportin-1
fbxa-165	0.379567	0.173488	0.558269		-0.582878	0.695984	0.040464		-0.405371	0.25891	0.590572		-1.36782	1.52521	0.0878992	+	496_HS vs 496 - N2_SH vs N2 > 0.5	-2.90211	-0.423553	-1.33891	-0.462567	-0.592461	-0.488519	-0.515945	-2.01195	-1.94003	-1.09077	-1.39646	-2.32137	-3.03681	-1.65619	-2.48772	-1.89942	1	1	50.862	0.00073247	2.026	1	84440000	3518400	O17199	O17199
nasp-2	-0.51482	0.294013	0.400108		-1.01914	3.23554	0	+	-0.132008	0.0751884	0.8244		-0.636326	0.526092	0.346109		496_HS vs 496 - N2_SH vs N2 > 0.5	4.165	2.28875	4.50515	2.07324	4.06136	1.48443	2.28536	3.14171	3.21539	3.00749	3.03259	3.24863	2.29694	2.0666	2.0227	2.04132	19	19	62.957	0	239.61	44	4532300000	161870000	O17687	O17687
clec-47	-0.468601	1.52143	0.0568219		-1.03788	2.57814	0	+	0.32574	1.4672	0.442405		-0.243539	2.19239	0.21535		496_HS vs 496 - N2_SH vs N2 > 0.5	-4.68256	-4.37787	-4.74626	-4.54711	-4.90098	-5.12755	-5.07299	-5.12669	-4.29461	-4.39405	-4.35316	-4.00903	-5.26718	-5.26584	-5.29319	-5.37617	2	2	17.13	0	7.43	2	53824000	8970700	O18076	O18076
rme-2	-0.360697	0.145107	0.602735		-1.03138	2.07395	0	+	0.183684	0.1107	0.766723		-0.487002	0.249121	0.519045		496_HS vs 496 - N2_SH vs N2 > 0.5	-2.11921	-3.8863	-2.22344	-4.3459	-2.13532	-5.39391	-4.18347	-2.30492	-2.45415	-3.45	-3.23091	-2.70505	-3.55288	-4.20261	-4.03115	-4.17899	2	2	94.126	0	7.7896	3	50665000	1299100	V6CIR8;O44191	V6CIR8;O44191
snf-1	0.235472	0.637506	0.270059		-0.323323	0.499058	0.100421		0.20892	0.750162	0.500915		-0.349874	0.750212	0.321892		496_HS vs 496 - N2_SH vs N2 > 0.5	-6.14571	-6.02251	-6.22634	-6.29494	-6.19719	-5.9212	-5.54965	-6.07958	-6.31262	-5.80943	-5.96342	-5.76835	-6.01364	-6.81914	-6.17245	-6.14188	1	1	70.186	0.0033868	1.6129	3	41858000	1744100	O44752	O44752
lsy-27	-0.102104	0.0522086	0.839043		-0.633816	2.11773	0.00143256	+	0.0611646	0.0274172	0.934811		-0.470548	0.348497	0.451854		496_HS vs 496 - N2_SH vs N2 > 0.5	-3.2579	-6.29538	-3.44978	-5.50068	-3.57573	-6.00715	-5.22021	-4.10906	-4.30857	-4.92435	-4.55249	-4.47367	-5.06151	-5.77365	-5.01912	-4.94007	2	2	27.805	0	11.786	2	36747000	2826700	O45526	O45526
	-0.579035	1.41532	0.0534164		-1.10802	1.52737	0.00432653	+	0.323431	0.555265	0.50609		-0.205549	0.339837	0.504922		496_HS vs 496 - N2_SH vs N2 > 0.5	-4.53296	-5.04652	-4.88935	-5.47669	-5.08607	-6.01285	-5.51743	-5.64532	-4.4222	-4.90942	-5.05153	-4.26865	-5.44664	-5.52225	-5.92777	-6.1872	1	1	17.149	0	3.8387	1	17212000	3442500	O61521	O61521
vit-5	-0.373518	0.140156	0.611889		-1.42944	1.83141	0	+	0.596483	0.224815	0.604377		-0.459444	0.231445	0.534903		496_HS vs 496 - N2_SH vs N2 > 0.5	5.61664	2.24847	5.67093	1.96343	5.30592	1.56745	3.07292	4.0591	4.93659	3.86881	4.05027	5.02972	3.39627	2.85261	3.07035	2.84838	129	24	186.44	0	321.41	74	12823000000	142480000	P06125	P06125	Vitellogenin-5
col-8	-0.44438	0.322232	0.381794		-1.10349	1.20559	0.00627262	+	-0.229441	0.124363	0.744132		-0.888552	2.56172	0.1104	+	496_HS vs 496 - N2_SH vs N2 > 0.5	-1.81381	-3.46284	-1.57698	-4.02414	-2.83508	-3.36329	-3.22218	-3.23474	-2.35725	-3.67768	-3.35538	-2.40522	-3.74638	-3.97974	-4.05512	-4.42826	2	2	28.15	0	8.9131	2	99677000	7667400	P18833	P18833	Cuticle collagen 8
vit-4	-0.180497	0.0605265	0.80404		-1.23849	1.41502	0.0043268	+	0.765729	0.258232	0.577035		-0.292261	0.149796	0.656258		496_HS vs 496 - N2_SH vs N2 > 0.5	8.22733	4.2973	8.31202	4.2123	7.78849	4.32267	5.68809	6.52772	7.56422	6.28467	6.52839	7.73459	6.21216	5.5558	5.8404	5.54956	131	130	186.31	0	323.31	371	133500000000	1483300000	P18947	P18947	Vitellogenin-4
vit-6	-0.551053	0.304824	0.385775		-1.08508	1.62804	0.00294468	+	0.363983	0.223428	0.624311		-0.170046	0.0867359	0.787648		496_HS vs 496 - N2_SH vs N2 > 0.5	8.59767	6.41389	8.50505	6.29192	8.35318	5.27788	6.41725	7.556	8.01255	7.52218	7.58752	8.1422	7.33517	6.34209	6.87054	6.37633	155	155	193.32	0	323.31	616	321270000000	3569600000	P18948	P18948	Vitellogenin-6
cpg-2	-0.418433	0.230417	0.483022		-0.96284	2.81497	0	+	-0.0221183	0.0116853	0.974497		-0.566525	0.478328	0.369213		496_HS vs 496 - N2_SH vs N2 > 0.5	2.15637	0.121303	2.42036	0.11159	1.8953	-0.470082	0.321751	1.38891	1.29625	0.987456	1.028	1.40943	0.45179	0.130101	0.0923357	0.195556	6	6	53.651	0	44.139	10	1299600000	185660000	P41996	P41996	Chondroitin proteoglycan-2
vit-1	-0.18372	0.0804823	0.754581		-0.962826	1.08616	0.00895868	+	0.665582	0.274851	0.572314		-0.113524	0.0712165	0.829761		496_HS vs 496 - N2_SH vs N2 > 0.5	4.89486	1.55314	4.71809	1.64322	4.28451	1.75521	2.66575	3.36895	4.38663	3.10857	3.33558	4.64085	3.40691	2.56138	3.01683	2.6352	132	41	188.06	0	252.32	77	16021000000	170440000	P55155	P55155	Vitellogenin-1
egg-1	-0.094641	0.0303903	0.898532		-0.794676	1.23634	0.00675546	+	0.208159	0.11212	0.761448		-0.491875	0.17807	0.593341		496_HS vs 496 - N2_SH vs N2 > 0.5	-0.48736	-2.53928	-0.554557	-2.67877	0.283897	-4.42077	-2.22606	-0.275595	-0.72982	-2.19142	-1.56782	-0.938266	-1.76828	-2.21239	-2.4726	-2.15277	2	2	59.693	0	21.926	3	221630000	8865300	Q09967	Q09967
cpg-1	0.201696	0.110688	0.692216		-0.351799	1.16572	0.0233945		-0.0427163	0.0358551	0.920783		-0.596212	0.508505	0.354764		496_HS vs 496 - N2_SH vs N2 > 0.5	-2.83197	-3.96598	-2.63615	-4.24744	-2.09057	-4.23652	-3.96443	-2.58324	-3.25496	-3.61756	-3.59727	-3.38262	-3.48987	-3.92088	-3.74823	-4.10062	2	2	61.805	0	12.659	3	364380000	52054000	Q17802	Q17802	Chondroitin proteoglycan 1
	0.252939	0.212747	0.526005		-0.320147	0.925482	0.0394062		-0.298892	0.322392	0.57197		-0.871978	2.18347	0.101462	+	496_HS vs 496 - N2_SH vs N2 > 0.5	-1.65199	-0.0562162	-0.5304	-0.189797	-0.205767	-0.144528	-0.194605	-0.871744	-1.12288	-0.541793	-0.767745	-1.19155	-1.55677	-0.993066	-1.28299	-1.07173	1	1	40.815	0.0061696	1.4522	2	97679000	5745800	Q17932	Q17932
	1.99293	2.30655	0	+	1.38924	2.2659	0	+	0.171006	0.209447	0.665694		-0.432687	1.48264	0.176277		496_HS vs 496 - N2_SH vs N2 > 0.5	1.06992	0.148402	1.02425	0.071681	2.96655	2.33108	2.33769	2.65065	1.06351	0.289725	0.645196	0.999849	2.06677	2.19289	2.06988	2.22568	7	7	14.014	0	63.637	11	1955700000	279390000	Q19063	Q19063
	2.62977	2.31318	0	+	1.98291	1.86347	0	+	0.3729	0.335823	0.560716		-0.273959	1.17028	0.28126		496_HS vs 496 - N2_SH vs N2 > 0.5	0.536823	-0.624352	0.386205	-0.677093	2.42251	2.79745	2.61584	2.30488	0.944191	-0.64655	0.167417	0.648127	2.13501	2.35349	2.18988	2.36647	6	6	13.694	0	56.387	9	2612100000	373150000	Q19064	Q19064
rabn-5	0.0278759	0.0119336	0.960965		-0.537546	0.85742	0.030082		0.56843	0.407043	0.518416		0.00300837	0.00141287	0.995727		496_HS vs 496 - N2_SH vs N2 > 0.5	3.63535	1.45095	3.36749	1.39436	3.65032	0.847739	1.94971	3.51188	3.13784	2.79842	2.84662	3.339	3.07033	2.13018	2.67245	2.09873	10	10	47.599	0	86.511	13	5826800000	224110000	Q19088	Q19088
pho-13	-0.554083	3.93713	0.00410959	+	-1.11493	1.53976	0.0044419	+	0.884035	2.98615	0.319429		0.323184	0.842486	0.311708		496_HS vs 496 - N2_SH vs N2 > 0.5	-6.13517	-6.23658	-6.17645	-6.24459	-6.68481	-6.75627	-6.70983	-6.85821	-5.12138	-5.51347	-5.61287	-5.00893	-6.07136	-6.32263	-6.36221	-6.9602	1	1	50.794	0.006689	1.4325	1	4817400	321160	Q19175	Q19175
adt-2	0.324248	0.429265	0.327547		-0.222073	0.455044	0.137751		0.090723	0.165315	0.744066		-0.455597	0.834068	0.281716		496_HS vs 496 - N2_SH vs N2 > 0.5	-7.59626	-6.85051	-7.66613	-7.25666	-6.88854	-7.13341	-6.67732	-7.37331	-7.42702	-7.36856	-7.23375	-6.97734	-7.81402	-7.81797	-6.85289	-7.41008	1	1	108.15	0	7.6968	1	14486000	353320	Q7Z291;Q19204	Q7Z291;Q19204
col-140	-0.779738	0.394219	0.291546		-1.73779	1.37191	0.00414947	+	-0.29626	0.136789	0.717602		-1.25432	3.106	0.0965714	+	496_HS vs 496 - N2_SH vs N2 > 0.5	-3.11443	-5.09544	-2.81186	-5.83014	-4.8207	-4.93893	-5.33044	-4.88076	-3.97195	-5.28902	-4.91262	-3.86333	-6.37763	-5.86181	-6.12162	-6.62703	2	2	28.74	0	20.268	2	75570000	5038000	Q19813	Q19813
cyp-25a3;cyp-25a6	0.382367	1.18626	0.102712		-0.661325	0.947736	0.0189323		0.310259	1.08264	0.448826		-0.733433	0.992381	0.215812		496_HS vs 496 - N2_SH vs N2 > 0.5	-6.95731	-6.70801	-6.94626	-6.89161	-6.58162	-6.14138	-6.94102	-6.3097	-6.5898	-6.19584	-6.86055	-6.61597	-6.62904	-7.18742	-8.17961	-6.91138	4	1	58.363	0	2.6643	1	3724200	128420	Q1HB05;Q21262;Q27479	Q1HB05;Q21262
dod-23	-0.408892	0.576426	0.230834		-1.03773	2.32031	0	+	0.226776	0.245456	0.6255		-0.402062	0.8599	0.28834		496_HS vs 496 - N2_SH vs N2 > 0.5	-5.07711	-6.25445	-5.12295	-6.40937	-5.5637	-6.53157	-6.28332	-6.12085	-5.22625	-5.64019	-5.72609	-5.36424	-6.24536	-6.67463	-6.4394	-6.7483	1	1	19.124	0.0023415	1.7342	2	19521000	2440100	Q20615	Q20615
	-0.918085	0.609819	0.160139		-1.59618	2.52845	0	+	0.0983133	0.0664586	0.848869		-0.579782	0.617097	0.321754		496_HS vs 496 - N2_SH vs N2 > 0.5	-2.98247	-4.57745	-3.01251	-4.86281	-4.13107	-5.68639	-5.25315	-4.03697	-3.35222	-4.07303	-3.97062	-3.64612	-4.90208	-5.39465	-5.37064	-5.75933	1	1	20.258	0	4.9254	1	61659000	8808500	Q21352	Q21352	Translocon-associated protein subunit beta
egg-2	-0.509617	0.217377	0.491611		-1.01595	1.67975	0.00300217	+	0.2669	0.138105	0.71776		-0.239428	0.103264	0.748139		496_HS vs 496 - N2_SH vs N2 > 0.5	-1.73917	-4.07996	-1.85663	-4.17028	-1.85807	-5.53052	-4.12477	-2.37116	-2.15109	-3.38082	-2.94856	-2.29798	-3.32334	-3.97303	-3.6617	-3.88415	2	2	59.288	0	30.216	2	157530000	6058800	Q21629	Q21629
fat-3	-0.33285	0.244802	0.478027		-1.1139	1.27517	0.00582005	+	1.11406	0.828856	0.442424		0.333009	0.817233	0.314195		496_HS vs 496 - N2_SH vs N2 > 0.5	-3.82873	-5.18499	-3.70623	-5.9147	-4.61037	-5.35092	-5.12331	-4.88144	-3.08572	-4.47711	-3.92912	-2.68644	-4.34278	-4.69116	-4.95913	-4.64094	1	1	51.772	0	3.4571	3	127470000	6709200	Q23221	Q23221	Delta(6)-fatty-acid desaturase fat-3
pyk-2	0.139109	1.12472	0.270121		-0.431292	0.840114	0.0361851		-0.263046	0.741925	0.481628		-0.833446	3.7065	0.0975	+	496_HS vs 496 - N2_SH vs N2 > 0.5	-4.75875	-4.57447	-4.81753	-4.88449	-4.5502	-4.48178	-4.80193	-4.64489	-5.3012	-4.66444	-5.2855	-4.83628	-5.49851	-5.6154	-5.24685	-5.45183	17	1	56.158	0.0012771	1.9594	1	39105000	1396600	Q23539	Q23539	Pyruvate kinase
	0.316554	0.17754	0.558472		-0.332149	0.951208	0.0367598		-0.363435	0.281261	0.580525		-1.01214	1.50867	0.104563		496_HS vs 496 - N2_SH vs N2 > 0.5	-5.14932	-2.98594	-4.05554	-3.22349	-3.30711	-3.07222	-3.27268	-4.49605	-4.69641	-3.65863	-4.11875	-4.39425	-4.80801	-4.14025	-4.79664	-4.45172	2	2	20.029	0	2.6317	2	62938000	8991100	Q2HQJ8	Q2HQJ8
nas-31	1.51627	1.24173	0.0413484		0.609695	0.522981	0.070161		0.417442	0.600686	0.477335		-0.489133	0.255314	0.513855		496_HS vs 496 - N2_SH vs N2 > 0.5	-8.20425	-8.37768	-8.13244	-7.89583	-5.96646	-5.85852	-7.34325	-7.37689	-7.36075	-7.07018	-8.41681	-8.09269	-5.87144	-6.35785	-7.40711	-8.86524	1	1	68.853	0.00018636	2.294	1	3686600	167570	Q7JLI1	Q7JLI1	Zinc metalloproteinase nas-31
	0.729679	1.1443	0.0696053		-0.184044	0.71546	0.100293		0.311314	0.776061	0.471063		-0.60241	1.51918	0.137527		496_HS vs 496 - N2_SH vs N2 > 0.5	-6.17236	-6.00274	-5.74818	-6.06167	-4.961	-5.49751	-5.66655	-4.94118	-5.54962	-6.01107	-5.93014	-5.24887	-5.6378	-6.00447	-6.08668	-5.74693	1	1	8.0212	0.0032275	1.6744	1	11530000	3843400	Q95Y68	Q95Y68
act-4	0.317065	0.219066	0.507814		-0.412338	1.51124	0.0096386	+	-0.299531	0.260995	0.599313		-1.02893	2.29799	0.104133	+	496_HS vs 496 - N2_SH vs N2 > 0.5	0.579824	2.43755	1.35555	2.4421	1.87612	2.28441	2.49111	1.43163	1.10674	1.71256	1.47079	1.3268	0.879875	1.04679	0.957751	1.08313	39	3	37.278	0	30.422	8	1252400000	73670000	Q95ZL1	Q95ZL1
vit-3	-0.236731	0.0671	0.783566		-1.42186	1.42355	0.00418671	+	1.0125	0.303885	0.549796		-0.172632	0.0641467	0.833832		496_HS vs 496 - N2_SH vs N2 > 0.5	5.35009	0.852414	5.42817	0.649352	4.84536	0.401591	2.50004	3.58612	4.67202	3.2338	3.54985	4.87437	3.09522	2.4115	2.75049	2.38536	131	16	186.53	0	193.96	59	17850000000	200560000	Q9N4J2	Q9N4J2	Vitellogenin-3
fat-1	-1.12387	2.00237	0.01	+	-1.72374	2.01901	0	+	0.857497	1.19386	0.525433		0.257621	0.969065	0.317139		496_HS vs 496 - N2_SH vs N2 > 0.5	-0.925739	-1.79689	-1.15614	-1.84774	-2.5702	-2.67852	-2.33332	-2.63993	-0.188982	-1.27046	-0.864617	0.027544	-2.32956	-2.16872	-2.59983	-2.09336	2	2	46.558	0	9.2324	3	98329000	5462700	Q9NEQ0	Q9NEQ0	Omega-3 fatty acid desaturase fat-1
abt-4	0.308732	0.67226	0.220442		-0.486469	2.90671	0	+	0.872073	3.12505	0.3696		0.0768721	0.115194	0.77739		496_HS vs 496 - N2_SH vs N2 > 0.5	-2.80453	-3.00289	-3.19351	-2.6811	-3.01793	-2.64437	-2.83929	-1.94552	-1.81991	-2.05339	-2.13669	-2.18375	-2.29962	-2.65116	-2.60062	-2.58823	4	4	203.25	0	13.587	4	74594000	1065600	Q9TXV8	Q9TXV8
gba-4	-0.0993621	0.0856176	0.765381		-0.620481	1.79944	0.00434098	+	0.52543	0.606962	0.468894		0.00431132	0.00968001	0.983163		496_HS vs 496 - N2_SH vs N2 > 0.5	-1.00831	-2.36993	-1.37075	-2.63507	-1.76801	-2.13351	-2.12805	-1.75193	-1.13448	-1.46071	-1.60448	-1.08268	-1.6428	-2.12427	-1.96612	-2.03107	2	2	58.247	0	6.6071	2	97729000	3758800	Q9UB00	Q9UB00	Putative glucosylceramidase 4
	-0.277486	0.188776	0.551349		-0.782547	1.64456	0.00394585	+	0.455677	0.475266	0.506656		-0.0493841	0.0337098	0.92216		496_HS vs 496 - N2_SH vs N2 > 0.5	2.6329	1.36213	2.72032	1.29564	2.72416	0.519116	1.2905	2.36726	2.78298	2.08482	2.16859	2.79731	1.74535	1.61744	1.69152	1.6492	10	10	27.963	0	47.503	16	1319500000	82468000	Q9XW20	Q9XW20
	-0.288359	1.67649	0.0861471		-0.294144	0.84768	0.0479716		0.151588	0.388871	0.584267		0.145803	0.410287	0.507602			-4.42145	-4.27326	-4.07936	-4.49232	-4.55292	-4.7218	-4.36891	-4.77619	-4.15528	-4.42893	-4.30917	-3.76666	-4.27065	-4.8272	-4.30961	-4.42914	2	2	28.959	0	5.6082	2	69633000	5356400	A0A061ACH4;Q9U1W6;Q9U1W7;A0A061ADS3;Q95Q10;A0A061AKN1;A0A061ACK7	A0A061ACH4;Q9U1W6;Q9U1W7;A0A061ADS3;Q95Q10;A0A061AKN1;A0A061ACK7
mbk-2	-0.875142	1.91754	0.0233608		-0.433198	1.50046	0.00893407	+	-0.166502	0.293863	0.617043		0.275442	1.18503	0.278917			-3.56955	-3.94844	-3.15468	-4.236	-4.58522	-4.59586	-4.4149	-4.81325	-3.91022	-3.82902	-3.97612	-3.85932	-4.49549	-4.45537	-4.10563	-4.25098	1	1	52.923	0.0099165	1.2881	2	25138000	1005500	A0A061AJ20;A0A061ADU8;A0A061ACK4;A0A061ACN7;A0A061ACN3;A0A061AKR6;Q9XTF3	A0A061AJ20;A0A061ADU8;A0A061ACK4;A0A061ACN7;A0A061ACN3;A0A061AKR6;Q9XTF3	Dual specificity tyrosine-phosphorylation-regulated kinase mbk-2
cars-1	-0.107144	0.403285	0.49254		-0.192495	1.22915	0.0505593		0.0157669	0.0593609	0.922918		-0.0695839	0.346441	0.630672			3.20517	3.00262	3.32341	3.00048	3.2463	2.86977	2.92008	3.06696	3.24659	3.09683	3.03463	3.2167	2.94665	2.97541	2.98897	2.91374	26	26	87.19	0	123.18	35	4799600000	126300000	A0A061ACL3;Q965I6;O76618	A0A061ACL3;Q965I6;O76618
eps-8	0.0444384	0.0749461	0.823164		0.114008	0.405065	0.232545		-0.102906	0.205093	0.701928		-0.0333371	0.0933272	0.856444			3.09946	3.65117	3.05375	3.71329	3.1827	3.65692	3.59622	3.25959	3.14374	3.46815	3.40431	3.08985	3.28806	3.44475	3.31463	3.51462	30	30	104.36	0	243.15	80	6241000000	130020000	G5ED33;A0A4V0IJW4;A0A061ACP8;A0A4V6M3U0;O18250;A0A061ADW6;Q7YTG1;A0A061ACM2;G5EFE0;A0A061AKT4	G5ED33;A0A4V0IJW4;A0A061ACP8;A0A4V6M3U0;O18250;A0A061ADW6;Q7YTG1;A0A061ACM2;G5EFE0
	-0.312082	0.682135	0.215457		-0.152682	1.94045	0.0467311		-0.212771	2.00169	0.443695		-0.05337	0.137087	0.781566			-2.83439	-2.656	-2.86561	-2.90462	-3.10074	-3.47741	-3.15515	-2.77565	-3.04193	-3.0446	-3.04618	-2.97899	-3.11606	-3.22672	-3.24342	-3.13623	4	4	82.984	0	21.691	5	135750000	3770800	A0A061ACQ8;Q9BKW4	A0A061ACQ8;Q9BKW4
tbc-9	-0.061085	0.206684	0.672204		0.0889311	0.362566	0.296363		-0.325956	1.86117	0.458732		-0.17594	0.900031	0.371951			-3.50467	-3.51111	-3.33804	-3.3313	-3.23377	-3.65033	-3.51865	-3.52672	-3.67767	-3.58714	-3.76027	-3.96387	-3.6359	-3.62451	-3.78913	-3.58368	2	2	141.92	0	16.27	2	30944000	461850	A0A061ACS9;G5EE94;G5EBY2;G5EBE2;K8ESI6;K8ESB8;K8F7X2	A0A061ACS9;G5EE94;G5EBY2;G5EBE2;K8ESI6;K8ESB8;K8F7X2
pezo-1	0.439155	3.13775	0.0238526		0.341478	1.99753	0.00694694	+	-0.00867343	0.0619363	0.946537		-0.106351	1.03849	0.45097			-0.782057	-0.821237	-0.900708	-0.830405	-0.392883	-0.37213	-0.503931	-0.308842	-0.803375	-0.879254	-0.744784	-0.941687	-0.591128	-0.431252	-0.472191	-0.508618	7	7	276.79	0	35.15	13	549810000	5610300	A0A061ACU2	A0A061ACU2	Piezo-type mechanosensitive ion channel component
ath-1	0.0762258	0.18465	0.659087		0.0972917	0.776418	0.179768		-0.0890415	0.74008	0.58398		-0.0679755	0.258063	0.670382			0.0148602	0.256236	0.161704	0.236459	0.547277	0.166348	0.143349	0.117188	0.0606899	0.0349722	0.138387	0.0790443	0.13497	0.233289	0.0948305	0.239171	8	8	24.334	0	51.887	18	2081200000	189200000	Q21224;A0A061ACY0	Q21224;A0A061ACY0
dip-2	-0.309903	0.507642	0.287124		-0.371269	1.14972	0.0222135		0.400641	1.61051	0.486169		0.339275	0.981545	0.282917			-4.03338	-4.36398	-4.3516	-4.57935	-4.92812	-4.92805	-4.34181	-4.36995	-3.87312	-3.94015	-4.12928	-3.7832	-4.33099	-4.37028	-4.11362	-4.39594	3	3	182.59	0	8.8072	4	115330000	1356900	A0A061AE78;A0A061AD00;Q1RS87;A0A061AL47;A0A061AD24;A0A061AJG8;A0A061AL52;A0A061AJH3	A0A061AE78;A0A061AD00;Q1RS87;A0A061AL47;A0A061AD24;A0A061AJG8;A0A061AL52;A0A061AJH3
epi-1	-0.0360713	0.168445	0.760145		0.0707748	0.677896	0.26388		-0.117946	0.773306	0.549742		-0.0111003	0.070739	0.931259			5.53615	5.76003	5.59367	5.79946	5.55854	5.73866	5.70586	5.54196	5.49936	5.65453	5.58408	5.47955	5.57101	5.65854	5.59524	5.67582	105	105	403.32	0	323.31	195	23312000000	124000000	C1P641;C1P640;A0A061AD21;G5EEV6;A0A061AJI9;Q21313	C1P641;C1P640;A0A061AD21;G5EEV6;A0A061AJI9;Q21313	Laminin-like protein epi-1
kdin-1	0.20416	0.572713	0.313248		0.135911	0.752548	0.127823		0.245068	0.964476	0.468575		0.176819	0.888111	0.372843			0.109009	-0.353112	-0.181993	-0.413978	0.0494728	-0.0468588	-0.195417	0.169369	0.142073	-0.0400915	-0.0827684	0.120985	0.295547	0.0214643	0.260673	0.106156	5	5	159.75	0	32.501	6	175280000	2655800	Q27GQ4;Q20109;A0A061AD39;Q067Y1;A0A061AL87;A0A061AJK4;A0A061AEC1;A0A061AD72	Q27GQ4;Q20109;A0A061AD39;Q067Y1;A0A061AL87;A0A061AJK4;A0A061AEC1;A0A061AD72
tag-273	0.116189	0.856044	0.354387		0.238832	2.14292	0.0164441		-0.0665462	0.497842	0.65856		0.056097	0.59348	0.617187			3.49271	3.6864	3.52492	3.73613	3.66792	3.80019	3.74584	3.69097	3.57863	3.52345	3.52398	3.54792	3.7983	3.72694	3.87004	3.73402	20	20	88.039	0	162.86	34	4832000000	112370000	Q86CZ7;A0A061AE99;A0A061AD47;H2L2L1;O18221	Q86CZ7;A0A061AE99;A0A061AD47;H2L2L1;O18221
	-0.418925	1.65903	0.0547183		0.0126855	0.0328162	0.874795		-0.243026	0.952996	0.466236		0.188585	0.59084	0.42539			-4.18819	-3.94372	-4.24426	-4.13965	-4.78189	-4.21524	-4.48107	-4.71333	-4.21494	-4.15998	-4.47046	-4.64255	-4.48504	-4.16894	-4.49182	-4.29139	1	1	103.5	0.0032143	1.632	1	20071000	427050	Q7JLY9;A0A061AD51;Q7JLZ0;Q22435;D3YT30	Q7JLY9;A0A061AD51;Q7JLZ0;Q22435;D3YT30
	0.177715	0.606915	0.326829		0.338296	0.92714	0.0374183		-0.124781	0.34698	0.617737		0.0358007	0.16584	0.803745			-4.03763	-3.92858	-3.8574	-3.55002	-3.55977	-3.71264	-3.71528	-3.67508	-4.21494	-3.82387	-3.73284	-4.1011	-3.4499	-3.76794	-3.564	-3.73773	1	1	45.985	0	12.592	1	17405000	696190	Q8T3G7;A0A061AEB3;A0A061AL74;A0A061AD62;H2KZX9	Q8T3G7;A0A061AEB3;A0A061AL74;A0A061AD62;H2KZX9
	-0.11033	0.224888	0.584736		0.233352	0.346431	0.180226		0.174469	0.320384	0.599494		0.518151	0.967244	0.246872			-6.4111	-6.77803	-6.88843	-5.98859	-6.39527	-7.17683	-6.52694	-6.40844	-6.39961	-6.29682	-6.59761	-6.07425	-5.57053	-6.49891	-6.04772	-6.31771	1	1	97.62	0.009913	1.2839	1	8780300	214150	B3GWD4;O45268;A0A061ADZ4;D1MN86;G5EE35;C6KRP1;G5EDU9	B3GWD4;O45268;A0A061ADZ4;D1MN86;G5EE35;C6KRP1;G5EDU9
pps-1	0.0545385	0.396528	0.612513		0.0217767	0.137736	0.697309		0.0997083	0.413096	0.624113		0.0669465	0.639851	0.572791			-1.01568	-1.27736	-0.894431	-1.18616	-0.933537	-1.09858	-0.985783	-1.13758	-0.942242	-1.00731	-1.16278	-0.862468	-0.954774	-0.942191	-1.01136	-0.979363	5	5	72.986	0	14.225	4	227840000	6329000	Q22501;A0A061AE05	Q22501;A0A061AE05
	0.0869796	0.0999187	0.746711		0.137692	0.36552	0.224257		-0.324073	0.797659	0.466113		-0.27336	0.911035	0.317824			-4.48962	-4.20803	-4.19309	-3.62531	-3.7534	-4.00227	-4.04828	-4.36418	-4.49305	-4.59232	-4.19416	-4.53281	-4.39549	-4.0566	-4.39683	-4.41265	1	1	6.7636	0	7.1181	1	30505000	7626300	A0A061AED1;H2KZV0	A0A061AED1;H2KZV0
fat-2	-0.673181	0.651134	0.159818		-0.950643	1.28218	0.00619448	+	0.725778	0.621273	0.466688		0.448316	2.78201	0.0904421	+		-0.18355	-1.83588	-0.338126	-1.74526	-1.77879	-1.84587	-1.58781	-1.58306	0.306395	-1.07854	-0.636582	0.209028	-1.11215	-1.28336	-1.34158	-1.26517	2	2	10.491	0	4.144	2	251610000	41935000	A0A061AJ35;G5EGA5	A0A061AJ35;G5EGA5	Delta(12) fatty acid desaturase fat-2
R11A8.7	-0.423554	2.9367	0.0278828		-0.3092	2.17282	0.00699606	+	0.0393035	0.1936	0.79704		0.153658	1.71398	0.331309			0.58371	0.331679	0.633958	0.426734	0.09548	-0.0501432	0.158484	0.078043	0.533966	0.470561	0.486089	0.642679	0.258316	0.176042	0.259723	0.202415	10	10	285.42	0	33.895	13	636710000	4897800	A0A061AL89;A0A061AJK8;Q21920	A0A061AL89;A0A061AJK8;Q21920	Ankyrin repeat and KH domain-containing protein R11A8.7
ugt-21	-0.0630593	0.168317	0.698413		-0.132195	0.821911	0.121469		0.198348	0.752976	0.505695		0.129212	1.20778	0.391505			-0.129911	0.229539	-0.211146	0.23783	0.00259781	0.0758371	-0.0296211	-0.17474	0.32737	0.221019	0.28851	0.0828037	0.107758	0.0997419	0.0425444	0.14088	4	4	59.852	0	23.44	4	252000000	10500000	Q18361;A0A061AKV1	Q18361;A0A061AKV1
spp-18	0.113468	0.125112	0.6962		0.31908	0.578258	0.0833366		-0.356241	0.399806	0.534167		-0.150629	0.322867	0.535532			-2.16464	-1.15757	-2.18829	-0.859986	-1.34707	-1.78289	-1.72467	-1.06199	-2.16959	-1.64369	-1.61114	-2.37103	-1.4143	-1.87179	-1.51464	-1.71839	1	1	10.272	0	27.773	4	617250000	308630000	A0A061AKY5;Q19837	A0A061AKY5;Q19837
lin-66	0.437369	1.22566	0.0829914		0.336341	1.67953	0.0120918		0.224657	0.584557	0.516753		0.123629	1.41876	0.388297			-3.14433	-3.51832	-2.99318	-3.62831	-2.83235	-2.8589	-2.91402	-2.9294	-3.0333	-3.18722	-3.31423	-2.85075	-2.6804	-2.8543	-2.80048	-2.70496	1	1	68.342	0	3.6233	2	16579000	663150	A0A061AL58;O62020	A0A061AL58;O62020
	0.00468779	0.0107845	0.97832		0.183868	1.02931	0.0687034		-0.225437	1.26934	0.463292		-0.0462573	0.198497	0.758912			-3.96861	-3.69746	-3.7811	-3.58245	-3.73493	-3.66479	-3.63055	-3.9806	-4.0348	-3.90023	-3.90568	-4.09066	-3.67791	-3.77786	-3.89771	-3.84242	2	2	39.398	0	7.3591	2	36084000	1640200	H2KYK3;A0A078BTK3;Q65ZH8;A0A078BPF7;A0A078BPH7;A0A078BS39;H2KYK2;A0A078BQJ7;A0A078BQK0;A0A078BPJ1;A0A078BS47;A0A078BPI1;A0A078BS43;A0A078BTK6;A0A078BQK4;A0A078BPG4;A0A078BPI6;A0A078BTK9;A0A078BPG8	H2KYK3;A0A078BTK3;Q65ZH8;A0A078BPF7;A0A078BPH7;A0A078BS39;H2KYK2;A0A078BQJ7;A0A078BQK0;A0A078BPJ1;A0A078BS47;A0A078BPI1;A0A078BS43;A0A078BTK6;A0A078BQK4;A0A078BPG4;A0A078BPI6;A0A078BTK9;A0A078BPG8
	-0.166268	0.157127	0.620986		0.0198071	0.0398623	0.835031		-0.186933	0.224003	0.65292		-0.00085783	0.00101186	0.997245			-0.166084	0.824023	-0.299146	0.827155	-0.388109	0.669385	0.503391	-0.263792	-0.1483	0.412431	0.258567	-0.0844822	-0.0193806	0.206288	-0.0229921	0.353528	3	3	13.662	0	40.631	5	510640000	72949000	A0A078BPG0;H2KZI2	A0A078BPG0;H2KZI2
	-0.87313	1.94898	0.0216354		-0.385285	1.82916	0.00648739	+	-0.177402	1.42972	0.468811		0.310442	0.89236	0.308647			1.82627	1.74717	1.89125	1.80937	0.89345	1.17129	1.19217	0.524622	1.57327	1.81865	1.60101	1.57152	1.116	1.3812	1.11393	1.41217	9	9	26.907	0	61.75	12	1661900000	166190000	G4S1A4;A0A078BPH9	G4S1A4;A0A078BPH9
itx-1	0.144131	0.656011	0.349847		0.235805	1.02208	0.0470408		-0.0296838	0.0894878	0.871932		0.0619903	0.269136	0.678538			0.892954	1.17054	0.728436	1.12957	0.97983	1.33881	1.11325	1.06614	0.93576	0.984691	1.08855	0.793762	1.05913	1.29106	1.12573	1.27006	15	15	161.9	0	62.645	19	888300000	11688000	A0A078BPJ4;A0A078BPL3;H1ZUX6;A0A078BS63;O45000	A0A078BPJ4;A0A078BPL3;H1ZUX6;A0A078BS63;O45000
jac-1	0.0674553	0.34404	0.588466		0.110607	0.418818	0.232628		0.0682492	0.224527	0.728544		0.111401	0.485142	0.51778			-2.99148	-2.72995	-3.07267	-2.68182	-2.89423	-2.88849	-2.87136	-2.552	-2.99871	-2.70717	-2.66325	-2.83378	-2.56765	-2.66173	-2.66442	-2.86669	4	4	111.74	0	6.0051	4	108740000	2013700	D3DEL8;A0A078BQQ1;A0A078BPM1;D3DEL7;A0A078BPN7;A0A078BS85;Q9U308	D3DEL8;A0A078BQQ1;A0A078BPM1;D3DEL7;A0A078BPN7;A0A078BS85;Q9U308	Juxtamembrane domain-associated catenin
	0.190588	2.41558	0.110525		0.215801	1.88184	0.0257591		-0.0354159	0.535066	0.757802		-0.0102024	0.108999	0.927921			0.752056	0.820113	0.764125	0.839175	0.919674	0.985066	1.02468	1.0084	0.708984	0.786519	0.803998	0.734304	0.957304	0.987477	0.91484	1.03739	4	4	49.414	0	18.524	6	404440000	26963000	O62444;A0A078BQL1;Q2EEM2;N1NV17;Q2XMY1;D3YT98;M1ZJ43	O62444;A0A078BQL1;Q2EEM2;N1NV17;Q2XMY1;D3YT98
ntl-11	0.0870671	0.205976	0.626131		-0.0108917	0.0254813	0.897511		-0.115338	0.349122	0.625279		-0.213297	0.795573	0.362222			-0.278971	0.0572233	0.0750322	0.219728	0.26951	-0.0264978	0.115606	0.0626621	-0.257233	-0.103118	0.171348	-0.199337	-0.416622	0.109796	-0.161174	0.0360937	1	1	69.271	0.007198	1.3914	2	9759700000	336540000	A0A078BTL9;Q9NA34	A0A078BTL9;Q9NA34
lim-9	-0.017745	0.0735509	0.881902		0.0856793	1.12305	0.17281		-0.0848048	0.49876	0.62527		0.0186195	0.173111	0.870808			0.516272	0.757092	0.63927	0.83635	0.674833	0.698752	0.69598	0.608438	0.512718	0.638803	0.668262	0.589983	0.597694	0.758626	0.664491	0.731671	6	6	63.714	0	20.78	7	460310000	13949000	G5EEA4;G5EF39;A0A0K3ATK8;A0A0K3AQM0;O17833;G5EDJ5;Q3S1I9;A0A0K3AQP4	G5EEA4;G5EF39;A0A0K3ATK8;A0A0K3AQM0;O17833;G5EDJ5;Q3S1I9
	0.307646	3.27273	0.038803		0.279681	2.49266	0.00696863	+	0.0812593	1.34764	0.570905		0.0532944	0.674068	0.618133			-2.25196	-2.32035	-2.22076	-2.1949	-1.96239	-2.00153	-1.86507	-1.9284	-2.1539	-2.13912	-2.15318	-2.21674	-1.81771	-1.91479	-1.92974	-1.88198	3	3	155.44	0	7.4725	4	179370000	2677200	A0A0K3AWN6;A0A0K3ATL6;A0A0K3AQN0;A0A0K3AQS4;A0A0K3ATR0;A0A0K3AUB5;A0A0K3ARB1	A0A0K3AWN6;A0A0K3ATL6;A0A0K3AQN0;A0A0K3AQS4;A0A0K3ATR0;A0A0K3AUB5;A0A0K3ARB1
pgp-2	0.322537	1.34596	0.102915		0.315142	1.56376	0.0162722		-0.0412581	0.204584	0.788802		-0.0486526	0.196816	0.754091			1.43838	1.65516	1.33361	1.58542	1.66515	2.02243	1.90622	1.70893	1.47028	1.41974	1.55458	1.40294	1.66933	1.8326	1.72101	1.88516	18	18	140.46	0	99.919	32	2074700000	36397000	A0A0K3AWK1;G5EDF9;A0A0K3AU66;A0A0K3AQN5	A0A0K3AWK1;G5EDF9;A0A0K3AU66;A0A0K3AQN5
fhod-1	0.119038	0.462354	0.450851		0.394423	2.04118	0.00637037	+	0.0981956	0.333256	0.650792		0.37358	2.2909	0.126186			-3.07177	-2.79868	-3.31991	-2.97476	-3.1309	-2.72629	-2.89258	-2.9392	-2.97122	-3.10642	-2.87758	-2.81712	-2.53871	-2.57496	-2.48245	-2.59853	5	5	133.68	0	21.185	5	97828000	1528600	A0A0K3AR72;A0A0K3AQN9;G5EFZ9;A0A0K3ATM4;A0A0K3ATM7;A0A0K3AR77;A0A0K3AWK6;A0A0K3AU72	A0A0K3AR72;A0A0K3AQN9;G5EFZ9;A0A0K3ATM4;A0A0K3ATM7;A0A0K3AR77;A0A0K3AWK6;A0A0K3AU72
	0.0720706	0.0467914	0.859793		-0.063478	0.13089	0.533406		-0.697273	0.97228	0.440432		-0.832822	1.63523	0.105215			-1.79923	-0.478459	-0.638888	-0.231648	-0.323864	-1.44957	-0.548761	-0.53775	-1.76799	-1.39927	-1.20693	-1.56313	-1.65201	-1.74741	-1.56821	-1.22361	34	2	22.6	0	10.297	2	582390000	44799000	A0A0K3AQS9;A0A0K3AUC0	A0A0K3AQS9;A0A0K3AUC0
	0.00669813	0.014038	0.966159		0.257991	1.30713	0.0308612		0.0338771	0.0881138	0.865563		0.28517	1.30533	0.260145			-0.293039	-0.0949488	-0.612784	-0.00277996	-0.401447	-0.02777	-0.212076	-0.335466	-0.138556	-0.181468	-0.300384	-0.247637	0.224365	-0.0528116	0.127807	-0.13544	46	5	33.032	0	42.654	8	912830000	57052000	A0A0K3AQT4	A0A0K3AQT4
	0.284561	3.43808	0.0435821		0.0395172	0.328866	0.479577		0.109052	0.948298	0.549159		-0.135992	1.25479	0.380435			-2.62834	-2.55143	-2.56232	-2.68143	-2.30583	-2.25505	-2.3107	-2.41371	-2.37844	-2.62075	-2.47274	-2.51539	-2.38959	-2.4768	-2.38107	-2.58179	8	8	451.54	0	10.84	12	192000000	974600	A0A0K3ATS5;A0A0K3AUC6;A0A0K3AQT9;A0A0K3AWP8	A0A0K3ATS5;A0A0K3AUC6;A0A0K3AQT9;A0A0K3AWP8
egl-27	-0.102417	0.394967	0.501942		0.0976808	0.194748	0.392649		0.182142	1.11391	0.470612		0.382241	1.54673	0.185559			-4.51081	-4.63235	-4.73973	-4.73365	-4.86407	-4.83191	-4.65548	-4.67474	-4.63948	-4.43961	-4.49	-4.31888	-4.03794	-4.4784	-4.37293	-4.60799	2	2	69.337	0	3.7495	2	35863000	2241400	A0A0K3AUG7;A0A0K3AWT1;A0A0K3AUH3;A0A0K3AQX8;A0A0K3ATV6;A0A0K3ARG6;A0A0K3AWS8;A0A0K3AQX3;A0A0K3ATV3;A0A0K3ARG1;A0A0K3AWS4;A0A0K3AUG2;A0A0K3AQW8;A0A0K3ATV0;Q09228	A0A0K3AUG7;A0A0K3AWT1;A0A0K3AUH3;A0A0K3AQX8;A0A0K3ATV6;A0A0K3ARG6;A0A0K3AWS8;A0A0K3AQX3;A0A0K3ATV3;A0A0K3ARG1;A0A0K3AWS4;A0A0K3AUG2;A0A0K3AQW8;A0A0K3ATV0;Q09228	Egg-laying defective protein 27
nurf-1	-0.040344	0.139817	0.765465		-0.0441806	0.142379	0.5694		-0.282557	1.23123	0.447503		-0.286394	1.86332	0.204929			-3.41866	-3.17772	-3.03579	-3.23229	-3.19139	-3.16674	-3.18327	-3.48442	-3.70807	-3.30005	-3.39844	-3.58812	-3.53184	-3.54664	-3.62744	-3.46548	2	2	238.67	0	4.2556	3	60868000	543460	A0A0K3ATY3;A0A0K3ARK1;A0A0K3AR10;A0A5S9MQ08;Q6BER5;F5GUF5;A0A486WW91;A0A486WWS1;A0A0K3AWW5;A0A0K3AUK7;B6VQ92;H2FLJ6	A0A0K3ATY3;A0A0K3ARK1;A0A0K3AR10;A0A5S9MQ08;Q6BER5;F5GUF5;A0A486WW91;A0A486WWS1;A0A0K3AWW5;A0A0K3AUK7;B6VQ92;H2FLJ6	Nucleosome-remodeling factor subunit NURF301-like
daf-16	0.0240755	0.0648946	0.871574		0.0985999	0.265587	0.331357		-0.316863	0.720059	0.465504		-0.242338	0.906799	0.329867			-3.16344	-2.59086	-3.03969	-2.57943	-3.15723	-2.71671	-2.65321	-2.74996	-3.05692	-2.99957	-2.96996	-3.61441	-2.90922	-2.96866	-3.20953	-3.15906	3	3	53.228	0	29.841	3	40976000	2561000	A0A0K3AR63;A0A0K3ATP5;A0A0K3AR95;A0A0K3AWG6;O16850	A0A0K3AR63;A0A0K3ATP5;A0A0K3AR95;A0A0K3AWG6;O16850	Forkhead box protein O
tom-1	-0.0600066	0.109168	0.757468		0.0207725	0.243149	0.659416		-0.00201988	0.00385909	0.994829		0.0787592	0.199335	0.69011			-3.4842	-2.88313	-3.3946	-2.93775	-3.33211	-2.88354	-3.16154	-3.56252	-3.3342	-3.03198	-3.03773	-3.30386	-3.30975	-3.08798	-3.02686	-3.20009	2	2	123.69	0	7.0416	2	37638000	660320	Q49HI3;Q14DX2;G5EE26;A0A0K3AR90;A0A0K3AWL6;A0A0K3ATN9	Q49HI3;Q14DX2;G5EE26;A0A0K3AR90;A0A0K3AWL6;A0A0K3ATN9
pqn-80	0.00919294	0.0271613	0.949741		-0.117947	2.07956	0.0778441		-0.0501645	0.324106	0.732628		-0.177305	0.940278	0.363589			-1.53516	-1.55954	-1.33236	-1.50888	-1.21842	-1.65765	-1.52935	-1.49374	-1.42525	-1.53777	-1.62182	-1.55175	-1.5954	-1.65668	-1.72204	-1.63426	5	5	164	0	18.854	6	93995000	1362200	A0A0K3AX73;A0A0K3AX79;C7IVS6;A0A0K3ARW1;C7IVS5;A0A0K3AU63;A0A0K3AUW7;A0A0K3ARB4;A0A0K3ARW5;A0A0K3ARB9;A0A0K3AU69;A0A0K3AUX0;A0A565CXH6;A0A7R9XND6;A0A0K3ARX0;A0A0K3AX82;A0A0K3AU76	A0A0K3AX73;A0A0K3AX79;C7IVS6;A0A0K3ARW1;C7IVS5;A0A0K3AU63;A0A0K3AUW7;A0A0K3ARB4;A0A0K3ARW5;A0A0K3ARB9;A0A0K3AU69;A0A0K3AUX0;A0A565CXH6;A0A7R9XND6
ncl-1	-0.164169	0.25933	0.516182		-0.0396278	0.094147	0.652049		0.0846198	0.200276	0.721723		0.209161	0.590759	0.412072			-6.04519	-5.45167	-5.85995	-6.11662	-5.92601	-6.33097	-5.67804	-6.19508	-5.7422	-5.8116	-5.97182	-5.60932	-5.98646	-5.85605	-5.59378	-5.85716	3	3	92.323	0	4.7947	3	69055000	2158000	A0A0K3AS01;A0A0K3AXB1;A0A0K3AUY6;A0A0K3ARF3;A0A0K3AUA6;A0A0K3AX41;A0A0K3ARS2;P34611	A0A0K3AS01;A0A0K3AXB1;A0A0K3AUY6;A0A0K3ARF3;A0A0K3AUA6;A0A0K3AX41;A0A0K3ARS2;P34611	B-box type zinc finger protein ncl-1
lin-23	0.0844786	0.169502	0.663309		0.0310347	0.145307	0.626347		-0.0176725	0.0592952	0.920181		-0.0711164	0.137472	0.759199			-4.15252	-4.51387	-4.41292	-4.52162	-4.31453	-4.53983	-4.51618	-3.89247	-4.2794	-4.37056	-4.4584	-4.56327	-4.14271	-4.37864	-4.29157	-4.73457	3	3	69.7	0	23.541	3	89041000	2698200	A0A0K3ARM6;A0A0K3AWY7;A0A0K3AUM4;Q09990	A0A0K3ARM6;A0A0K3AWY7;A0A0K3AUM4;Q09990	F-box/WD repeat-containing protein lin-23
	0.260385	0.957691	0.16931		0.120139	0.820929	0.137023		0.123328	1.10284	0.52156		-0.0169179	0.0521417	0.92466			-1.99475	-1.85693	-2.07955	-1.93555	-1.84851	-1.49885	-1.54787	-1.93001	-1.80838	-1.85774	-1.77415	-1.9332	-1.75027	-1.61881	-1.79975	-1.72409	5	5	28.521	0	12.727	5	97860000	6116200	O16286;A0A0K3AV71;A0A0K3ARN9;A0A0K3AT27	O16286;A0A0K3AV71;A0A0K3ARN9
egl-8	-0.188144	0.629527	0.307922		-0.181607	1.35044	0.0487481		-0.105784	0.324471	0.647051		-0.0992479	1.05466	0.465503			0.373894	0.858365	0.475362	0.882121	0.380871	0.530076	0.518469	0.407751	0.443624	0.632785	0.608361	0.481834	0.312807	0.401429	0.302592	0.423347	8	8	139.33	0	32.808	10	232200000	3870100	A0A0K3AS90;A0A0K3AXK2;A0A0K3AS71;A0A0K3AXJ0;A0A0K3AS80;A0A0K3AUL3;A0A0K3AUM3;A0A0K3ARQ7;A0A0K3ARR7;A0A0K3AV97;A0A0K3AXJ6;A0A0K3AS74;A0A0K3AUL7;A0A0K3AV83;A0A0K3ARS4;A0A0K3AXI3;A0A0K3AVA5;A0A0K3AS85;A0A0K3AUN1;A0A0K3ARR2;A0A0K3AV92;A0A0K3AXH8;G5EBH0	A0A0K3AS90;A0A0K3AXK2;A0A0K3AS71;A0A0K3AXJ0;A0A0K3AS80;A0A0K3AUL3;A0A0K3AUM3;A0A0K3ARQ7;A0A0K3ARR7;A0A0K3AV97;A0A0K3AXJ6;A0A0K3AS74;A0A0K3AUL7;A0A0K3AV83;A0A0K3ARS4;A0A0K3AXI3;A0A0K3AVA5;A0A0K3AS85;A0A0K3AUN1;A0A0K3ARR2;A0A0K3AV92;A0A0K3AXH8;G5EBH0	1-phosphatidylinositol 4,5-bisphosphate phosphodiesterase beta egl-8
sym-2	0.286152	1.14219	0.125241		0.482149	2.79679	0.00078329	+	-0.00266504	0.012864	0.987757		0.193331	0.862827	0.362205			-1.17155	-0.86432	-1.02765	-0.946387	-0.871904	-0.53626	-0.515642	-0.9415	-0.986333	-1.06511	-0.950349	-1.01878	-0.553406	-0.48356	-0.561748	-0.493268	1	1	38.436	0	4.2933	1	46150000	5768700	A0A0K3ARR9;Q22708	A0A0K3ARR9;Q22708	RNA-binding protein sym-2
	-0.0904999	0.19726	0.629337		-0.174743	0.860591	0.0877912		0.592487	2.26128	0.799273		0.508243	2.70127	0.0880988	+		0.883385	1.01623	0.449561	0.850257	0.466801	0.803779	0.840862	0.725992	1.49673	1.27263	1.2762	1.52381	1.28173	1.12156	1.31986	1.14726	5	5	34.862	0	23.662	7	885260000	49181000	A0A0K3AVH4;A0A0K3ARZ7	A0A0K3AVH4;A0A0K3ARZ7
itsn-1	0.0506773	0.115128	0.765715		0.127802	0.422192	0.212565		-0.269111	0.848347	0.4704		-0.191987	0.927432	0.354958			1.51668	2.00823	1.65242	2.0439	1.78649	2.04387	1.93594	1.65764	1.46938	1.66592	1.69951	1.30997	1.53439	1.76201	1.57886	1.78073	11	11	91.84	0	29.975	15	854290000	28476000	E6N0W0;A0A0K3AUH0;Q9U2T9;A0A0K3AS36;E6N0W1;A0A0K3ARL5	E6N0W0;A0A0K3AUH0;Q9U2T9;A0A0K3AS36;E6N0W1;A0A0K3ARL5
	0.00161362	0.00204786	0.993398		0.100251	0.462516	0.234855		-0.0491834	0.0717748	0.86483		0.0494537	0.135954	0.788386			-2.68957	-1.96393	-2.71332	-1.92071	-2.4297	-1.99419	-2.24627	-2.6109	-2.57343	-2.12629	-2.2467	-2.53785	-2.34	-2.16432	-2.31635	-2.26259	3	3	26.44	0	18.238	3	36811000	3067500	A0A0K3ASB6;A0A0K3AVV8;A0A0K3AY51;A0A0K3ASV9	A0A0K3ASB6;A0A0K3AVV8
gck-1	-0.102425	0.718966	0.410018		-0.0370595	1.14492	0.406303		0.0165088	0.243949	0.877933		0.0818739	0.734017	0.525031			0.981728	0.94819	1.0667	0.96839	1.04919	0.822499	0.844578	0.839037	1.00818	0.994983	0.995574	1.0323	0.996504	0.949533	0.975936	0.960828	14	14	68.788	0	37.765	19	739580000	21131000	A0A0K3ASB9;H2L099;A0A0K3ASW2;A0A0K3AVW5	A0A0K3ASB9;H2L099;A0A0K3ASW2;A0A0K3AVW5
F40A3.3	-0.186874	0.384242	0.413976		0.188209	0.999761	0.0688057		-0.158015	0.468085	0.568431		0.217068	1.21239	0.308175			-0.524189	-0.0634222	-0.291846	0.0876436	-0.346588	-0.253211	-0.29377	-0.645741	-0.390743	-0.288325	-0.201842	-0.542963	-0.248032	-0.100394	-0.182673	-0.139937	6	6	24.768	0	55.71	10	838680000	55912000	A0A0K3ASH2;O16264	A0A0K3ASH2;O16264	Phosphatidylethanolamine-binding protein homolog F40A3.3
	-0.0316126	0.100337	0.818976		0.0173333	0.0347372	0.853904		0.0455201	0.207695	0.779292		0.094466	0.337442	0.582803			-4.07188	-3.82821	-4.00926	-3.89798	-3.90082	-3.99826	-3.86727	-4.16743	-4.08449	-3.75498	-3.88631	-3.89946	-3.62266	-4.08789	-3.87484	-3.97053	2	2	32.918	0	9.9519	4	111070000	6170700	A0A0K3ASH4;A0A0K3AW32;Q95Y58	A0A0K3ASH4;A0A0K3AW32;Q95Y58
	0.0651946	0.101079	0.763404		-0.0246007	0.163923	0.655819		-0.079634	0.200956	0.726396		-0.169429	0.351022	0.515591			0.166323	-0.284032	0.214313	-0.305755	0.444756	-0.411927	-0.247076	0.265875	-0.052639	-0.273879	-0.222322	0.0211525	-0.0513592	-0.242745	-0.166591	-0.165395	9	9	90.497	0	97.734	13	1010200000	26583000	A0A0K3ASH9;A0A0K3AYC5;A0A0K3AT32;A0A0K3AW37;A0A0K3AVD4;A0A0K3ASI0	A0A0K3ASH9;A0A0K3AYC5;A0A0K3AT32;A0A0K3AW37
rga-4	-0.110337	0.384948	0.494666		-0.0325661	0.112435	0.651608		0.146935	0.989617	0.514146		0.224705	1.26836	0.29938			-2.74043	-2.64873	-2.74035	-2.4832	-2.65318	-2.90819	-2.65201	-2.84068	-2.48789	-2.43758	-2.45786	-2.64164	-2.71195	-2.52603	-2.53425	-2.38301	3	3	99.768	0	3.2655	3	67942000	1213300	A0A0K3ASJ8;A0A0K3AVE9;A0A0K3AT49;A0A0K3AYE4;Q965S4;A0A0K3AW57;H2KZS7	A0A0K3ASJ8;A0A0K3AVE9;A0A0K3AT49;A0A0K3AYE4;Q965S4;A0A0K3AW57
cdf-1	0.0997014	0.121237	0.705456		-0.300559	0.387574	0.142034		0.2846	0.627934	0.495669		-0.11566	0.178217	0.669174			-5.1834	-5.24678	-5.32236	-5.89912	-5.4841	-5.10462	-5.67892	-4.98522	-4.88102	-5.52863	-5.07844	-5.02518	-5.70753	-5.04247	-5.15096	-5.81454	1	1	55.816	0.0014583	1.9399	1	12497000	781030	A0A0K3ASM2;Q95QW4	A0A0K3ASM2;Q95QW4	Cation diffusion facilitator family protein 1
bet-2	-0.239032	0.890852	0.195663		-0.208018	1.5951	0.0334424		-0.1701	0.647387	0.526859		-0.139086	0.642084	0.455942			-2.40334	-1.96601	-2.1723	-1.89805	-2.43923	-2.15154	-2.33854	-2.46651	-2.40737	-2.16638	-2.22197	-2.32437	-2.62388	-2.28044	-2.56647	-2.48137	4	4	119.86	0	3.5649	3	106430000	1803800	Q20948;A0A0K3ASR2;Q20947;A0A0K3AWB8	Q20948;A0A0K3ASR2;Q20947;A0A0K3AWB8
comt-3	0.331238	1.34538	0.0994347		0.307675	1.7128	0.0137056		-0.0474994	0.552708	0.705643		-0.071063	0.226408	0.683182			1.63071	1.55197	1.64712	1.61359	2.11829	1.72815	1.78909	2.13281	1.60993	1.48285	1.53128	1.62933	1.96692	1.72093	2.00129	1.79494	8	8	20.347	0	76.214	16	961560000	120190000	A0A0K3AT05;Q965W3	A0A0K3AT05;Q965W3
unc-34	-0.246744	0.478114	0.331916		-0.744321	1.78313	0.0039375	+	-0.0204253	0.0283649	0.946002		-0.518002	0.950411	0.250881			-7.88811	-7.53839	-7.36227	-7.25979	-7.63556	-8.32271	-7.66374	-7.41354	-8.03723	-7.35409	-7.65579	-7.08316	-8.8569	-8.01263	-8.04035	-8.19767	3	3	21.664	0	7.0266	3	51394000	4672200	A0A0K3AVD7;A0A0K3AT36;A0A0K3AYC9;G5EG53;A0A0K3ASI4	A0A0K3AVD7;A0A0K3AT36;A0A0K3AYC9;G5EG53;A0A0K3ASI4
tbh-1	0.0645733	0.0421322	0.872725		-0.157401	1.09591	0.0798967		-0.107161	0.105519	0.791288		-0.329135	0.314694	0.491342			0.901024	-0.258054	1.13677	-0.24344	1.40516	-0.475102	-0.0725956	0.93713	0.394821	0.127145	0.243993	0.341696	0.338869	0.0595465	0.0511389	0.0284967	8	8	69.113	0	42.657	13	824650000	28436000	A0A0K3ATC0;Q9XTQ6	A0A0K3ATC0;Q9XTQ6	Tyramine beta-hydroxylase
	-0.283942	0.337256	0.400806		0.0924094	0.494648	0.240344		-0.0838087	0.113362	0.793298		0.292543	0.738638	0.337449			2.97871	3.82808	2.78291	3.75541	2.73797	3.36533	3.3763	2.72974	3.15977	3.4285	3.27432	3.14729	3.28915	3.30896	3.52821	3.2532	33	9	29.697	0	61.008	21	7191600000	449480000	A0A0K3ATR6	A0A0K3ATR6
nsy-1	0.00732589	0.0130051	0.966829		0.434322	1.68782	0.00660535	+	0.107223	0.407458	0.615844		0.53422	2.16942	0.0934194	+		-3.58783	-3.3003	-3.68448	-3.27624	-3.66183	-3.34439	-3.17403	-3.6393	-3.24067	-3.47433	-3.41738	-3.28757	-2.89886	-2.90951	-2.79518	-3.07912	5	5	167.56	0	15.262	7	160360000	2393400	A0A0K3ATZ5;Q21029	A0A0K3ATZ5;Q21029
	-0.41481	0.458547	0.285368		-0.281513	0.921764	0.0443691		-0.352059	0.491132	0.515714		-0.218761	0.490844	0.441018			1.5423	2.52099	1.5469	2.57567	1.57126	2.04879	1.77567	1.1309	1.60116	2.01088	1.84629	1.3193	1.27075	1.57207	1.38885	1.41991	45	4	33.014	0	56.892	11	2538900000	149350000	A0A0K3AUC2	A0A0K3AUC2
imp-3	0.904186	2.27313	0.00571429	+	0.916393	1.83043	0.00153616	+	-0.188353	0.534767	0.538372		-0.176146	0.806623	0.387938			-2.19266	-1.98404	-2.40017	-2.14552	-1.51407	-1.14548	-1.14172	-1.30437	-2.33465	-2.184	-2.18589	-2.77126	-1.50702	-1.35217	-1.60782	-1.34322	3	3	58.262	0	22.844	7	315570000	19723000	Q18408;A0A0K3AUD2	Q18408;A0A0K3AUD2
	0.0732131	0.47562	0.537346		0.0912545	1.05228	0.164284		-0.0329816	0.473079	0.77275		-0.0149403	0.0755998	0.916131			3.67636	3.7604	3.74191	3.77944	3.80315	3.92004	3.86499	3.6628	3.74233	3.69694	3.64751	3.73942	3.92762	3.72786	3.76126	3.77448	15	14	22.412	0	252.57	49	40017000000	3637900000	A0A0K3AUJ9	A0A0K3AUJ9
lec-12	0.463835	2.58985	0.0264444		0.30706	1.85205	0.0119143		0.155675	2.53783	0.458929		-0.00109959	0.00605253	0.992087			-0.96452	-0.981219	-0.876243	-0.94974	-0.454636	-0.480046	-0.559902	-0.421799	-0.745417	-0.779807	-0.850623	-0.773173	-0.37932	-0.618386	-0.416825	-0.506249	4	4	33.891	0	22.181	4	354000000	18631000	A0A0K3AUS0;Q5ZR27;A0A0K3ASC7;H2KZJ9;A0A0K3AXP2;A0A0K3AVE8	A0A0K3AUS0;Q5ZR27;A0A0K3ASC7;H2KZJ9	Galectin
tag-304	-0.21948	0.484634	0.344381		-0.129923	0.526318	0.178128		0.160899	1.88574	0.46599		0.250456	0.533222	0.407609			-4.5804	-4.59494	-4.43434	-4.57292	-4.90834	-4.43234	-4.45193	-5.26791	-4.41111	-4.36323	-4.44393	-4.32074	-4.34129	-4.45636	-4.52047	-4.74057	2	2	27.108	0	5.5974	2	37833000	2910300	A0A0K3AUY3;Q9UAU3	A0A0K3AUY3;Q9UAU3
	-0.33164	0.653972	0.218353		0.14878	0.362343	0.217643		-0.105604	0.146227	0.751156		0.374816	1.04251	0.261327			-6.17481	-6.06284	-6.31284	-5.54608	-6.17781	-6.87174	-6.24484	-6.12874	-5.75742	-6.60524	-6.39501	-5.76132	-5.80279	-6.12304	-6.02524	-5.97279	1	1	21.846	0	4.3083	2	32654000	3628200	A0A0K3AXA5;A0A0K3AUY4	A0A0K3AXA5;A0A0K3AUY4
mrck-1	0.112053	0.185156	0.618447		-0.0778992	0.241317	0.382597		-0.153526	0.304766	0.618232		-0.343479	0.844777	0.307158			0.0286922	0.821946	0.364657	0.683341	0.430496	0.980187	0.791328	0.144838	0.204655	0.602401	0.407031	0.070446	0.0226784	0.378018	0.209378	0.362861	14	14	180.5	0	76.401	17	1824600000	23696000	A0A0K3AUZ7;O01583;A0A0K3AS73;A0A0K3AVQ9;A0A0K3AY02	A0A0K3AUZ7;O01583;A0A0K3AS73;A0A0K3AVQ9;A0A0K3AY02	Serine/threonine-protein kinase mrck-1
	-0.0692296	0.0950072	0.768422		-0.179358	1.39911	0.0478436		-0.0151446	0.0265388	0.952219		-0.125273	0.559936	0.490037			-5.53535	-5.10839	-5.83944	-5.01347	-5.32076	-5.60006	-5.33401	-5.51873	-5.30871	-5.45073	-5.44482	-5.35297	-5.43798	-5.60414	-5.77555	-5.45699	2	2	117.63	0	8.2123	2	34934000	671810	A0A0K3AV08	A0A0K3AV08
nhr-86	0.380405	2.33422	0.041432		0.408129	1.12742	0.0205115		0.0412016	0.147746	0.81266		0.0689259	0.278032	0.659398			-4.38953	-4.44405	-4.29149	-4.48905	-3.90218	-4.1375	-4.00575	-4.04707	-4.23817	-4.37574	-4.2031	-4.6323	-3.78141	-4.13981	-4.07749	-3.81808	4	4	46.837	0	10.542	4	87230000	5131200	Q965W2;A0A0K3AVA9;J7SF88;Q9NEV6;O16954;G5EFN9;H2L098;O44593;Q8MNW2;A0A486WV44;H2L019;H2L018;Q18394;A0A131MCX9;Q966H9;L8E924;Q966A2;G5EDC3;G5ED47;O44577;O45905;O45756;Q18393;Q18155;Q8MXK0;Q20389;A0A486WVR6;O62412;O45315;O61203;O44635;O16753;O16676;O16968;Q9U1R0;Q95QB3;Q18391;Q9XU11;O44638;O62496;Q966B8;A0A0K3AV12;Q18395;O45910;O16962;O62031;O62034;H9G2T1;H2L0L6;Q2V068;O16398;Q7YXC6;Q20097;O17131;H…	Q965W2;A0A0K3AVA9	Nuclear hormone receptor family member nhr-86
dod-19	0.559536	1.12642	0.0832383		0.250785	1.3	0.0324785		1.07891	4.97922	0.028	+	0.770161	1.92774	0.0902268	+		-3.46917	-3.53953	-3.7831	-3.71718	-3.44754	-2.51024	-3.12285	-3.1902	-2.48023	-2.51213	-2.58016	-2.62082	-2.30184	-2.25241	-2.11417	-2.52178	1	1	27.592	0	2.9095	2	6302300	572930	A0A0K3AVF2;O61874	A0A0K3AVF2;O61874
	-0.332279	0.704015	0.200803		-0.241717	1.5092	0.0286191		-0.00211072	0.00338773	0.99534		0.0884521	0.394903	0.572856			-3.45018	-4.2281	-3.39815	-3.97862	-4.01803	-4.01734	-4.09575	-4.25304	-3.79697	-3.86236	-3.75959	-3.64456	-4.19045	-4.09502	-3.8462	-3.89869	1	1	5.0178	0.0021708	1.8038	2	11847000	3948900	A0A0K3AY18;A0A0K3AVS5	A0A0K3AY18;A0A0K3AVS5
	-0.336585	1.08596	0.119801		-0.263169	0.859329	0.0552632		-0.00771952	0.0182312	0.973791		0.0656972	0.300567	0.657905			-0.809883	-0.989049	-1.30743	-1.13646	-1.53314	-1.22406	-1.54808	-1.28388	-0.866604	-1.31816	-0.978353	-1.11058	-1.36378	-1.23662	-1.41179	-1.31418	3	3	50.719	0	22.139	4	366690000	26192000	A0A0K3AY44;O44557;A0A0K3AVV4	A0A0K3AY44;O44557;A0A0K3AVV4
	-0.259178	0.327586	0.417374		-0.0869105	0.42695	0.276686		-0.248394	0.426596	0.547365		-0.0761273	0.141272	0.749494			-0.854729	-0.0956964	-1.05033	-0.0831137	-1.17852	-0.403518	-0.486639	-1.0519	-0.885328	-0.614743	-0.754882	-0.822492	-0.959515	-0.940749	-0.71137	-0.813453	47	2	33.071	0	19.868	2	718050000	42238000	A0A0K3AWP0	A0A0K3AWP0
	0.0123954	0.0748389	0.904972		0.0677373	2.73707	0.178886		-0.0330594	0.250298	0.799923		0.0222826	0.122895	0.869086			0.280518	0.275813	0.415832	0.414128	0.183716	0.447812	0.414738	0.389606	0.337341	0.221705	0.298581	0.396425	0.412827	0.295562	0.371703	0.444911	3	3	28.906	0	16.479	4	172000000	24572000	A0A0K3AWR8;O16657	A0A0K3AWR8;O16657
arid-1	-0.00976276	0.0119216	0.965803		-0.495453	1.79298	0.00558621	+	-0.0756302	0.145021	0.76953		-0.561321	1.25883	0.177894			-6.49598	-6.0109	-6.72538	-6.37988	-6.516	-6.12735	-6.03474	-6.9731	-6.86583	-6.37516	-6.29006	-6.38361	-7.18861	-7.02057	-6.98293	-6.70435	1	1	185.19	0	3.1429	1	9118400	134090	G4SB35;A0A0K3AXH1	G4SB35;A0A0K3AXH1
	0.0765662	0.187343	0.656983		0.541075	1.06849	0.0176425		0.338117	0.573979	0.495984		0.802626	2.34303	0.109209	+		-2.67168	-2.38988	-2.18015	-3.18173	-2.73502	-2.46959	-2.26394	-2.64863	-2.00469	-2.64737	-2.46558	-1.95334	-2.00312	-1.96568	-1.44366	-1.49422	3	3	11.029	0	7.1129	3	94811000	15802000	A0A0K3AXM4;O44667	A0A0K3AXM4;O44667
ergo-1	-0.175443	0.346731	0.449425		0.000738859	0.00301292	0.989454		-0.127745	0.326874	0.623241		0.0484374	0.237492	0.735519			-2.19741	-2.77752	-2.09147	-2.53361	-2.59175	-2.40059	-2.63803	-2.67141	-2.48187	-2.6196	-2.39752	-2.61201	-2.58986	-2.3886	-2.48781	-2.64177	3	3	80.911	0	23.189	3	32027000	800690	A0A0K3AY23;O61931;A0A0K3AV28;A0A0K3ASS5	A0A0K3AY23;O61931	Piwi-like protein
	-0.0920579	0.140573	0.689911		-0.227011	0.938587	0.0585114		-0.157216	0.560383	0.548089		-0.292169	0.864904	0.317838			-3.9966	-3.78318	-3.60001	-4.08677	-3.741	-4.20455	-4.1723	-3.71694	-4.03446	-4.20983	-3.99023	-3.8609	-4.50641	-4.20674	-4.29567	-3.99464	13	1	69.166	0	3.5401	1	10511000	309140	A0A0K3AY55	A0A0K3AY55
cul-3	0.132375	0.324535	0.497128		-0.0291717	0.240724	0.586565		0.132674	0.319072	0.623789		-0.028872	0.203979	0.812008			0.177042	-0.403039	0.23619	-0.365148	0.181252	-0.0650167	-0.0259342	0.0842438	0.112141	-0.0254698	-0.0301275	0.1192	0.0171261	0.0281878	0.017478	-0.00373554	5	5	83.211	0	24.235	7	273410000	7389500	A0A0K3AY70;Q17391;A0A0K3ASX8;A0A0K3AV81	A0A0K3AY70;Q17391;A0A0K3ASX8	Cullin-3
ilys-5	-1.21352	1.60063	0.026656		-1.20861	2.3714	0	+	0.293469	0.390724	0.548544		0.298375	0.48736	0.408494			4.82882	3.7371	4.86704	3.90694	3.67242	2.44579	2.95461	3.41301	4.77542	4.43556	4.35886	4.94394	3.5919	3.28969	3.47617	3.32157	12	12	12.431	0	145.79	54	29591000000	4227300000	A0A0K3AYJ1;Q19698;O76358	A0A0K3AYJ1;Q19698
	0.119943	0.638141	0.392868		0.0808494	0.245622	0.374673		-0.0273368	0.123193	0.857198		-0.0664303	0.406267	0.617899			-1.62332	-1.49902	-1.61202	-1.68607	-1.38105	-1.60009	-1.50528	-1.45423	-1.42212	-1.74881	-1.6459	-1.71294	-1.7121	-1.52305	-1.51464	-1.45658	8	8	480.69	0	27.03	9	246580000	1152200	O01808;A0A0S4XR36	O01808;A0A0S4XR36
	0.124432	0.89146	0.335235		0.189634	1.22209	0.0521211		-0.130597	1.46293	0.501238		-0.0653949	0.366134	0.635608			2.60598	2.69203	2.66534	2.68846	2.67073	2.92438	2.88047	2.67394	2.51298	2.63962	2.54792	2.4289	2.65688	2.76361	2.65733	2.81014	19	19	135.19	0	126.65	35	3991000000	78254000	A0A0S4XR43;A0A0S4XRD3;H2KMJ3;G5EBS4	A0A0S4XR43;A0A0S4XRD3
ulp-2	0.09091	0.328022	0.548554		0.334988	1.58818	0.0134537		0.0401602	0.131617	0.820263		0.284238	2.61271	0.149594			-0.408316	-0.613868	-0.640122	-0.732713	-0.561806	-0.570094	-0.547102	-0.352377	-0.51115	-0.346396	-0.585504	-0.791327	-0.211153	-0.219949	-0.177342	-0.285983	4	4	102.42	0	14.334	4	129310000	3153900	Q23238;A0A0S4XR45;A0A0S4XRS7	Q23238;A0A0S4XR45
	-0.0294342	0.18549	0.780249		0.300862	1.81757	0.0134881		0.0626357	0.371843	0.69452		0.392931	3.96401	0.1015	+		0.594769	0.720754	0.494861	0.685792	0.498402	0.613471	0.639839	0.626726	0.677719	0.787757	0.738025	0.543217	0.968716	0.932986	1.07123	0.977227	8	8	98.158	0	22.025	8	874550000	19876000	A0A0T7CIX3	A0A0T7CIX3
	-0.243173	0.269422	0.476298		0.1172	0.90758	0.131987		-0.170081	0.25114	0.643093		0.190292	0.253582	0.557864			-1.69776	-2.55524	-1.42804	-2.41664	-1.78777	-3.00031	-2.48622	-1.79608	-2.08812	-2.21871	-2.19545	-2.27573	-1.87869	-2.22162	-1.98302	-2.22587	21	1	96.128	0	3.1597	1	60982000	1069900	A0A0U1RML6;A0A0U1RML5	A0A0U1RML6;A0A0U1RML5
K02C4.3	-0.139154	0.433	0.43573		-0.125603	2.233	0.0652154		-0.00352836	0.00857154	0.987552		0.0100222	0.0464885	0.946473			0.900064	0.545302	1.047	0.476373	0.821793	0.52811	0.521832	0.540392	0.768028	0.736726	0.707248	0.742626	0.600365	0.650321	0.567403	0.634126	11	11	142.42	0	65.331	11	295880000	4351100	A0A131MAZ4;A0A131MBF0;A0A131MAU8;Q09931;A0A131MCC3	A0A131MAZ4;A0A131MBF0;A0A131MAU8;Q09931	Probable ubiquitin carboxyl-terminal hydrolase K02C4.3
daf-4	-0.342651	0.485573	0.287597		-0.235289	0.270118	0.229074		-0.68085	1.01261	0.442567		-0.573488	0.929043	0.247096			-5.18178	-4.21715	-5.26234	-4.25231	-5.51561	-4.62422	-4.8611	-5.28324	-5.58577	-5.1044	-5.06663	-5.88017	-6.25151	-5.41104	-5.77831	-5.13727	1	1	50.83	0	19.842	1	39244000	1635200	G8JY02;A0A131MB12;P50488	G8JY02;A0A131MB12;P50488	Receptor protein serine/threonine kinase;Cell surface receptor daf-4
syg-2	0.189974	0.200521	0.558394		-0.0329838	0.0472236	0.782139		0.0134265	0.0244699	0.955936		-0.209532	0.281134	0.53506			-5.89925	-5.34951	-5.83035	-5.34674	-5.35314	-4.98848	-5.1223	-6.20204	-5.62063	-5.28479	-5.64127	-5.82546	-5.80583	-5.73894	-5.77085	-5.18847	2	2	137.18	0.0014556	1.9217	2	8077900	152410	A0A131MB76;Q9U3P2;A0A131MBR9;A0A131MCN5;A0A131MDF3;A0A131MBZ2;A0A131MBS5	A0A131MB76;Q9U3P2;A0A131MBR9;A0A131MCN5;A0A131MDF3;A0A131MBZ2;A0A131MBS5
acs-22	0.462942	1.66924	0.0492954		0.224712	3.2082	0.0115162		-0.090354	1.19274	0.561529		-0.328584	1.96622	0.164837			-1.25856	-1.19174	-1.16383	-1.20732	-0.566902	-0.825227	-0.941532	-0.63603	-1.27565	-1.26946	-1.24079	-1.39697	-1.08036	-1.02168	-1.03748	-1.14452	7	7	58.458	0	55.108	9	372740000	16206000	A0A131MB92;A0A131MBB2;Q18916	A0A131MB92;A0A131MBB2;Q18916
hpo-3	0.542741	2.34537	0.0288485		0.210022	0.533967	0.118154		0.63249	2.23742	0.7744		0.299771	1.28119	0.253472			-5.09088	-5.49057	-5.26246	-5.46951	-4.5898	-5.02794	-4.80666	-4.71805	-4.52004	-4.98613	-4.78956	-4.48773	-4.53177	-4.55455	-4.24187	-4.61518	1	1	68.352	0	3.1525	1	12623000	573770	A0A131MCX4;A0A131MBA2;A0A131MC59;Q95X60	A0A131MCX4;A0A131MBA2;A0A131MC59;Q95X60
ags-3	-0.381864	1.35433	0.0832035		-0.530731	1.25336	0.0120233		-0.0100312	0.0167638	0.972071		-0.158898	0.350854	0.52167			-5.61986	-6.26329	-5.54805	-6.16133	-5.8163	-6.62879	-6.25596	-6.41894	-5.69491	-6.10799	-5.8653	-5.96446	-6.61839	-6.18623	-6.47389	-6.47706	1	1	18.048	0	6.1552	1	9645400	1205700	A0A131MBC1;A0A131MBW5;A0A131MD77;Q19955	A0A131MBC1;A0A131MBW5;A0A131MD77;Q19955
	-0.1594	0.242608	0.533819		-0.0626917	0.137214	0.524422		-0.277739	0.850524	0.465652		-0.18103	0.453907	0.473066			-4.19666	-3.64025	-3.9057	-3.49591	-3.84248	-4.03048	-3.75637	-4.2468	-4.20671	-4.06975	-3.94573	-4.12728	-4.34445	-4.13689	-4.36705	-3.75185	2	2	68.25	0	5.4088	3	39734000	1528200	A0A131MBD0	A0A131MBD0
imb-2	0.174016	1.45258	0.172873		0.237124	2.2737	0.0158165		0.144352	1.26985	0.495663		0.207459	1.92032	0.260941			-0.146845	-0.266135	-0.169305	-0.36177	0.0433006	-0.112294	-0.108303	-0.0706921	0.00845909	-0.103118	-0.150395	-0.121593	0.256624	0.122014	0.166018	0.0371904	7	7	100.31	0	29.109	8	304920000	8024200	A0A131MBF9;O62332;O62333	A0A131MBF9;O62332
	0.377227	1.79264	0.0563815		0.292691	0.9482	0.0415437		-0.0624785	0.30368	0.708839		-0.147014	0.796083	0.418543			-2.7754	-2.77441	-2.67492	-2.75665	-2.23892	-2.42695	-2.49663	-2.30997	-2.76918	-2.59203	-2.9005	-2.96956	-2.71154	-2.52013	-2.38344	-2.4454	3	3	28.504	0	6.0438	3	108030000	8309800	H2L0M1;A0A131MBG4;A0A486WV58;B9DF69	H2L0M1;A0A131MBG4;A0A486WV58
	-0.169331	1.1987	0.21262		-0.0212989	0.0783743	0.755127		-0.0827405	0.351534	0.660846		0.0652919	0.182478	0.727603			-4.7746	-4.61213	-4.47351	-4.87024	-4.89433	-4.64167	-4.76409	-5.1077	-4.75953	-4.74468	-4.65638	-4.90085	-4.63969	-5.04171	-4.62568	-4.83955	1	1	131.28	0	2.9531	1	25860000	527760	A0A131MCP7;A0A131MBT2	A0A131MCP7;A0A131MBT2
	-0.31244	2.39684	0.0481809		-0.31169	1.96277	0.00926899	+	-0.0347168	0.274269	0.789932		-0.0339665	0.284022	0.771877			4.43098	4.48232	4.31401	4.38484	4.18345	4.06031	4.04488	4.07374	4.31813	4.45188	4.41283	4.29043	4.00658	4.12366	3.97532	4.12096	43	43	243.73	0	323.31	93	11509000000	157660000	A0A131MBU3	A0A131MBU3
K07E3.7/K07E3.6	0.107619	1.19586	0.333822		0.111386	0.642176	0.176816		-0.0348876	0.42684	0.767745		-0.0311205	0.137071	0.831526			-1.51131	-1.44593	-1.58764	-1.46611	-1.42437	-1.34574	-1.37676	-1.43364	-1.55636	-1.57565	-1.52658	-1.49194	-1.61394	-1.39016	-1.48322	-1.21767	3	3	134.59	0	14.048	3	36918000	738360	A0A131MBX4;Q21286	A0A131MBX4;Q21286	Probable cation-transporting ATPase K07E3.7
nhl-1	0.401443	0.578449	0.231324		0.793916	3.01998	0	+	0.153036	0.592701	0.548316		0.545509	1.0611	0.219316			-2.01706	-2.20067	-2.43266	-2.34617	-2.17977	-1.98518	-2.10048	-1.12535	-2.03566	-2.33434	-2.04133	-1.97309	-1.17304	-1.59996	-1.1186	-1.31716	4	4	103.19	0.00018847	2.4909	4	229780000	5744400	A0A131MCD3;Q03601	A0A131MCD3;Q03601	RING finger protein nhl-1
	-0.170829	0.482514	0.377748		-0.00789452	0.016322	0.928485		-0.0622337	0.135258	0.78957		0.100701	0.223715	0.644233			-4.45637	-4.00451	-4.44121	-4.16239	-4.58632	-3.98629	-4.4144	-4.76078	-4.47101	-4.07869	-4.1293	-4.63441	-4.34676	-4.18112	-4.52316	-4.29395	1	1	3.3367	0	4.1129	1	43804000	21902000	A0A131MDA6;Q8MNR7;A0A131MCJ0	A0A131MDA6;Q8MNR7;A0A131MCJ0
ech-3	-0.125705	0.408919	0.462429		-0.0679092	0.102718	0.577642		0.49456	1.13514	0.447319		0.552356	1.29529	0.17436			-4.21327	-3.88126	-3.87309	-4.69687	-4.11916	-4.04101	-4.33865	-4.66849	-3.65094	-3.79757	-3.89423	-3.34351	-3.82722	-4.13567	-3.27636	-3.71863	3	3	22.929	0	3.5677	3	99306000	7639000	A0A131MCK1;Q20376	A0A131MCK1;Q20376
	-0.154777	0.132909	0.662688		-0.241977	0.789156	0.068676		-0.539844	1.26712	0.461849		-0.627044	1.41082	0.147644			-2.3742	-1.64989	-1.58069	-1.48064	-1.28892	-2.1421	-2.03239	-2.24112	-2.53012	-2.1733	-2.12373	-2.41765	-2.63872	-2.29699	-2.75924	-2.51774	4	4	67.484	0	34.751	4	58591000	3083700	A0A131MCR4;A0A131MCL4	A0A131MCR4;A0A131MCL4
	-0.500009	0.921007	0.115599		-0.419837	2.15936	0.00422825	+	0.00504375	0.00723213	0.987547		0.0852149	0.172246	0.707382			0.122053	-0.676549	0.116157	-0.636073	-0.360464	-1.20755	-0.944395	-0.562042	-0.223429	-0.330201	-0.403945	-0.0966625	-0.604997	-0.691266	-0.734109	-0.703216	4	4	25.422	0	44.254	5	559170000	46597000	A0A163UT65;A0A168H2Z9	A0A163UT65
coh-3;coh-4	0.238129	0.390489	0.383121		0.348861	1.75669	0.00902693	+	-0.0731792	0.137642	0.779113		0.0375526	0.0764002	0.866897			-4.42935	-4.68671	-4.07824	-4.88467	-3.95738	-4.5799	-4.46486	-4.12431	-4.4313	-4.88592	-4.51289	-4.54157	-4.16609	-4.48446	-4.31276	-4.01293	1	1	35.99	0	2.6405	1	11183000	559150	A0A163UTM2;A0A168HB71;Q19232;Q95XJ4	A0A163UTM2;A0A168HB71;Q19232;Q95XJ4
fipp-1	-0.0398126	0.137306	0.768801		0.133236	0.83429	0.118509		-0.0882611	0.514433	0.617248		0.0847874	0.32488	0.606827			-0.593754	-0.370431	-0.57883	-0.313643	-0.765268	-0.45008	-0.311789	-0.488771	-0.559156	-0.619208	-0.460662	-0.570676	-0.275448	-0.523253	-0.497285	-0.380773	4	4	56.925	0	29.178	4	268300000	19164000	O16293;A0A164D3G3	O16293;A0A164D3G3
	0.655823	3.17893	0.00384615	+	0.681819	3.10917	0	+	-0.0941193	1.09008	0.560523		-0.0681229	1.18953	0.529201			2.01658	2.05811	2.13364	2.03367	2.73573	2.66874	2.68771	2.77312	1.99873	1.96358	2.03756	1.86566	2.64646	2.60024	2.6545	2.69161	14	14	72.489	0	107.24	23	1862700000	53220000	A0A168H1X0;A0A164D380	A0A168H1X0;A0A164D380
	-0.273307	0.799767	0.197024		-0.289988	1.62811	0.017254		-0.0445681	0.119343	0.82106		-0.061249	0.149205	0.760455			-1.16262	-1.58106	-0.990024	-1.44513	-1.31875	-1.93774	-1.62348	-1.39209	-1.27267	-1.44546	-1.34386	-1.29511	-1.44612	-1.69132	-1.59831	-1.78131	1	1	29.158	0.00018674	2.3256	1	81948000	6303700	A0A1C3NSJ0;A0A1C3NSN4;O18003	A0A1C3NSJ0;A0A1C3NSN4;O18003
ZC412.3	0.350445	0.293764	0.423505		0.614364	1.23215	0.00922776	+	-0.381098	0.476773	0.515462		-0.117178	0.127493	0.737575			1.85137	2.88078	1.76679	2.96986	2.2395	3.4087	3.14402	2.07835	1.88971	2.29265	2.19564	1.56642	2.40706	2.79259	2.43345	2.76876	11	11	51.543	0	103.63	19	4110600000	152240000	A0A1C3NSL5;Q23307	A0A1C3NSL5;Q23307	Uncharacterized protein ZC412.3
	0.172616	0.46927	0.384023		0.303416	1.90778	0.0119191		-0.127214	0.331574	0.624218		0.00358582	0.0131729	0.981539			2.15869	2.65985	2.13834	2.69353	2.33706	2.70092	2.72957	2.57332	2.21244	2.39392	2.37539	2.15981	2.5285	2.59215	2.61972	2.61484	43	43	193.4	0	221.63	80	5369500000	78964000	A0A1C3NSL9	A0A1C3NSL9
	-0.0975695	0.132177	0.696391		0.0770092	1.36581	0.182005		-0.133574	0.288319	0.639679		0.0410044	0.0972069	0.836755			-3.24148	-2.60054	-3.26463	-2.60489	-3.0735	-2.7308	-2.86753	-3.42999	-3.15889	-2.97154	-3.00128	-3.11413	-3.05816	-2.93882	-2.95575	-2.98506	1	1	15.654	0	5.2852	1	24431000	2714500	A0A1C3NSP0;Q3V5K9;A0A1C3NSM7	A0A1C3NSP0;Q3V5K9;A0A1C3NSM7
	0.0640023	0.288513	0.620562		-0.0388966	0.226935	0.526327		-0.0605397	0.293223	0.715463		-0.163439	0.88433	0.38746			-2.91083	-2.9718	-2.89269	-3.2302	-2.76861	-3.01931	-3.00103	-2.96056	-3.13574	-2.96641	-3.04797	-3.09756	-3.24911	-2.99164	-3.20393	-2.95859	2	2	47.589	0	4.7131	2	10469000	475880	A0A1C3NSQ4;Q9U230;A0A1C3NSJ2	A0A1C3NSQ4;Q9U230;A0A1C3NSJ2
	0.204356	2.40135	0.102802		0.642027	1.01181	0.0169798		0.150157	1.11954	0.500898		0.587828	1.33857	0.162805			-4.30233	-4.14688	-4.20486	-4.13597	-4.05788	-4.00808	-3.96078	-3.94588	-4.18569	-4.10194	-3.93026	-3.97152	-2.79718	-3.68354	-3.29787	-3.84271	1	1	26.854	0	2.8979	1	15249000	1173000	A0A1D3PDE4;A0A1D3PCK8;O45708	A0A1D3PDE4;A0A1D3PCK8;O45708
farl-11	-0.119737	0.135307	0.675071		0.039963	0.486901	0.441341		0.0240848	0.0925773	0.883867		0.183785	0.283109	0.541402			-0.372326	-0.36107	-0.668725	-0.28616	-1.26623	-0.219407	-0.0730438	-0.608545	-0.524267	-0.328303	-0.365401	-0.37397	-0.448555	-0.336177	-0.391229	-0.256129	2	2	112.32	0	4.4191	2	145800000	3102200	Q19300;A0A1D3PCL0	Q19300;A0A1D3PCL0
F52A8.6	0.141052	1.40177	0.236627		0.318091	2.82002	0.00563855	+	-0.18911	1.88162	0.444646		-0.0120714	0.0543757	0.934369			-3.51639	-3.59439	-3.61394	-3.42965	-3.30095	-3.56799	-3.44699	-3.27423	-3.82926	-3.67595	-3.70724	-3.69835	-3.48217	-3.32668	-3.36446	-3.46514	2	2	35.425	0	3.7715	2	30554000	1797300	A0A1D3PCM1;A0A1D3PCL3;Q19143	A0A1D3PCM1;A0A1D3PCL3;Q19143	NF-kappa-B inhibitor-interacting Ras-like protein
	0.0819907	0.157508	0.679271		0.132575	0.262375	0.295515		0.0443113	0.0893334	0.848184		0.0948954	0.196131	0.670787			-0.359991	-1.06588	-0.648074	-0.926744	-0.579576	-0.839139	-0.881908	-0.372097	-0.6243	-0.897603	-0.804389	-0.497147	-0.328743	-0.724862	-0.320395	-0.919139	7	7	33.036	0	25.175	11	625990000	39125000	A0A1D3PDA8	A0A1D3PDA8
	-0.495497	1.47656	0.0565374		-0.389681	2.22621	0.00489252	+	-0.216972	1.49463	0.446583		-0.111156	0.472307	0.521676			-3.7156	-3.63905	-3.47094	-3.6586	-3.81843	-4.20773	-4.13632	-4.3037	-3.8178	-4.00613	-3.75159	-3.77657	-4.25239	-4.23206	-4.17726	-4.24909	3	3	12.211	0	6.2992	3	174170000	29028000	A0A1E1JKH1	A0A1E1JKH1
hgap-2	-0.0338173	0.0754106	0.840839		0.0122378	0.166415	0.786446		-0.0157218	0.0420023	0.936974		0.0303333	0.205169	0.807048			-2.84863	-2.30609	-2.65567	-2.3894	-2.49687	-2.51536	-2.58934	-2.73349	-2.6162	-2.53154	-2.47418	-2.64076	-2.60549	-2.56415	-2.49209	-2.55198	5	5	186.17	0	12.189	8	219160000	2922100	A0A1I6CM80;A0A1I6CM55;A0A1I6CM66;G5EG57;H9G2Q4;G5ECF5;H9G2Q5;G5EGJ0;H9G2Q7;H9G2Q3;H9G2Q8;H9G2Q6;H9G2Q2	A0A1I6CM80;A0A1I6CM55;A0A1I6CM66;G5EG57;H9G2Q4;G5ECF5;H9G2Q5;G5EGJ0;H9G2Q7;H9G2Q3;H9G2Q8;H9G2Q6;H9G2Q2
	-0.0470963	0.19049	0.714447		0.127542	0.747004	0.13788		-0.179059	0.708582	0.516853		-0.00442076	0.0605884	0.96598			-0.993734	-0.555852	-0.925094	-0.843959	-0.860289	-0.852942	-0.889246	-0.904547	-1.13125	-0.86427	-0.889012	-1.15034	-0.946925	-0.874604	-0.859623	-0.843554	2	2	42.618	0	5.5182	2	77817000	4863500	A0A1I6CM73	A0A1I6CM73
spat-2	-0.136598	0.248787	0.542748		-0.214963	1.34369	0.0380958		0.00851893	0.0158114	0.974752		-0.0698457	0.179454	0.721452			2.03012	1.52209	2.07951	1.49717	1.86193	1.32674	1.4748	1.91902	1.92257	1.63932	1.62789	1.97317	1.69646	1.48728	1.53725	1.58211	17	17	104.54	0	95.928	26	1717000000	35770000	A0A1I6CM87;A0A1I6CM95;F3Y5Q3;Q9XXC7;A0A1I6CM86;F3Y5Q4;F3Y5Q5	A0A1I6CM87;A0A1I6CM95;F3Y5Q3;Q9XXC7;A0A1I6CM86
	0.412154	0.991366	0.115427		0.491593	1.04772	0.0195532		-0.0241733	0.0285132	0.942765		0.0552649	0.105915	0.808915			-2.73096	-1.76846	-2.81665	-2.06728	-2.42062	-1.7282	-1.92876	-1.65714	-2.32635	-2.2822	-2.10743	-2.76406	-2.04918	-1.71188	-2.00168	-1.75092	2	2	99.061	0	22.633	2	126510000	3419200	A0A1I6CMA1;O44561;H2KZW6	A0A1I6CMA1;O44561;H2KZW6
	0.0686522	0.204857	0.656993		0.198687	1.25908	0.0464051		-0.139459	0.496515	0.569687		-0.00942373	0.0536904	0.945174			2.9899	3.36716	3.09354	3.43986	3.25974	3.39194	3.34427	3.16912	3.01225	3.23522	3.15917	2.92599	3.1755	3.34762	3.2873	3.31696	61	50	557.95	0	323.31	71	4097900000	15121000	A0A1N7SYN7;A0A1N7SYP3;A0A1N7SYN2;A0A1N7SYQ0;G5EFD1	A0A1N7SYN7;A0A1N7SYP3;A0A1N7SYN2;A0A1N7SYQ0
	-0.105168	0.140415	0.678141		0.0605907	0.197239	0.462404		0.0953562	0.258136	0.682937		0.261115	0.520796	0.407658			-5.32103	-4.81229	-5.38267	-5.33132	-5.4524	-5.58965	-5.44203	-4.7839	-4.97604	-5.10711	-5.07127	-5.31147	-4.78845	-5.38231	-4.8421	-5.21067	1	1	107.97	0	4.4877	2	75801000	3295700	H2L2F4;H2L2F3;H2L2F1;H2L2F2;H2L2F0;Q7JL32;H2L2E9;A0A1N7SYV9;A0A1N7SYP5	H2L2F4;H2L2F3;H2L2F1;H2L2F2;H2L2F0;Q7JL32;H2L2E9;A0A1N7SYV9;A0A1N7SYP5
	0.115074	0.48414	0.44984		-7.9155e-05	0.000409448	0.999278		-0.0823882	0.310936	0.674658		-0.197541	1.39942	0.309123			-2.13373	-1.64764	-1.97337	-1.85462	-1.82528	-1.69345	-1.71156	-1.91879	-2.10005	-1.8913	-1.94374	-2.00383	-1.97852	-1.84995	-2.11466	-1.99611	23	1	62.68	0	12.472	5	224620000	7019400	A0A1N7SYP6;A0A1N7SYR1	A0A1N7SYP6;A0A1N7SYR1
Y37D8A.17	1.20096	1.22286	0.0477882		0.732187	2.04412	0.00157545	+	0.27868	0.306971	0.578112		-0.190089	0.366537	0.501193			-2.35678	-3.60724	-2.45535	-3.71109	-1.4515	-2.29518	-2.12839	-1.45155	-2.47966	-2.98691	-2.91704	-2.63212	-2.02233	-2.10359	-1.93674	-2.02432	1	1	13.575	0	22.922	1	47396000	7899400	A0A1N7SYS5;A0A1N7SYR4;A0A1N7SYQ5;Q9XWV0	A0A1N7SYS5;A0A1N7SYR4;A0A1N7SYQ5;Q9XWV0	Transmembrane protein 33 homolog
fust-1	-0.340295	1.84732	0.066276		-0.246622	1.87606	0.0177093		-0.103639	0.768197	0.568964		-0.00996685	0.0406856	0.948741			0.850529	0.807967	0.913154	0.863976	0.443083	0.641007	0.598057	0.3923	0.638512	0.923396	0.77612	0.683041	0.379852	0.647012	0.440047	0.567668	10	10	40.156	0	48.139	12	1054800000	62044000	A0A1N7SYQ6;Q18265	A0A1N7SYQ6;Q18265
cnt-1	-0.0512848	0.109663	0.770112		-0.105073	0.14834	0.446666		0.0285115	0.0496691	0.913763		-0.0252771	0.0647241	0.898805			-4.91008	-4.97055	-4.58675	-4.68523	-4.582	-4.8795	-5.01755	-4.87871	-4.51122	-5.26011	-4.77915	-4.48808	-4.74676	-4.63382	-5.0065	-5.07178	2	2	62.595	0	22.888	2	111530000	4289600	A0A1N7SYT2;Q9XXH8	A0A1N7SYT2;Q9XXH8
wdr-20	-0.0804603	0.87492	0.45122		0.113418	0.442167	0.222042		-0.250331	1.75971	0.442351		-0.0564523	0.313569	0.675853			-3.2209	-3.21137	-3.25041	-3.09536	-3.37235	-3.34002	-3.22596	-3.16156	-3.44932	-3.40496	-3.29692	-3.62818	-3.46841	-3.22219	-3.38569	-3.2494	1	1	80.279	0	6.7607	2	79730000	2214700	A0A1N7SYT4;D9N129	A0A1N7SYT4;D9N129	WD repeat-containing protein 20 homolog
	-0.774934	1.23163	0.0547625		-0.677279	1.29716	0.00698256	+	0.432129	0.715304	0.465455		0.529784	1.88422	0.111006			-6.89393	-7.40497	-7.58815	-7.53062	-8.3007	-8.3771	-7.82509	-8.01452	-6.64499	-6.87752	-7.63537	-6.53128	-7.3591	-7.67468	-7.72465	-7.63984	2	2	37.868	0	3.0333	2	11416000	570800	A0A1T5HUK4;A0A1T5HUL7;A0A1T5HUK6;A0A1T5HUK0	A0A1T5HUK4;A0A1T5HUL7;A0A1T5HUK6;A0A1T5HUK0
tag-253	-0.0457296	0.202894	0.712124		0.00933743	0.0496817	0.871746		0.142128	1.19561	0.503807		0.197195	1.74084	0.282761			-2.60623	-2.71551	-2.59609	-2.47712	-2.66266	-2.59961	-2.56162	-2.75397	-2.46198	-2.54895	-2.45901	-2.35649	-2.32324	-2.50352	-2.44247	-2.51985	3	3	44.194	0	12.01	5	174130000	7255300	A0A1T5HUL2;Q22915	A0A1T5HUL2;Q22915	MEMO1 family protein tag-253
	0.00502014	0.0102063	0.978397		0.282546	1.3886	0.0238967		-0.132493	0.498761	0.570891		0.145033	0.407259	0.509014			-5.63001	-5.62382	-5.81819	-5.52457	-5.64568	-6.01681	-5.43604	-5.47799	-5.51579	-5.99974	-5.72649	-5.88454	-5.2575	-5.53775	-5.65486	-5.54627	1	1	20.935	0	4.6085	1	5808000	484000	A0A1X7RBI4	A0A1X7RBI4
ceh-38	-0.810683	1.76183	0.0255092		-0.944393	2.86647	0	+	0.429714	1.89526	0.607095		0.296005	1.62208	0.218669			-1.89757	-1.61379	-1.99097	-1.59189	-2.5726	-2.4564	-2.4542	-2.85376	-1.27889	-1.28898	-1.55316	-1.25434	-2.21276	-2.3128	-2.27586	-2.35152	3	3	66.785	0	2.9079	3	100840000	4033500	A0A1X7RBK2;A0A1X7RCV1;A0A1X7RBR4;A0A1X7RC48;A0A1X7RBS0;A0A1X7RBM0;A0A1X7RBK4;A0A1X7RBM7;A0A1X7RBN7;A0A1X7RC50;A0A1X7RBJ5;A0A1X7RBK3;A0A1X7RBJ2;A0A1X7RCT5;Q19720	A0A1X7RBK2;A0A1X7RCV1;A0A1X7RBR4;A0A1X7RC48;A0A1X7RBS0;A0A1X7RBM0;A0A1X7RBK4;A0A1X7RBM7;A0A1X7RBN7;A0A1X7RC50;A0A1X7RBJ5;A0A1X7RBK3;A0A1X7RBJ2;A0A1X7RCT5;Q19720	Homeobox protein ceh-38
cnt-2	-0.112858	0.203282	0.598917		0.198536	0.345999	0.196412		0.0166266	0.0366616	0.940797		0.32802	0.734235	0.330068			-5.91579	-6.0273	-6.37752	-5.91799	-6.45739	-6.372	-5.97733	-5.88332	-6.05539	-5.77757	-6.01173	-6.32741	-5.93826	-6.19146	-5.39474	-5.85349	1	1	81.62	0.0032166	1.6383	1	8391400	254290	A0A1X7RBL1;A0A1X7RBL4;Q9XX14	A0A1X7RBL1;A0A1X7RBL4;Q9XX14
	0.520125	0.469394	0.263979		0.195272	0.30614	0.220263		0.258702	0.253267	0.614719		-0.06615	0.0786021	0.834055			-0.350267	-1.62007	-0.311311	-1.48162	-0.0441742	-0.984913	-0.851141	0.197456	-0.33186	-1.1717	-0.943452	-0.28145	-0.384996	-0.555369	-0.331828	-0.675178	6	6	35.953	0	21.132	26	568190000	33423000	A0A1X7RC97	A0A1X7RC97
ain-2	0.0996828	0.359165	0.519261		0.00839925	0.0583304	0.873461		-0.0835681	0.64121	0.603778		-0.174852	1.30008	0.333166			-1.12934	-1.06243	-0.868018	-0.9549	-0.754587	-0.874803	-0.952744	-1.03383	-1.09557	-1.14818	-1.06661	-1.03861	-1.06781	-1.09595	-0.97959	-1.17201	8	8	73.01	0	71.375	12	959780000	43626000	A0A2C9C2L0;H2KY60;H2KY59	A0A2C9C2L0;H2KY60;H2KY59
egl-44	0.0317266	0.0627917	0.85988		0.0705488	0.439675	0.314243		-0.0815439	0.34374	0.666404		-0.0427217	0.176907	0.77815			-1.70918	-1.48712	-1.50469	-1.241	-1.35798	-1.31119	-1.45535	-1.69057	-1.57923	-1.5084	-1.52236	-1.65818	-1.56484	-1.45868	-1.56446	-1.39799	1	1	46.842	0.0001856	2.239	1	25293000	1945600	A0A2C9C2W1;A0A2C9C333;A0A2C9C3C4;A0A2C9C3H3;A0A2C9C2P8;Q19849	A0A2C9C2W1;A0A2C9C333;A0A2C9C3C4;A0A2C9C3H3;A0A2C9C2P8;Q19849	Transcription enhancer factor-like protein egl-44
unc-89	0.0346193	0.0960193	0.815856		0.183399	1.37277	0.047133		-0.129569	0.500412	0.574404		0.0192113	0.0910576	0.896486			4.75094	5.08764	4.7005	5.1169	4.83067	5.12428	5.01813	4.82139	4.76509	4.84642	4.86239	4.66381	4.91674	4.99868	4.95291	5.00297	94	94	891.8	0	323.31	135	9105200000	20324000	A0A2C9C2S8;O01761;A0A2C9C2W9;A0A2C9C3B7;A0A2C9C2V5;A0A2C9C330;A0A2C9C332;A0A2C9C2V3;A0A2C9C2G8;A0A2C9C365	A0A2C9C2S8;O01761;A0A2C9C2W9;A0A2C9C3B7;A0A2C9C2V5;A0A2C9C330;A0A2C9C332;A0A2C9C2V3;A0A2C9C2G8;A0A2C9C365	Muscle M-line assembly protein unc-89
2001-06-01	0.403075	0.905708	0.128199		0.461081	2.55674	0.00293843	+	-0.0265045	0.047807	0.917573		0.0315011	0.232965	0.793901			-3.9302	-3.43655	-3.93502	-3.16333	-3.34052	-3.20357	-3.11	-3.1987	-3.69086	-3.64462	-3.68905	-3.54658	-3.17146	-3.11106	-3.21159	-3.23268	2	2	19.354	0	7.0977	6	98788000	19758000	A0A2C9C3E7;A0A2C9C2Y8;A0A2C9C2T0;A0A2C9C3K0;G5ECU7	A0A2C9C3E7;A0A2C9C2Y8;A0A2C9C2T0;A0A2C9C3K0;G5ECU7	Transcription factor jun-1
vhp-1	0.324042	1.01462	0.129115		0.560282	1.48576	0.00640708	+	-0.152516	0.388934	0.583797		0.0837233	0.346536	0.599232			-2.40623	-2.15798	-2.22835	-1.94816	-2.06357	-1.66098	-1.70694	-2.01305	-2.40539	-2.11294	-2.1176	-2.71485	-1.76135	-1.7726	-1.80581	-1.7699	3	3	47.587	0	10.028	4	180230000	15020000	A0A2C9C3G0;A0A2C9C318;A0A2C9C2Y5;A0A2C9C380;Q10038	A0A2C9C3G0;A0A2C9C318;A0A2C9C2Y5;A0A2C9C380;Q10038	Tyrosine-protein phosphatase vhp-1
	-0.707358	2.22139	0.0208861		-0.818978	2.59863	0	+	-0.0670149	0.288818	0.704184		-0.178635	1.15567	0.338946			-1.78825	-2.01965	-1.76858	-1.89685	-2.51385	-2.43754	-2.58062	-2.77075	-1.91473	-1.96547	-2.11872	-1.74247	-2.64095	-2.76985	-2.79675	-2.80974	2	2	27.011	0	14.122	2	156320000	14211000	A0A2C9C2Z4;A0A2C9C2Z6	A0A2C9C2Z4;A0A2C9C2Z6
	0.776035	1.77885	0.0258156		0.769631	2.80608	0	+	0.0345957	0.0581054	0.896724		0.0281918	0.0836103	0.875883			-4.05465	-3.30013	-3.83563	-3.29724	-2.98677	-2.91468	-2.83216	-2.6499	-3.59342	-3.37707	-3.57971	-3.79906	-2.6363	-2.74212	-2.79834	-3.09397	1	1	44.326	0	19.427	1	57500000	5227300	Q86ND3;H2L078;H2L077;A0A2C9C327;A0A2C9C3B5;A0A2C9C355;Q22579	Q86ND3;H2L078;H2L077;A0A2C9C327;A0A2C9C3B5;A0A2C9C355;Q22579
unc-68	-0.000911713	0.00218875	0.993969		0.0396187	0.0999837	0.643404		-0.155038	0.491601	0.565674		-0.114507	0.550606	0.503448			0.26512	0.672097	0.244134	0.708285	0.33201	0.575156	0.572823	0.406	0.323128	0.299092	0.492623	0.154642	0.236828	0.423152	0.230142	0.537839	15	15	576.31	0	74.672	19	537680000	2116800	I2HAA7;A0A2C9C390;B7WN66;A0A2C9C354;I2HAA6;A0A2C9C3F1;Q94279;A0A2C9C3E8;A0A2C9C325;A0A2C9C370;A0A2C9C3I4;A0A2C9C388;A0A2C9C2X2;A0A2C9C3G1;A0A2C9C3P6;A0A2C9C384	I2HAA7;A0A2C9C390;B7WN66;A0A2C9C354;I2HAA6;A0A2C9C3F1;Q94279;A0A2C9C3E8;A0A2C9C325;A0A2C9C370;A0A2C9C3I4;A0A2C9C388;A0A2C9C2X2;A0A2C9C3G1;A0A2C9C3P6;A0A2C9C384
	-0.343067	1.34052	0.0958489		-0.166521	0.842451	0.0944629		-0.291526	1.31238	0.439909		-0.11498	0.818309	0.459413			-0.943314	-0.52266	-0.873576	-0.659944	-1.0433	-0.934031	-1.14515	-1.24927	-1.13361	-0.976179	-0.882771	-1.17304	-1.20686	-1.22598	-1.24168	-1.15716	1	1	17.472	0	3.7865	2	85477000	21369000	Q8WTL3;A0A2C9C360	Q8WTL3;A0A2C9C360
ampd-1	0.0258145	0.0895059	0.846437		-0.00791144	0.0687726	0.872796		0.0756719	0.581011	0.628791		0.0419459	0.173147	0.781859			3.21156	3.43726	3.26639	3.43781	3.26184	3.51858	3.49111	3.18475	3.39686	3.46815	3.40155	3.38915	3.31176	3.48048	3.34931	3.48251	26	26	90.108	0	184.19	49	6815100000	154890000	H2KZ18;H2KZ19;A0A2C9C377;D7SFL2	H2KZ18;H2KZ19;A0A2C9C377;D7SFL2
	-0.0871468	0.263764	0.587171		0.0876734	1.02891	0.175548		-0.216449	0.852425	0.480593		-0.0416293	0.439022	0.707016			1.37493	1.78136	1.49695	1.87123	1.56449	1.60485	1.53349	1.47305	1.32077	1.51942	1.48451	1.33396	1.46125	1.50053	1.59334	1.45423	11	11	121.49	0	103.2	15	815270000	13818000	H2KYV8;A0A2C9C3J8;A0A2C9C3R1;A0A2C9C3A0;Q8MNV5	H2KYV8;A0A2C9C3J8;A0A2C9C3R1;A0A2C9C3A0;Q8MNV5
anc-1	0.106946	0.2067	0.600403		0.219166	0.931595	0.0610472		-0.170084	0.426542	0.569849		-0.0578642	0.208627	0.72401			5.47393	6.01977	5.46594	6.02147	5.85215	6.0305	5.90808	5.61816	5.51641	5.72535	5.67758	5.38144	5.63495	5.92768	5.72778	5.88702	112	112	956.47	0	323.31	209	46074000000	89813000	Q9N4M4;A0A2C9C3A7;A0A2C9C2Z1	Q9N4M4;A0A2C9C3A7;A0A2C9C2Z1	Nuclear anchorage protein 1
mics-1	0.096916	0.239828	0.587705		0.01177	0.0510763	0.851969		-0.0242748	0.084596	0.887725		-0.109421	0.467774	0.524531			-1.54735	-1.51286	-1.29877	-1.73217	-1.12973	-1.49597	-1.59546	-1.48233	-1.41903	-1.68197	-1.53467	-1.55258	-1.60853	-1.49628	-1.48576	-1.5506	4	4	29.73	0	21.309	5	268020000	26802000	Q22638;A0A2C9C3M8	Q22638;A0A2C9C3M8
	0.00449538	0.00610535	0.984414		0.215543	0.381932	0.170061		0.26302	0.544106	0.516648		0.474067	1.4581	0.165043			-3.54127	-2.69576	-3.5082	-3.58815	-3.35681	-3.39886	-3.23441	-3.32531	-3.14772	-2.90009	-3.21681	-3.01667	-2.99318	-3.24701	-2.45309	-2.72585	69	2	1680.9	0	20.265	2	88901000	126640	A0A2I2LDV7	A0A2I2LDV7
jmjd-5	-0.0436537	0.419196	0.654277		-0.155209	0.583615	0.139711		0.220388	2.29518	0.44086		0.108833	0.497607	0.518048			-1.55311	-1.60927	-1.58004	-1.66817	-1.61669	-1.5334	-1.64082	-1.79429	-1.31761	-1.48178	-1.4336	-1.29604	-1.78834	-1.46622	-1.43859	-1.45672	4	4	22.175	0	7.7361	4	302670000	43238000	A0A2I2LDX7;Q17765	A0A2I2LDX7;Q17765
	-0.239263	0.695854	0.250964		-0.110867	0.322487	0.280292		-0.280355	1.26074	0.445149		-0.151959	0.617083	0.450805			-4.03606	-3.57977	-3.95026	-3.72946	-4.09262	-4.25375	-4.01764	-3.88858	-4.15665	-4.02479	-3.99994	-4.23558	-4.29937	-4.23034	-4.36796	-3.96276	64	1	1633.6	0	4.9502	2	62669000	92569	A0A2I2LG13	A0A2I2LG13
sftd-3	0.343821	0.705577	0.194778		-0.0303602	0.0470558	0.786958		-0.0743716	0.168321	0.755373		-0.448553	1.37341	0.187061			-5.91245	-5.94585	-5.82267	-6.29573	-5.63326	-5.49587	-6.00115	-5.47112	-5.82314	-6.39593	-5.86871	-6.18641	-6.35097	-6.17942	-6.107	-5.75823	3	3	20.604	0	34.45	3	137720000	15302000	A0A2K5ATL4;G5EDD5	A0A2K5ATL4;G5EDD5
lid-1	-0.0816541	0.415544	0.534115		0.105005	0.365419	0.26619		-0.102423	0.798247	0.568697		0.0842361	0.350753	0.596997			-2.80297	-2.77663	-2.93643	-2.95998	-2.7499	-3.07643	-3.04027	-2.93602	-2.93271	-2.96474	-3.09522	-2.89303	-2.89967	-2.9314	-2.65376	-2.98086	2	2	35.035	0	22.362	3	128360000	9168300	A0A2K5ATL6;A0A2K5ATM4;O02218;A0A2K5ATL7	A0A2K5ATL6;A0A2K5ATM4;O02218;A0A2K5ATL7
rskn-2	0.10811	0.234687	0.578743		0.162902	0.757068	0.10513		-0.0366127	0.0808783	0.867463		0.0181789	0.0515272	0.922755			1.85719	2.2607	1.68345	2.21403	1.90754	2.37173	2.24732	1.92123	1.84605	2.19187	2.00315	1.82785	2.09511	2.18524	2.03158	2.2086	18	17	86.126	0	76.695	20	1250200000	33790000	A0A2K5ATM0;A0A2K5ATN2;Q18846	A0A2K5ATM0;A0A2K5ATN2;Q18846	Putative ribosomal protein S6 kinase alpha-2
	0.58632	2.14264	0.0262362		0.555607	3.22632	0	+	-0.0365336	0.244256	0.789513		-0.0672464	0.602879	0.577373			-1.41713	-1.30689	-1.35277	-1.15821	-0.70223	-0.601605	-0.758863	-0.827009	-1.29257	-1.32169	-1.35389	-1.41298	-0.843126	-0.735642	-0.77682	-0.803105	6	6	40.367	0	14.081	10	391120000	17778000	O17591;A0A2K5ATM8	O17591;A0A2K5ATM8
	-0.175405	1.55103	0.165545		-0.200786	2.13421	0.0255972		0.0607834	1.14215	0.625329		0.0354016	0.36514	0.750139			-2.42316	-2.47929	-2.42767	-2.53619	-2.64429	-2.54266	-2.69236	-2.68861	-2.39828	-2.39235	-2.43157	-2.40097	-2.58454	-2.66621	-2.55766	-2.61792	1	1	9.4645	0.00018553	2.2351	2	63869000	21290000	A0A2K5ATN1	A0A2K5ATN1
	-0.0891027	0.453229	0.505886		-0.0830348	1.12425	0.179734		-0.12862	1.51038	0.501201		-0.122552	0.886478	0.440913			2.17451	2.06799	2.27461	2.18227	2.06468	2.20189	2.14884	1.92756	2.00483	2.03868	2.05068	2.0907	1.90684	2.03297	1.89534	2.01761	10	10	71.878	0	96.516	14	872180000	31149000	A0A2K5ATT0;A0A2K5ATS4;Q10954;A0A2K5ATS7	A0A2K5ATT0;A0A2K5ATS4;Q10954;A0A2K5ATS7
C14B9.8	0.24844	3.73104	0.0500068		0.218728	1.4838	0.0335567		0.0233798	0.161599	0.856191		-0.00633264	0.0395064	0.960068			-0.947515	-0.771611	-0.765832	-0.832366	-0.685923	-0.536557	-0.540487	-0.560596	-0.858707	-0.705453	-0.79927	-0.860375	-0.574192	-0.546914	-0.710972	-0.516816	4	4	140.07	0	22.466	4	99614000	1464900	A0A2K5ATT8;P34335	A0A2K5ATT8;P34335	Probable phosphorylase b kinase regulatory subunit alpha
ula-1	-0.227993	1.1986	0.150111		-0.162432	0.67043	0.116726		-0.197552	1.21589	0.467847		-0.131991	0.758054	0.448105			-0.793436	-0.590354	-0.62741	-0.705228	-0.798248	-0.847707	-0.89979	-1.08266	-1.00644	-0.726274	-0.776719	-0.997203	-1.08645	-0.964301	-1.18266	-0.922954	5	5	61.057	0	54.494	7	372390000	11285000	A0A2K5ATU0;Q18217	A0A2K5ATU0;Q18217	NEDD8-activating enzyme E1 regulatory subunit
C56G2.1/C56G2.2	0.130591	1.00696	0.300089		0.111776	1.19278	0.114907		-0.01636	0.153213	0.891301		-0.0351758	0.284108	0.766271			2.2624	2.34673	2.15556	2.25429	2.26394	2.45405	2.42399	2.39936	2.24575	2.20729	2.26392	2.23658	2.31121	2.38255	2.28997	2.41691	17	17	85.942	0	153.32	25	1887300000	51009000	A0A2K5ATU5;A0A2K5ATV3;Q09285;A0A2K5ATU1	A0A2K5ATU5;A0A2K5ATV3;Q09285;A0A2K5ATU1	KH domain-containing protein C56G2.1
F01F1.9	0.255908	0.488952	0.318935		0.350497	1.03973	0.0303814		0.534786	1.80378	0.646194		0.629375	1.88186	0.105385			3.17597	2.71993	2.48788	2.66112	2.79033	3.2739	2.84962	3.15469	3.43093	3.27757	3.1264	3.34915	3.98277	3.44445	3.7597	3.39911	16	16	55.535	0	168.07	36	6182200000	220790000	A0A2K5ATU7;Q19087	A0A2K5ATU7;Q19087	Putative aspartyl aminopeptidase
C56G2.7	-0.0598197	0.236646	0.656884		-0.00350595	0.0315579	0.940233		-0.0726993	0.291951	0.69727		-0.0163856	0.0942385	0.904155			3.71659	3.3948	3.80813	3.45173	3.71488	3.46751	3.46187	3.4877	3.55929	3.49387	3.45622	3.57107	3.55307	3.49963	3.53901	3.47472	16	16	43.249	0	117.36	34	7558800000	419930000	A0A2K5ATW5;Q09289	A0A2K5ATW5;Q09289	Proteasomal ubiquitin receptor ADRM1 homolog
	0.517136	1.74127	0.0433707		0.598989	2.74341	0	+	-0.116668	0.221098	0.687044		-0.0348153	0.132074	0.823859			-1.33176	-0.727849	-1.26633	-0.584689	-0.585907	-0.348556	-0.608372	-0.299246	-1.19604	-0.878493	-0.997241	-1.30553	-0.599895	-0.432115	-0.359921	-0.58941	4	4	16.45	0	25.758	8	323450000	29404000	A0A2K5AU04	A0A2K5AU04
lnp-1	0.409044	2.2609	0.0372081		0.335348	1.86501	0.00874074	+	0.0195806	0.120029	0.885034		-0.0541158	0.386709	0.664027			-0.0990238	-0.185699	-0.0794268	-0.281487	0.210152	0.382926	0.274054	0.123409	-0.0726013	-0.255408	-0.127803	-0.111502	0.121449	0.249993	0.184316	0.21832	4	4	39.137	0	16.824	4	101460000	5073100	A0A2K5AU06;Q17667	A0A2K5AU06;Q17667	Protein lunapark-1
ipp-5	0.00256157	0.00600979	0.986395		0.0618021	0.683111	0.298256		0.117584	0.469614	0.58757		0.176825	0.983004	0.359936			0.15263	0.547042	0.110108	0.479781	0.200848	0.435536	0.469227	0.194197	0.39439	0.488191	0.45217	0.425146	0.358536	0.577958	0.599355	0.471257	7	7	47.514	0	36.31	10	325960000	16298000	A0A2K5AU07;Q17848	A0A2K5AU07;Q17848	Probable type I inositol 1,4,5-trisphosphate 5-phosphatase
aqp-8	0.358506	1.50648	0.0776142		0.543733	2.01192	0.00407692	+	-0.247226	0.87098	0.465669		-0.0619984	0.184457	0.732523			-2.98806	-2.65981	-3.07618	-3.11212	-2.82403	-2.3426	-2.46324	-2.77227	-3.17699	-3.21449	-2.9752	-3.4584	-2.80227	-2.68028	-2.51158	-2.65601	2	2	5.7993	0	3.3265	3	41867000	10467000	A0A2K5AU20;A0A2K5AU16;Q7Z138	A0A2K5AU20;A0A2K5AU16;Q7Z138
	0.0546227	0.383361	0.617299		0.0379755	0.153572	0.585852		-0.127364	0.630999	0.560427		-0.144011	3.69404	0.282071			-2.22633	-2.09437	-2.01067	-1.98556	-2.01656	-2.02129	-2.02752	-2.03307	-2.42106	-2.16986	-2.03817	-2.19729	-2.15973	-2.13615	-2.21876	-2.15983	1	1	67.983	0	3.115	1	26634000	739830	H2KZX8;C5NU64;A0A2K5AU25;A0A2K5AU32;A0A2K5AU28;A0A2K5AU29;A0A2K5AU23	H2KZX8;C5NU64;A0A2K5AU25;A0A2K5AU32;A0A2K5AU28;A0A2K5AU29;A0A2K5AU23
	0.0536652	0.233354	0.675124		0.0835268	0.830275	0.206603		-0.0998223	0.708573	0.574017		-0.0699606	0.5308	0.578544			0.101776	0.139373	0.295163	0.340566	0.241018	0.377959	0.298532	0.174028	0.0535145	0.222621	0.10551	0.0959435	0.110252	0.236478	0.159684	0.305282	2	2	10.771	0	2.893	2	341060000	56843000	A0A2R8F5A8	A0A2R8F5A8
	-0.117448	0.31371	0.517967		0.0397205	0.171676	0.559306		0.253512	2.10883	0.448687		0.41068	1.3632	0.204893			-1.78819	-1.65837	-1.80924	-1.75521	-2.19205	-1.698	-1.54557	-2.04518	-1.60742	-1.34716	-1.54333	-1.49906	-1.33007	-1.40867	-1.49607	-1.60328	3	3	6.6246	0	15.8	3	241480000	60370000	A0A2R8F5N2	A0A2R8F5N2
tag-53	0.176188	0.961632	0.241663		0.292493	2.75185	0.00622273	+	-0.137301	0.589342	0.559397		-0.0209959	0.083218	0.895446			-4.52561	-4.34298	-4.66756	-4.49828	-4.39968	-4.3653	-4.37834	-4.18636	-4.54409	-4.87248	-4.47884	-4.68823	-4.23656	-4.51217	-4.20779	-4.45714	2	2	139.97	0	4.165	2	29713000	479250	A0A2X0REN2;Q19981	A0A2X0REN2;Q19981	Putative protein tag-53
	-0.0873237	0.233191	0.602674		0.0472701	0.202846	0.500863		-0.0544941	0.131159	0.801109		0.0800996	0.359204	0.601812			1.40911	1.83073	1.41367	1.89467	1.43572	1.72328	1.61674	1.42315	1.49047	1.7791	1.66266	1.39798	1.49873	1.77174	1.55287	1.69595	9	9	64.878	0	55.495	10	846830000	35285000	A0A2X0T496	A0A2X0T496
spp-11	-0.369303	0.294054	0.418744		-0.479352	2.01096	0.00398795	+	-0.244843	0.461181	0.535329		-0.354892	0.429269	0.424004			-0.417843	0.289197	-0.222127	0.571889	-0.536306	0.299397	0.213579	-1.23277	-0.361662	-0.0584764	-0.0757189	-0.2624	-0.881672	-0.598336	-0.690163	-0.505494	1	1	19.213	0.0088881	1.3106	1	139020000	11585000	A0A3B1DQA9;A0A3B1E8S4;Q10018	A0A3B1DQA9;A0A3B1E8S4;Q10018	Saposin-like protein 11
abts-3	-0.809576	0.827876	0.109493		-0.505136	0.590349	0.0609668		-0.874584	1.06609	0.461167		-0.570144	0.952573	0.242968			-6.05342	-5.28886	-4.55183	-5.45699	-5.74527	-6.81368	-5.92435	-6.1061	-6.43744	-6.28531	-5.38111	-6.74557	-7.2742	-6.4249	-6.71712	-6.45376	2	2	90.558	0	4.1123	3	219860000	7328700	Q8MQ15;A0A3B1E4W4;Q3Y415;G5EBE4;A0A3B1E616	Q8MQ15;A0A3B1E4W4;Q3Y415;G5EBE4;A0A3B1E616
rad-26	-0.093636	0.413533	0.508605		0.223326	0.721438	0.0830191		-0.261487	1.24521	0.445187		0.055475	0.15315	0.766178			-3.68376	-3.67058	-3.35505	-3.62481	-3.56839	-4.00551	-3.42215	-3.7127	-3.83453	-3.75197	-3.71993	-4.07372	-3.56955	-3.6072	-3.79545	-3.51464	1	1	108	0	7.8722	1	13088000	327200	A0A3B1E4Z6;Q18241	A0A3B1E4Z6;Q18241
madd-3	0.166196	0.820531	0.279146		0.112451	0.715759	0.161066		0.0708096	0.361714	0.679906		0.0170643	0.0706022	0.91303			-3.4417	-3.24399	-3.34884	-3.1237	-3.26294	-2.90871	-3.12347	-3.19833	-3.15667	-3.30361	-3.11149	-3.30322	-3.04167	-3.17678	-3.17135	-3.03538	2	2	96.909	0	6.6827	2	87026000	1891900	G5EDB2;A0A3B1E657;A0A3B1E026;A0A3B1E4Y4;A0A3B1DR12	G5EDB2;A0A3B1E657;A0A3B1E026;A0A3B1E4Y4;A0A3B1DR12
paqr-1	0.156929	0.15082	0.634473		0.0641804	0.127705	0.536815		-0.262426	0.413988	0.548415		-0.355175	0.655484	0.33867			-3.00312	-3.36186	-3.20036	-3.9053	-3.0318	-3.8151	-3.35256	-2.64345	-3.24003	-4.19735	-3.58651	-3.49644	-3.35398	-3.61394	-3.57046	-3.72524	2	2	50.469	0	43.408	3	108170000	6760600	A0A3B1E8S8;Q94177	A0A3B1E8S8;Q94177	Progestin and adipoQ receptor-like protein 1
adm-2	0.3451	0.576212	0.247639		0.468253	1.28046	0.0133923		-0.22153	0.599718	0.515593		-0.0983768	0.242655	0.631937			-3.73345	-3.22989	-3.56823	-3.0214	-2.73398	-3.28381	-3.08073	-3.07405	-3.78261	-3.61171	-3.59012	-3.45465	-3.13575	-3.29309	-2.80819	-3.32905	2	2	103.06	0	3.2004	3	46745000	1016200	A0A3B1E9Z5;G5EDW5	A0A3B1E9Z5;G5EDW5
	-0.00284958	0.00960667	0.983084		0.0556877	0.615939	0.3326		-0.179168	1.14587	0.470278		-0.120631	2.00892	0.361977			1.54159	1.82511	1.61318	1.85777	1.72788	1.71124	1.74277	1.64437	1.49236	1.58487	1.56208	1.48166	1.53224	1.58132	1.58097	1.6492	16	16	178.91	0	100.2	18	1136100000	13059000	A0A3P6PAV3;A0A3P6NI91;A0A3P6N624;A0A3P6PCP8	A0A3P6PAV3;A0A3P6NI91;A0A3P6N624;A0A3P6PCP8
tag-241	0.244834	0.603299	0.274694		0.272547	1.17968	0.0332211		0.345573	1.41887	0.445333		0.373286	1.52805	0.195125			0.31666	0.39541	-0.068368	-0.0726633	0.158361	0.563769	0.604273	0.22397	0.479193	0.486667	0.395917	0.591555	0.650578	0.878215	0.867681	0.647046	2	2	183.85	0.0021676	1.7874	2	286200000	3077400	G5ED16;A0A3P6NIF2;A0A3P6N684;G5EGR4;A0A3P6PCW4	G5ED16;A0A3P6NIF2;A0A3P6N684;G5EGR4;A0A3P6PCW4
	-0.0522096	0.181338	0.706685		0.0276592	0.240732	0.59651		-0.0400958	0.147342	0.81377		0.039773	0.251375	0.758198			-3.80941	-4.10809	-3.70123	-3.966	-3.84322	-3.94153	-4.04629	-3.96253	-3.78198	-3.96416	-3.97612	-4.02287	-3.84533	-3.85339	-3.88109	-4.05467	2	2	36.468	0	5.8926	2	27293000	1949500	A0A3P6NIB1;Q8WQH2;K8ESC8	A0A3P6NIB1;Q8WQH2;K8ESC8
	-0.218537	0.255856	0.495554		-0.23088	0.525441	0.11322		0.0568941	0.0931727	0.82801		0.0445516	0.0549745	0.887997			-2.32112	-2.85525	-2.16706	-2.87083	-2.24405	-3.20639	-3.23721	-2.40075	-2.31089	-2.76911	-2.66278	-2.24391	-2.51176	-2.83653	-2.56638	-2.99554	4	4	25.444	0	8.0985	5	134960000	8435300	A0A3P6NP42;A0A3P6P940	A0A3P6NP42;A0A3P6P940
	0.341693	0.519525	0.272312		0.651586	1.21657	0.00884497	+	0.590159	1.24352	0.459642		0.900051	2.92978	0.124615	+		-3.95218	-4.69898	-4.25507	-4.77791	-4.38534	-3.91545	-3.91492	-4.10166	-3.5653	-4.16055	-4.04755	-3.5501	-3.19862	-3.31818	-2.86452	-3.33585	2	2	104.12	0	9.1853	2	64518000	1654300	A5Z2V3;A0A486WTC7;O45247;A0A486WXC8	A5Z2V3;A0A486WTC7;O45247;A0A486WXC8
	0.251879	0.776327	0.216063		0.127046	0.920265	0.116688		-0.0395198	0.140392	0.81777		-0.164353	0.560645	0.450514			-3.53732	-3.65087	-3.6686	-3.94132	-3.07602	-3.63532	-3.65956	-3.41969	-3.59342	-3.81655	-3.67577	-3.87044	-3.59129	-3.67745	-3.59128	-3.58798	2	2	146.04	0	4.9578	2	15645000	240700	A0A486WXK7;A0A486WWK3;A5JYS5;A0A486WVD0;Q7JM28;Q18798;A0A486WX00;A0A486WTK6;X5LQ14;Q5WRP6;X5LXA1	A0A486WXK7;A0A486WWK3;A5JYS5;A0A486WVD0;Q7JM28;Q18798;A0A486WX00;A0A486WTK6;X5LQ14;Q5WRP6;X5LXA1
grsp-2	0.0949025	0.587927	0.457576		0.119768	1.26455	0.102971		-0.0773757	0.363231	0.665643		-0.0525103	0.237156	0.721797			-3.29105	-3.22726	-2.9502	-3.28626	-3.048	-3.04876	-2.96809	-3.31032	-3.31797	-3.13489	-3.28988	-3.32153	-3.12988	-3.03168	-3.27324	-3.15041	2	2	20.197	0	30.398	2	122500000	40833000	A0A486WTM4;C6KRI7;H2FLG9;H2L276;A0A486WX17;C6KRI8;H2L275;Q22843;X5LX98	A0A486WTM4;C6KRI7;H2FLG9;H2L276;A0A486WX17;C6KRI8;H2L275;Q22843;X5LX98
sipa-1	-0.0973401	0.166023	0.652669		-0.028708	0.130388	0.651915		-0.0101717	0.0213395	0.964003		0.0584605	0.134428	0.777397			-3.40514	-3.07348	-3.41525	-2.79525	-3.63146	-2.94957	-3.06474	-3.43271	-3.36102	-3.12006	-3.06016	-3.18856	-3.25017	-3.14608	-3.31072	-3.13766	3	3	105.2	0	6.5893	3	74785000	1558000	A0A486WTR7;H2L2C1;A0A486WWS2;A0A486WWL8;H2L2C3;A0A486WX54;A0A486WXR6;G5EBQ9;A0A486WYD5;L8E7Y6;G5EBY5;A0A486WXF2;H2L2C2	A0A486WTR7;H2L2C1;A0A486WWS2;A0A486WWL8;H2L2C3;A0A486WX54;A0A486WXR6;G5EBQ9;A0A486WYD5;L8E7Y6;G5EBY5;A0A486WXF2;H2L2C2
scpl-4	-0.0136132	0.0325937	0.931418		-0.268216	1.16909	0.0348487		0.178391	0.635976	0.52342		-0.0762124	0.392942	0.598789			0.289986	0.115417	0.219487	-0.171933	0.176426	0.215922	-0.121973	0.128128	0.361313	0.0609446	0.271268	0.472994	-0.0128517	0.0785837	-0.0663118	0.0942335	2	2	51.279	0	11.198	7	519020000	22566000	A0A486WU22;Q22647	A0A486WU22;Q22647	Mitochondrial import inner membrane translocase subunit TIM50
dab-1	0.152658	1.62533	0.191502		0.16996	2.22788	0.0347575		-0.159575	1.91335	0.465314		-0.142273	2.52237	0.314652			1.51711	1.63217	1.67263	1.72225	1.7551	1.80693	1.80204	1.79073	1.44533	1.47681	1.49221	1.49152	1.63388	1.57489	1.69529	1.68165	8	8	51.421	0	54.083	9	363030000	21355000	Q8I4G9;A0A486WV70;A0A486WUH7;A0A486WV45;Q8I4H0;Q9U3A6;A5JYR4;A0A486WXX8	Q8I4G9;A0A486WV70;A0A486WUH7;A0A486WV45;Q8I4H0;Q9U3A6;A5JYR4;A0A486WXX8
rha-1	0.0691028	0.42162	0.561282		0.0730908	1.23889	0.204046		0.0164249	0.175849	0.886945		0.0204129	0.177623	0.861952			0.782949	0.868993	0.896104	0.764373	0.984703	0.785996	0.894026	0.924105	0.85145	0.823524	0.889318	0.813828	0.868589	0.92731	0.938066	0.936517	13	13	139.81	0	96.794	21	1520900000	22699000	A0A486WUJ5;Q22307	A0A486WUJ5;Q22307	Probable ATP-dependent RNA helicase A
	-0.112621	1.17823	0.318944		-0.131898	1.69193	0.0724818		-0.0581658	0.498797	0.683113		-0.0774422	0.956799	0.517273			2.95515	2.85331	3.05558	2.87899	2.91936	2.77193	2.8327	2.76855	2.90663	2.84378	2.81934	2.94062	2.70075	2.77145	2.71835	2.79223	14	14	22.956	0	63.22	22	3194900000	199680000	Q21541;A0A486WUL5	Q21541;A0A486WUL5
sma-1	0.469183	1.88984	0.0425495		0.575457	2.5535	0	+	-0.117869	0.607208	0.571026		-0.0115952	0.0465723	0.941077			3.98432	4.29521	4.05951	4.28613	4.46323	4.80632	4.71464	4.51771	4.00691	4.11	4.11682	3.91996	4.53862	4.65336	4.58517	4.67837	87	87	458.24	0	323.31	114	9607700000	42139000	G5EBH3;A0A486WUT8;G5EC35;G5EFW3;A0A486WVF0;G5EG97	G5EBH3;A0A486WUT8;G5EC35;G5EFW3;A0A486WVF0;G5EG97
	-0.660099	0.619603	0.17126		-0.983692	1.71788	0.00136585	+	0.29714	0.294373	0.581157		-0.0264535	0.0274564	0.941986			-1.51726	-2.86784	-1.71672	-2.83413	-2.37812	-3.5692	-3.34613	-2.2829	-1.68873	-2.20935	-2.40289	-1.44643	-2.88293	-2.88192	-2.99016	-2.92715	4	1	25.476	0	11.116	1	26381000	3297600	A0A486WVM9;A0A486WV16	A0A486WVM9;A0A486WV16
	0.156584	0.107956	0.704278		-0.236858	0.684942	0.0835475		-0.448561	0.603138	0.471138		-0.842002	1.50765	0.111357			-3.32417	-1.98238	-2.63603	-2.07275	-1.95784	-2.14842	-2.15164	-3.13109	-3.07968	-2.57331	-2.80906	-3.34752	-3.58674	-2.92963	-3.07213	-3.16849	1	1	64.165	0.0012769	1.9568	1	20270000	810790	A0A486WV31;A0A486WVP7	A0A486WV31;A0A486WVP7
	0.131832	0.986098	0.300544		0.0870316	0.862705	0.192665		-0.0665934	0.839747	0.62512		-0.111393	0.989694	0.449448			4.76291	4.84106	4.70137	4.8289	4.84371	5.03234	4.95673	4.82879	4.70344	4.77644	4.72237	4.66562	4.7761	4.83356	4.73084	4.87549	46	46	91.821	0	323.31	104	15760000000	328330000	H2L0N9;A0A486WV52;Q6AW03;A0A486WWC6	H2L0N9;A0A486WV52;Q6AW03;A0A486WWC6
dyci-1	0.119151	1.02946	0.323173		0.0784428	1.36382	0.178938		-0.0101659	0.183637	0.920897		-0.0508742	0.465311	0.659442			1.31152	1.29295	1.38086	1.32036	1.53112	1.33211	1.41173	1.50733	1.31087	1.3375	1.28998	1.32668	1.43244	1.3499	1.38033	1.41612	14	14	71.559	0	111.58	25	1699400000	60692000	A0A486WV95;O45087	A0A486WV95;O45087
	0.0262394	0.0660134	0.865691		0.189691	0.684538	0.101007		-0.0929241	0.24663	0.692984		0.0705276	0.429243	0.602683			-0.388628	-0.0788679	-0.634469	-0.138524	-0.464203	-0.181096	-0.203722	-0.28651	-0.40451	-0.316678	-0.249528	-0.641469	-0.221727	-0.203593	-0.299272	-0.128829	5	5	69.255	0	42.942	7	163830000	5119800	Q9XUN8;A0A486WVT5	Q9XUN8;A0A486WVT5
lin-54	-0.145763	0.68544	0.344241		0.109065	0.603292	0.186728		-0.451148	2.94108	0.785895		-0.196319	1.59001	0.292443			-1.38811	-1.33941	-1.29345	-1.20749	-1.37356	-1.3917	-1.43953	-1.60672	-1.89402	-1.69246	-1.60176	-1.84479	-1.66172	-1.53345	-1.71637	-1.68524	3	3	48.72	0	16.999	6	183680000	10805000	A0A486WWG3;A0A486WX88;Q95QD7	A0A486WWG3;A0A486WX88;Q95QD7	Protein lin-54
epg-3	0.509459	2.2929	0.0256974		0.388352	1.42924	0.0132666		0.121847	0.594501	0.569457		0.000740528	0.00363333	0.995052			-0.373716	-0.265504	-0.573215	-0.476132	0.0101719	0.219239	0.132071	-0.0122147	-0.164181	-0.344411	-0.214269	-0.478317	0.0315647	0.158948	0.00351048	0.158206	3	3	47.804	0	10.826	4	1134000000	87228000	A0A486WWI5;Q9XWU8;A0A486WXI6;A0A486WTI5	A0A486WWI5;Q9XWU8	Ectopic P granules protein 3
alh-4	0.222905	2.56209	0.0838888		0.186069	1.1782	0.0570671		0.00189662	0.0130578	0.989528		-0.0349393	0.287643	0.766049			3.9085	3.98211	3.82492	3.87762	4.11893	4.22875	4.09835	4.03874	3.95571	3.85909	3.96712	3.81882	4.02791	4.15676	4.0391	4.12125	24	24	55.552	0	276	40	5795800000	275990000	Q8MXJ7;O16518;Q86S57;A0A486WWU7	Q8MXJ7;O16518;Q86S57;A0A486WWU7	Aldehyde dehydrogenase
ifg-1	-0.180312	1.46062	0.16756		-0.0794437	0.327424	0.331219		0.122948	0.857819	0.538514		0.223816	2.29208	0.224198			3.75121	3.65235	3.72822	3.53757	3.51341	3.44977	3.48352	3.5014	3.88313	3.74874	3.65786	3.87141	3.71167	3.65817	3.85104	3.62249	32	32	129.17	0	257.55	43	6205700000	119340000	Q7JMF0;Q21531;B5BM24;A0A486WX07;B5BM23	Q7JMF0;Q21531;B5BM24;A0A486WX07;B5BM23
npp-21	-0.198369	1.82609	0.121464		-0.122965	1.63046	0.084055		-0.145054	2.35673	0.46578		-0.0696507	0.87678	0.541667			4.27793	4.20209	4.29401	4.28328	4.16678	4.04115	4.06239	3.99351	4.07393	4.18799	4.12315	4.09202	3.98876	4.01307	3.95401	4.02939	58	58	221.96	0	316.73	81	7793700000	74939000	Q5WRT8;A0A486WY01;Q5WRT9;A0A486WX27	Q5WRT8;A0A486WY01;Q5WRT9;A0A486WX27
	0.181119	0.832881	0.262682		0.270738	2.19581	0.0118491		-0.0355399	0.133074	0.827397		0.0540791	0.36313	0.668428			0.396494	0.129165	0.53436	0.159318	0.529728	0.419513	0.475155	0.519419	0.337072	0.209165	0.255357	0.275583	0.681749	0.416057	0.58871	0.473615	13	13	111.75	0	83.043	18	898460000	19966000	H2KY88;Q8MQ22;A0A486WX46;A0A486WY26	H2KY88;Q8MQ22;A0A486WX46;A0A486WY26
lmd-3	-0.0502534	0.208193	0.698638		-0.0335915	0.317206	0.524309		-0.14134	1.04228	0.514017		-0.124678	1.56809	0.376756			0.332302	0.612155	0.43086	0.547906	0.495083	0.416116	0.470301	0.34071	0.331511	0.411727	0.359654	0.254972	0.271133	0.357585	0.252658	0.342122	10	10	91.249	0	67.291	11	708270000	14756000	A0A486WXA9;Q3Y409	A0A486WXA9;Q3Y409
sos-1	0.145194	0.793132	0.314066		0.0189424	0.0461255	0.823686		0.116731	0.414709	0.600613		-0.00952053	0.0422948	0.948908			-3.79382	-3.7346	-3.79819	-3.66474	-3.48659	-3.5312	-3.6636	-3.7292	-3.45974	-3.49028	-3.59162	-3.9828	-3.67234	-3.69164	-3.45403	-3.63065	2	1	169.91	0	2.6105	1	11902000	158690	Q9N5D3;A0A486WXD9	Q9N5D3;A0A486WXD9
	0.0295551	0.148816	0.796984		0.0808685	0.545305	0.258028		0.0943451	0.697049	0.581284		0.145658	1.31971	0.361042			-1.76265	-1.96745	-1.82295	-1.74882	-1.86251	-1.80352	-1.67798	-1.83963	-1.65297	-1.77509	-1.8293	-1.66712	-1.56163	-1.69828	-1.59934	-1.74176	2	2	21.52	0	3.899	3	149290000	16588000	A0A486WXG9	A0A486WXG9
dnj-25	-0.265952	1.0051	0.158084		-0.254175	1.76565	0.0189074		0.109329	0.428225	0.604553		0.121105	2.20553	0.355352			0.283682	-0.149428	0.314368	0.0812616	-0.139944	-0.102519	-0.120815	-0.170645	0.281578	0.156804	0.205163	0.323654	-0.0270786	0.0562601	-0.0663118	-0.012372	6	6	86.529	0	18.152	7	395650000	10412000	G5EDJ6;A0A486WXP9;D7SFQ6;D7SFQ5	G5EDJ6;A0A486WXP9;D7SFQ6;D7SFQ5
cash-1	0.0264907	0.163819	0.801384		0.0759084	0.870139	0.221606		-0.0848534	0.967481	0.577454		-0.0354357	0.445106	0.738937			2.1049	2.189	2.14088	2.28235	2.18105	2.21583	2.28131	2.14491	2.0292	2.1152	2.13678	2.09654	2.1763	2.17587	2.11453	2.21465	13	13	75.236	0	98.765	20	2091100000	77447000	G5EE12;A0A486WY88	G5EE12;A0A486WY88
	-0.38765	1.79661	0.0541056		-0.102275	0.546076	0.211542		-0.108315	0.544078	0.582983		0.17706	1.16374	0.338709			-2.30305	-2.00922	-2.30015	-1.97448	-2.62816	-2.41021	-2.52692	-2.57221	-2.28623	-2.19748	-2.29417	-2.24227	-2.42216	-2.50847	-2.26575	-2.23287	1	1	58.182	0	2.8195	2	46493000	2583000	Q2XMY4;Q2XMY3;A0A486WYQ4	Q2XMY4;Q2XMY3;A0A486WYQ4
ifa-1	0.0859165	0.327432	0.555919		0.149611	2.26084	0.0433069		0.0744269	0.288823	0.696279		0.138122	0.792724	0.429497			3.78235	3.98411	3.54883	3.96541	3.7184	4.08852	3.92307	3.89437	3.93597	3.91648	3.93787	3.78809	4.11074	4.00533	4.11524	3.94554	47	46	69.614	0	323.31	82	18263000000	445440000	A0A4V0IIR6;P90901	A0A4V0IIR6;P90901	Intermediate filament protein ifa-1
mbl-1	0.199594	1.24878	0.169241		0.188878	0.947965	0.0726238		-0.123622	0.554821	0.571923		-0.134338	1.70786	0.352948			0.0200729	0.253669	0.178851	0.417081	0.37747	0.47679	0.359325	0.454464	-0.0256767	0.263814	0.108993	0.0280552	0.285883	0.243764	0.230973	0.370076	2	2	31.686	0	23.67	2	126970000	21161000	A0A4V0IIT3;A0A4V6M3B8;A0A4V0IK39;A0A4V0IN02;Q94250	A0A4V0IIT3;A0A4V6M3B8;A0A4V0IK39;A0A4V0IN02;Q94250	Muscleblind-like protein
	0.0243211	0.0342233	0.91327		0.0991852	0.562711	0.213327		0.0136368	0.0239492	0.956238		0.088501	0.256608	0.636863			4.02713	4.5998	3.91038	4.62855	4.09013	4.56537	4.51906	4.08859	4.28382	4.40763	4.35197	4.17699	4.27321	4.4867	4.3658	4.49145	46	46	141.82	0	323.31	86	12990000000	236180000	A0A4V0IJD5;Q20626;A0A4V0IKJ7;O45541;Q565D1;Q565D2;A0A4V0IKE7;A0A4V0ILU3;A0A4V0IM76;A0A4V0IKI2;Q6BEV6;A0A4V0INR9;A0A4V6M3D2;Q20625;O45544;A0A4V0INJ4;A0A4V0IKZ1;A0A4V0IJF1;A0A4V0IKK7;D0VWM5;O45542;O45543;Q8I4I3	A0A4V0IJD5;Q20626;A0A4V0IKJ7;O45541;Q565D1;Q565D2;A0A4V0IKE7;A0A4V0ILU3;A0A4V0IM76;A0A4V0IKI2;Q6BEV6;A0A4V0INR9;A0A4V6M3D2;Q20625;O45544;A0A4V0INJ4;A0A4V0IKZ1;A0A4V0IJF1;A0A4V0IKK7;D0VWM5
lron-7	-0.187053	0.299652	0.474344		-0.483652	2.8592	0	+	-0.110375	0.251111	0.668914		-0.406974	1.29622	0.215565			1.8533	2.55861	2.226	2.58183	2.01882	2.33398	2.40497	1.71377	2.0879	2.33961	2.14653	2.20421	1.61836	1.76633	1.63046	1.82849	7	7	66.081	0	39.055	10	893400000	29780000	H2L0D5;Q21164;A0A4V0IJI7	H2L0D5;Q21164;A0A4V0IJI7
frm-5.1	0.0293927	0.0685765	0.857175		0.194838	1.14255	0.0555666		-0.0579441	0.137013	0.793735		0.107501	0.606331	0.501434			-0.326744	0.143657	-0.406987	0.0630999	-0.249237	0.0796003	-0.00429535	-0.235472	-0.275736	0.000668526	-0.119353	-0.36433	-0.0324135	0.0377855	0.0118074	0.00342083	9	9	152.29	0	45.907	9	381060000	5220000	A0A4V0IMZ6;A0A4V0IJR4;A0A4V0IK98;A0A4V0IJV5;Q33BL4;H8W3Y2	A0A4V0IMZ6;A0A4V0IJR4;A0A4V0IK98;A0A4V0IJV5;Q33BL4;H8W3Y2
	0.0581892	0.204705	0.680404		0.512852	0.880285	0.0292807		-0.34297	1.07884	0.442115		0.111693	0.271974	0.596959			-5.41724	-5.12986	-5.14569	-5.2314	-5.11986	-5.15518	-5.33986	-5.07655	-5.29248	-5.49957	-5.49931	-6.00472	-5.41823	-5.13497	-4.64687	-5.0446	1	1	17.05	0	12.877	3	70223000	6383900	A0A4V0IJT2;A0A4V6Z7Z0;A0A4V0IMW1;A0A4V0IMP7;Q9N4I6	A0A4V0IJT2;A0A4V6Z7Z0;A0A4V0IMW1;A0A4V0IMP7;Q9N4I6
	-0.704437	1.74313	0.0313921		-0.350373	1.9197	0.00709381	+	-0.439772	1.97626	0.613111		-0.0857086	0.297705	0.617066			0.646994	0.607856	1.03892	0.6405	0.322994	-0.0355368	0.00894165	-0.179876	0.211412	0.410121	0.393064	0.160583	-0.214363	0.0553045	-0.059514	-0.00773907	2	2	219.31	0	2.7585	2	702230000	6817800	A0A4V0IJU8;A0A4V6M3X3	A0A4V0IJU8;A0A4V6M3X3
	0.0466962	0.111548	0.77629		0.134708	0.332772	0.242524		-0.0753591	0.255356	0.703838		0.0126531	0.0215129	0.959261			-6.10346	-5.79178	-5.97286	-5.66359	-5.94207	-5.51208	-5.83923	-6.05153	-6.10031	-6.04719	-5.78365	-5.90198	-6.25816	-5.48382	-5.84615	-5.70617	1	1	131.07	0	5.1598	1	8240400	135090	A0A4V6M3D1;A0A4V0INL2;A0A4V0IKF3;A0A4V0IJX7;Q400L7	A0A4V6M3D1;A0A4V0INL2;A0A4V0IKF3;A0A4V0IJX7;Q400L7
him-4	0.115453	0.874743	0.353263		0.154718	1.27909	0.0704604		-0.0570352	0.311539	0.717747		-0.0177703	0.537016	0.845765			4.27474	4.47919	4.25944	4.50466	4.47477	4.51218	4.48406	4.50883	4.26929	4.40813	4.37651	4.23596	4.46502	4.47612	4.45581	4.5118	78	78	557.54	0	323.31	112	9319100000	35569000	A0A4V0IK01;A0A4V0ILL2;G5ED27;G5EG33;G5EDG4;A4UVK0	A0A4V0IK01;A0A4V0ILL2;G5ED27;G5EG33;G5EDG4
	0.0475516	0.319066	0.661983		0.222157	1.13954	0.0441362		0.0518048	0.381504	0.715441		0.22641	1.69155	0.261489			-0.582727	-0.546237	-0.683295	-0.566653	-0.65457	-0.544839	-0.476244	-0.513054	-0.539789	-0.659406	-0.560321	-0.412178	-0.237926	-0.431624	-0.193749	-0.419765	12	12	174.79	0	49.404	20	838330000	17109000	A0A4V0IKA6;A0A4V0IKE4;H2KZQ9;A0A4V0IM30;Q95ZV3;H2KZQ8	A0A4V0IKA6;A0A4V0IKE4;H2KZQ9;A0A4V0IM30;Q95ZV3;H2KZQ8
gck-4	0.0707579	0.18944	0.665878		0.193731	0.997504	0.0665194		0.0532565	0.291064	0.732916		0.17623	0.758227	0.393678			-0.676821	-0.562818	-0.585359	-0.407128	-0.590796	-0.331115	-0.29351	-0.733673	-0.539164	-0.3823	-0.470567	-0.627069	-0.292702	-0.430881	-0.215915	-0.304677	6	6	140.21	0	19.277	7	664380000	11073000	O17566;A0A4V0IKG6	O17566;A0A4V0IKG6
sorb-1	0.0333242	0.0418859	0.8892		0.448747	1.69508	0.0064	+	0.125263	0.235685	0.667597		0.540686	1.45281	0.150478			-4.71091	-4.22283	-4.70597	-3.98638	-4.83894	-4.08016	-4.01157	-4.56211	-4.33337	-4.10421	-4.09908	-4.58836	-3.86705	-3.75025	-3.84163	-3.87111	4	4	112.83	0	12.972	5	243770000	5417000	G5EC32;A0A4V0IL10	G5EC32;A0A4V0IL10
rbc-1	0.211941	1.65925	0.120402		0.225629	1.24144	0.0393489		-0.109548	0.678499	0.570991		-0.0958605	1.85149	0.426484			1.67036	1.8505	1.64973	1.81219	1.89583	1.97863	1.9925	1.96359	1.60986	1.74225	1.71359	1.47889	1.84349	1.85638	1.8333	1.91393	15	15	335.79	0	108.54	20	598980000	3993200	A0A4V0INT8;A0A4V0IM91;A0A4V0IL12;A0A4V0ILV9;D6R8W9;A0A4V0IKG1;J7S122;A0A4V0IKJ4	A0A4V0INT8;A0A4V0IM91;A0A4V0IL12;A0A4V0ILV9;D6R8W9;A0A4V0IKG1;J7S122;A0A4V0IKJ4
	-0.787383	1.86916	0.0277667		-0.836162	3.03822	0	+	0.0750375	0.264162	0.700202		0.0262585	0.0499427	0.912257			-3.53027	-3.71149	-3.46684	-3.78965	-3.89182	-4.64162	-4.51613	-4.59823	-3.29381	-3.58381	-3.70506	-3.61543	-4.25239	-4.51416	-4.43546	-4.34075	3	3	138.76	0	15.658	3	25672000	366740	A0A4V0IL30;U4PMU1;Q95XJ2	A0A4V0IL30;U4PMU1;Q95XJ2
pkn-1	0.00107121	0.00458805	0.991821		0.0541878	0.410914	0.378405		0.00213003	0.0101359	0.989539		0.0552466	0.42476	0.652533			-1.56693	-1.49112	-1.35925	-1.37143	-1.36969	-1.46843	-1.41853	-1.52779	-1.4801	-1.29546	-1.49947	-1.50519	-1.49544	-1.32912	-1.29648	-1.44242	7	7	113.79	0	22.185	8	340270000	7561600	G5EFX2;A0A4V0IL76;G5EGE3;A0A4V0ILM7	G5EFX2;A0A4V0IL76;G5EGE3;A0A4V0ILM7
vav-1	0.0636411	0.0862362	0.787919		0.205972	0.263966	0.245341		0.840209	1.14484	0.494788		0.98254	2.67984	0.119294	+		-5.29977	-4.69587	-5.62462	-5.25489	-5.57932	-5.07917	-4.88447	-5.07764	-4.67866	-3.64578	-4.04315	-5.14674	-4.05943	-4.26669	-3.91022	-4.45409	2	2	113.41	0	4.0958	2	60722000	995450	A0A4V0ILE7;Q45FX5	A0A4V0ILE7;Q45FX5	Protein vav-1
	-0.191723	1.43478	0.15835		-0.0251858	0.286899	0.604513		-0.135511	1.94835	0.470675		0.0310264	0.332575	0.776932			2.71856	2.65653	2.79038	2.78285	2.48122	2.60483	2.61422	2.48116	2.57515	2.65098	2.56042	2.61973	2.58357	2.5367	2.60513	2.58013	17	17	42.618	0	128.3	30	5532400000	368820000	A0A4V0ILI5	A0A4V0ILI5
sut-2	0.239913	1.32225	0.12917		0.227424	2.39951	0.0163424		-0.00333023	0.0160246	0.983656		-0.0158188	0.0514228	0.928025			-0.853596	-0.895726	-0.662122	-0.734828	-0.797344	-0.477532	-0.418432	-0.493311	-0.745056	-0.907416	-0.809846	-0.697274	-0.43796	-0.722676	-0.619543	-0.469716	6	6	83.087	0	15.527	9	470320000	13833000	A0A4V0IN13;Q95XU6	A0A4V0IN13;Q95XU6	Zinc finger CCCH domain-containing protein 14
C05D9.3	0.296972	1.60662	0.0867862		0.46963	3.25336	0	+	0.0430062	0.276769	0.763293		0.215664	1.61651	0.278636			1.7127	1.80589	1.55969	1.71264	1.8154	2.13872	2.00149	2.0232	1.80368	1.69513	1.81043	1.6537	2.18683	2.19843	2.28798	2.16823	11	11	49.434	0	84.785	24	3833600000	127790000	A0A4V0IN84;Q9GYK2	A0A4V0IN84;Q9GYK2	Uncharacterized integrin beta-like protein C05D9.3
fln-2	0.00616169	0.0128548	0.969649		0.173035	0.837236	0.0909565		-0.133134	0.39261	0.595125		0.0337396	0.105999	0.844635			4.02202	4.40189	4.01283	4.4872	4.02703	4.46982	4.36523	4.08652	4.00649	4.23798	4.23137	3.91558	4.16577	4.37436	4.21613	4.32729	58	58	396.93	0	323.31	88	8541500000	50542000	D0VWL6;A0A4V0INA2;A0A0K3ASN4;A0A4V0IKI4;A0A4V6M3C1;A0A4V0IK09;A0A4V0IN32;A0A0K3AW96;A0A0K3AT80;D0VWL7;A0A0K3AYI1;A0A4V0IK63;A0A0K3AT74;A0A0K3AYH6;A0A0K3AVH8;D0VWL8;A0A0K3AWA2;A0A0K3AT86;A0A0K3AVI4;A0A0K3ASN9;A0A0K3AVH5;A0A0K3ASM8	D0VWL6;A0A4V0INA2;A0A0K3ASN4;A0A4V0IKI4;A0A4V6M3C1;A0A4V0IK09;A0A4V0IN32;A0A0K3AW96;A0A0K3AT80;D0VWL7;A0A0K3AYI1;A0A4V0IK63;A0A0K3AT74;A0A0K3AYH6;A0A0K3AVH8;D0VWL8;A0A0K3AWA2;A0A0K3AT86;A0A0K3AVI4;A0A0K3ASN9;A0A0K3AVH5;A0A0K3ASM8
	0.0024271	0.00549089	0.987638		0.295998	1.25397	0.0276424		0.0557601	0.277638	0.732		0.349331	1.09471	0.260707			-3.5888	-3.74677	-3.68695	-3.76541	-3.47143	-3.92353	-3.96432	-3.41894	-3.6491	-3.81655	-3.6405	-3.45874	-3.12038	-3.43253	-3.49544	-3.33255	4	4	47.937	0	15.785	5	187890000	11743000	A0A4V6M3D6;A0A4V0INE6	A0A4V6M3D6;A0A4V0INE6
wrk-1	0.136858	0.98772	0.292546		0.158932	1.83952	0.0450118		0.0250585	0.191233	0.840701		0.0471325	1.13528	0.617199			1.74343	1.54821	1.66698	1.58056	1.74247	1.81884	1.75698	1.76833	1.69913	1.58238	1.69073	1.66718	1.78484	1.81201	1.82613	1.85215	9	9	49.697	0	45.833	12	1111000000	44440000	A0A4V0ING2;H2KZN8;H2KZN9;Q5WRR1;Q8MPV0	A0A4V0ING2;H2KZN8;H2KZN9;Q5WRR1;Q8MPV0
	0.370008	0.33646	0.381616		0.170096	0.353824	0.207776		-0.0409036	0.0416692	0.915716		-0.240815	0.350899	0.489898			-3.32596	-4.18262	-3.20589	-4.49518	-2.81989	-3.88851	-3.9342	-3.08702	-3.60329	-3.84961	-4.18972	-3.73065	-3.61952	-3.75867	-3.45667	-3.85804	28	1	98.194	0.00018577	2.259	1	21644000	584970	A0A5E4LWN1;A0A5E4M2N5;A0A5E4LZT0;A0A5E4LX00;H2KZS4;H2KZS5	A0A5E4LWN1;A0A5E4M2N5;A0A5E4LZT0;A0A5E4LX00
nhr-48	0.030961	0.0780487	0.843855		-0.0542741	0.144377	0.536808		-0.228827	0.670423	0.506827		-0.314062	2.33667	0.147877			-4.73676	-4.27826	-4.83897	-4.64798	-4.44471	-4.56756	-4.61699	-4.74887	-4.9968	-4.52971	-4.90413	-4.98665	-4.85491	-4.96603	-4.9686	-4.84483	2	2	92.485	0	12.885	2	23183000	858640	A0A5E4LZF8;A0A5E4LX31;Q94407	A0A5E4LZF8;A0A5E4LX31;Q94407	Nuclear hormone receptor family member nhr-48
	0.0161695	0.0308488	0.92918		0.145682	1.61582	0.0619351		-0.0653999	0.359473	0.693029		0.0641127	0.166016	0.741556			5.38903	5.17264	5.42893	5.1263	5.49781	5.00402	5.09607	5.58368	5.25066	5.16136	5.20393	5.23934	5.41372	5.27554	5.43687	5.3119	108	108	228.58	0	323.31	205	31587000000	303720000	A0A5E4LXR0	A0A5E4LXR0
	0.116913	0.344443	0.503369		0.178059	1.04229	0.0707668		-0.0255377	0.0591652	0.907422		0.0356083	0.340984	0.754373			4.42433	4.85301	4.3705	4.83946	4.69571	4.84191	4.77462	4.64269	4.48915	4.77693	4.68171	4.43735	4.7683	4.78344	4.79339	4.75223	57	57	151.52	0	323.31	146	29754000000	367330000	A0A5E4LYE2;A0A7I9BEY5;Q22560	A0A5E4LYE2
	-0.0125167	0.0153861	0.959011		-0.0303919	0.109274	0.666181		-0.135846	0.257919	0.653217		-0.153722	0.446638	0.492794			-1.55766	-0.775577	-1.39535	-0.832402	-1.07254	-0.87803	-1.11228	-1.54819	-1.38785	-1.07845	-1.18409	-1.45397	-1.47648	-1.24366	-1.31275	-1.19304	4	4	110.02	0	18.267	4	125970000	5998500	H2KZP5;A0A5E4M3E5;A0A5E4LZK1;A0A5E4LZF2;A0A5E4LYH5;Q8IFX6;H2KZP6;Q95XX5	H2KZP5;A0A5E4M3E5;A0A5E4LZK1;A0A5E4LZF2;A0A5E4LYH5;Q8IFX6;H2KZP6
F52H2.6	0.320642	1.66534	0.0777983		0.100752	0.902881	0.157908		0.108998	0.544708	0.581147		-0.110892	1.25902	0.424367			0.439867	0.631209	0.234393	0.509604	0.887415	0.797658	0.676237	0.73633	0.659288	0.485332	0.604306	0.50214	0.673191	0.679959	0.627675	0.673247	6	6	60.464	0	49.393	9	325380000	10846000	A0A5E4LZ56;O17397	A0A5E4LZ56;O17397	Diminuto-like protein
	-0.0355814	0.0583237	0.860546		0.159971	0.795203	0.103424		-0.156918	0.556928	0.548109		0.0386336	0.0960913	0.843513			-1.58511	-1.20906	-1.68325	-1.24679	-1.36988	-1.21941	-1.40329	-1.87396	-1.62374	-1.53282	-1.47112	-1.72421	-1.49053	-1.39207	-1.49657	-1.33283	4	4	165.67	0	17.977	5	152740000	3117200	A0A5E4M3B1;A0A5E4LZG5;A0A5E4LWT0;A0A5E4LWF5	A0A5E4M3B1;A0A5E4LZG5;A0A5E4LWT0;A0A5E4LWF5
	0.0114527	0.0147285	0.960988		0.288202	0.642653	0.0778143		0.0823443	0.152811	0.759276		0.359093	0.647293	0.339386			-5.60839	-5.63027	-5.24166	-5.28774	-6.11701	-4.98438	-5.08156	-5.53929	-5.73495	-4.88652	-5.49024	-5.32696	-5.11172	-5.06118	-4.91313	-5.19985	1	1	60.21	0	3.8275	1	44544000	1781800	A0A5E4M3Q4	A0A5E4M3Q4
let-413	-0.032403	0.206929	0.757371		0.0702627	0.49291	0.301894		-0.080704	0.525915	0.628359		0.0219617	0.193324	0.848565			1.27158	1.44238	1.31607	1.4606	1.32068	1.42413	1.35896	1.25724	1.19915	1.40771	1.3576	1.20335	1.31368	1.39984	1.31523	1.4201	12	12	74.238	0	87.378	15	964720000	26073000	A0A5K1I8A6;A0A5K1I804;A0A5K1IAV7;A0A5K1IC26;O61967	A0A5K1I8A6;A0A5K1I804;A0A5K1IAV7;A0A5K1IC26;O61967	Protein lap1
	-0.453183	4.08594	0.0079646	+	-0.371201	3.03043	0.00436704	+	-0.074065	0.71	0.618046		0.00791645	0.0586463	0.949024			1.50292	1.37034	1.56983	1.47361	1.02488	0.909728	1.10487	1.0645	1.36751	1.41067	1.3566	1.48567	1.07495	1.00375	0.986951	1.06999	12	12	102.68	0	41.989	13	652160000	13587000	Q18782;A0A5K1ICF1	Q18782;A0A5K1ICF1
bet-1	-0.0144348	0.0428887	0.919468		0.189295	2.21156	0.0283158		-0.149615	1.32362	0.486167		0.0541153	0.180794	0.750051			-0.0981636	0.133481	-0.0379953	0.0829782	-0.206141	0.190602	0.220837	-0.182737	-0.148928	-0.0602865	-0.116366	-0.192577	0.0711479	0.0919981	0.0185995	0.0572767	11	11	93.833	0	40.126	12	463590000	10781000	A0A5S9MMD4;A0A5S9MM65;Q95Y80;A0A5S9MQE5;A0A5S9MN31;A0A5S9MMP9;A0A5S9MPT0	A0A5S9MMD4;A0A5S9MM65;Q95Y80;A0A5S9MQE5;A0A5S9MN31;A0A5S9MMP9;A0A5S9MPT0
srap-1	0.0405297	0.0440489	0.879963		0.139139	0.496716	0.176263		-0.163806	0.286626	0.622874		-0.0651965	0.100674	0.805865			1.93674	2.65819	1.98854	2.73037	1.99958	2.85111	2.68241	1.94287	2.03437	2.3962	2.29332	1.93473	2.24804	2.40739	2.19471	2.36504	13	13	334.08	0	99.824	17	2981000000	52299000	A0A5S9MNG3;A0A5S9MMS0;A0A5S9MQJ1;G5ECB3;A0A5S9MRP0;A0A5S9MMA9;G5EDB1;A0A5S9MPU7;A0A5S9MMB0;A0A5S9MNN4;A0A5S9MMI0;G5ECB4	A0A5S9MNG3;A0A5S9MMS0;A0A5S9MQJ1;G5ECB3;A0A5S9MRP0;A0A5S9MMA9;G5EDB1;A0A5S9MPU7;A0A5S9MMB0;A0A5S9MNN4;A0A5S9MMI0;G5ECB4
sel-2	-0.0406742	0.435751	0.667403		0.0435121	0.493676	0.415555		-0.0844982	0.623562	0.604298		-0.000311852	0.00246944	0.997197			-0.337326	-0.246484	-0.483453	-0.294932	-0.325737	-0.397782	-0.472895	-0.328478	-0.427191	-0.484807	-0.313384	-0.474806	-0.335911	-0.375998	-0.366433	-0.447797	5	5	287.37	0	46.017	5	214250000	1785500	A0A5S9MNR4;Q19317	A0A5S9MNR4;Q19317	Putative neurobeachin homolog
	-0.0639324	0.0792535	0.798586		-0.0326333	0.246904	0.556431		0.101218	0.241312	0.687425		0.132517	0.261834	0.582537			-2.42902	-1.8412	-2.37894	-1.82472	-2.42453	-1.8427	-1.83243	-2.62996	-2.08904	-2.0016	-1.90837	-2.07	-2.16342	-1.97393	-2.06302	-1.99917	2	2	19.67	0	5.2997	2	52705000	4791300	A0A5S9MQG4	A0A5S9MQG4
dig-1	-0.0387535	0.073497	0.835198		0.0897181	0.550289	0.232428		-0.0525544	0.127885	0.806525		0.0759172	0.285232	0.643143			2.75014	3.24592	2.743	3.22969	2.80464	3.13697	3.12854	2.7436	2.8655	3.05974	3.02401	2.80929	2.94154	3.08803	2.99387	3.09397	33	33	1371.7	0	289.47	53	3396200000	8469400	A0A679L8M9;Q09165	A0A679L8M9;Q09165	Mesocentin
	-0.209148	0.973943	0.204221		-0.16645	0.976639	0.0823332		0.174309	0.781771	0.513899		0.217007	1.41227	0.289375			-4.3924	-4.03862	-4.17137	-4.10785	-4.42237	-4.21618	-4.33593	-4.57236	-3.81856	-3.93322	-4.17705	-4.08417	-4.15363	-4.10284	-4.15772	-4.26461	4	2	19.17	0	4.0867	3	31260000	3126000	A0A679L8N1	A0A679L8N1
	0.0685947	0.205978	0.656903		-0.087425	0.152551	0.460604		0.0061233	0.013214	0.980226		-0.149896	0.330308	0.53551			-6.21817	-5.77247	-6.17798	-5.79041	-5.8027	-5.7328	-6.36022	-5.78894	-6.1454	-6.13505	-5.72534	-5.92874	-5.76288	-5.98939	-6.19273	-6.33924	2	2	40.603	0	6.8452	3	65400000	2515400	A0A679L8R8;A0A679L8V4;H2L0M2;Q7YZG7	A0A679L8R8;A0A679L8V4;H2L0M2;Q7YZG7
ZK688.5	-0.383896	1.37707	0.0840498		-0.412975	2.51074	0.00400687	+	-0.127644	1.6062	0.498127		-0.156723	0.681127	0.42965			-1.94948	-1.84764	-1.86058	-1.91475	-2.18689	-2.41734	-2.44255	-2.06127	-2.10374	-2.04147	-2.00505	-1.93277	-2.51442	-2.39207	-2.55136	-2.27709	5	5	181.56	0	23.399	6	172050000	2150600	P34675;A0A679L8U9;L8EC34	P34675;A0A679L8U9;L8EC34	Uncharacterized protein ZK688.5
tat-5	0.32696	1.86953	0.0696266		0.235675	2.593	0.0135419		0.157161	1.09556	0.495763		0.0658755	0.71833	0.565668			-0.344124	-0.493167	-0.351552	-0.580817	-0.0474625	-0.182899	-0.150023	-0.0814381	-0.228588	-0.420213	-0.28445	-0.207767	-0.000101089	-0.14313	-0.0149183	-0.0401697	9	9	119.08	0	46.213	10	502640000	11424000	A0A7I9BBC6;G5EBH1;P91203	A0A7I9BBC6;G5EBH1	Phospholipid-transporting ATPase
ZK1307.1	0.232029	1.39865	0.127965		0.178471	1.54666	0.0437364		-0.0333898	0.170788	0.819156		-0.0869479	1.20123	0.480186			3.18308	3.43726	3.30995	3.49368	3.56871	3.61421	3.59698	3.57219	3.26565	3.39321	3.35438	3.27718	3.42736	3.53946	3.45335	3.58413	16	16	30.524	0	130.84	41	7494900000	681350000	A0A7I9BCB0;Q09359	A0A7I9BCB0;Q09359	Uncharacterized protein ZK1307.1
	-0.112089	0.203182	0.598561		-0.141123	0.196552	0.350308		0.071121	0.144494	0.77476		0.0420873	0.0962831	0.835396			-5.54977	-5.28078	-5.33954	-4.93261	-5.15615	-5.3768	-5.46371	-5.55439	-5.52425	-5.28589	-5.13444	-4.87363	-5.0261	-5.35311	-5.31667	-5.68681	1	1	58.66	0	3.4209	2	22404000	861710	Q7Z1J7;Q9XWF1;A0A7R9SUJ3	Q7Z1J7;Q9XWF1;A0A7R9SUJ3
rsa-2	-0.18694	0.68089	0.292657		-0.0950294	0.202101	0.387692		0.0786066	0.177406	0.745349		0.170518	0.401122	0.497706			-4.05179	-4.54952	-4.28207	-4.72432	-4.36764	-4.53685	-4.73395	-4.71702	-4.15047	-4.55159	-4.36941	-4.2218	-4.06676	-4.48197	-4.27812	-4.84653	5	5	107.77	0	15.798	5	93229000	1902600	G5EFV3;A0A7R9SUN5	G5EFV3;A0A7R9SUN5
	0.103391	0.789626	0.394647		0.246604	1.57391	0.025435		0.23287	1.32574	0.454341		0.376082	2.83939	0.106202			-1.21491	-1.22288	-1.38898	-1.3089	-1.25218	-1.06215	-1.16922	-1.23857	-0.984363	-1.28165	-0.885896	-1.05229	-0.808931	-0.85901	-0.657157	-0.892686	3	3	36.094	0	13.372	3	121090000	13455000	Q9N3I1;A0A7R9SVJ0	Q9N3I1;A0A7R9SVJ0
frl-1	0.0886672	0.258134	0.587242		0.111241	0.517462	0.205094		-0.138603	0.760673	0.53144		-0.116029	0.450566	0.521599			-2.88781	-2.74278	-2.85744	-2.71612	-2.4469	-2.94327	-2.77096	-2.68835	-2.85774	-2.76711	-3.00972	-3.124	-2.79157	-2.79115	-2.98193	-2.74896	5	5	123.99	0	25.094	5	81585000	1599700	Q9BL72;A0A7R9SVK3	Q9BL72;A0A7R9SVK3
ceh-18	0.180983	0.184759	0.579771		0.231177	1.02648	0.0479503		0.0367768	0.0508881	0.905057		0.0869708	0.119488	0.76451			-2.64957	-1.89217	-2.75326	-1.83579	-2.63521	-1.6319	-1.64682	-2.49291	-2.30271	-2.17673	-2.08599	-2.41824	-2.05467	-1.9311	-2.10332	-1.96988	1	1	50.872	0	3.6079	1	94150000	6276700	A0A7R9SVK5;P41934	A0A7R9SVK5;P41934	Homeobox protein ceh-18
	0.182425	1.59812	0.151595		0.0258052	0.115559	0.684654		-0.0474799	0.253853	0.759418		-0.2041	1.71387	0.27917			-3.32238	-3.05991	-3.1894	-3.14017	-3.0143	-2.88984	-3.08223	-2.9958	-3.19697	-3.16872	-3.15377	-3.38232	-3.19991	-3.0848	-3.33095	-3.18291	2	2	11.071	0	15.657	4	227450000	37908000	O16583;A0A7R9XMY7	O16583;A0A7R9XMY7
	-0.250216	1.93072	0.0898376		-0.264087	2.07958	0.0131535		-0.00162148	0.0125101	0.990246		-0.0154917	0.113732	0.901231			-0.350838	-0.19719	-0.273438	-0.152827	-0.476185	-0.539258	-0.547621	-0.412096	-0.24592	-0.235675	-0.250817	-0.248367	-0.443998	-0.62407	-0.48954	-0.479518	7	7	51.609	0	41.688	8	334470000	13936000	A0A7R9XN32;Q9N3G1	A0A7R9XN32;Q9N3G1
	0.200232	1.35121	0.158262		0.199589	3.53554	0.014718		0.0750005	1.27617	0.580577		0.0743575	0.697697	0.543965			1.5367	1.5285	1.41276	1.51116	1.57454	1.81945	1.70397	1.6921	1.59731	1.57522	1.57804	1.53855	1.7716	1.77503	1.80227	1.73858	9	9	137.56	0	37.489	11	628600000	9524200	A0A9S2;U4PMK1;Q86FM9	A0A9S2
ttr-42	0.259744	0.141506	0.622201		-0.102649	0.171083	0.414527		0.062526	0.0473252	0.896885		-0.299867	0.204158	0.57766			-0.67997	-2.07824	-0.61592	-2.249	-0.176517	-2.35688	-1.77467	-0.276083	-1.09113	-1.61489	-1.56715	-1.09986	-1.01069	-1.84301	-1.18045	-1.74947	1	1	15.892	0	26.934	1	53112000	8851900	A2V8C3	A2V8C3
	-0.0610437	0.176061	0.695792		-0.126195	0.543629	0.178092		0.015435	0.0320422	0.946515		-0.0497165	0.494124	0.659404			-3.4491	-3.45064	-3.23447	-3.81247	-3.54217	-3.52466	-3.58551	-3.53851	-3.23076	-3.76428	-3.52396	-3.36593	-3.46788	-3.61732	-3.64793	-3.65659	1	1	7.777	0	3.7804	1	60095000	20032000	A2V8C7	A2V8C7
col-138	0.919861	0.591803	0.166572		1.32783	1.22248	0.00611616	+	1.19073	1.24329	0.606909		1.5987	1.29623	0.110707			-5.67167	-5.13422	-6.79742	-5.94949	-6.3724	-4.15308	-4.28127	-5.0666	-4.22902	-5.6821	-4.83602	-4.04273	-2.81229	-4.22023	-2.52955	-3.91647	3	2	27.961	0.00018741	2.3778	2	157210000	15721000	A3QM98	A3QM98
rpl-34	-0.239405	0.654593	0.262763		-0.259879	1.66234	0.0199768		0.0852277	0.323155	0.665637		0.064754	0.279444	0.667379			4.72117	4.39192	4.5716	4.43697	4.02132	4.32255	4.41644	4.40374	4.61431	4.54929	4.45253	4.84645	4.32954	4.34665	4.31329	4.43358	14	14	12.682	0	54.149	43	47166000000	9433300000	A3QMC5	A3QMC5
erl-1	-0.104244	0.183466	0.626556		0.0676241	0.349407	0.351699		-0.216304	0.633331	0.514965		-0.0444362	0.0823142	0.84933			-5.12434	-4.72101	-4.68392	-4.66669	-4.64876	-5.20945	-4.75907	-4.99565	-4.75518	-5.31436	-5.09092	-4.90071	-4.55637	-5.27311	-4.9196	-5.0416	1	1	35.324	0	4.9287	1	22666000	1333300	A3QMC6	A3QMC6
tag-335	0.252089	1.75382	0.100435		0.230531	2.05683	0.0178605		-0.024884	0.163429	0.848775		-0.046442	0.54373	0.665981			0.951845	1.12508	1.03564	1.19889	1.2502	1.40275	1.37078	1.29607	0.99836	1.07496	1.10675	1.03184	1.2766	1.2698	1.24938	1.33824	11	11	40.099	0	92.498	15	860390000	39109000	A3QMC8	A3QMC8	Mannose-1-phosphate guanyltransferase beta
clec-169;clec-85;clec-209;clec-168	0.220337	1.08536	0.172114		0.0522649	0.194265	0.488775		0.183046	0.874078	0.498383		0.0149744	0.0704192	0.918563			-2.08041	-2.11777	-1.94801	-1.93142	-1.67201	-1.79969	-1.90315	-1.8214	-1.65087	-1.96422	-2.03113	-1.69919	-1.63032	-1.83264	-1.76491	-1.90849	2	2	52.45	0	2.6422	2	44792000	2239600	A4F316;U4PB15;Q95XX2;G5EBG4;Q688Z5;A4F311	A4F316;U4PB15;Q95XX2;G5EBG4;Q688Z5;A4F311
	-0.255577	1.15201	0.136804		-0.143527	0.776782	0.115767		0.0830855	0.439804	0.644242		0.195135	1.01478	0.339447			-3.71936	-4.07701	-3.95742	-4.03296	-4.15566	-4.37647	-4.24815	-4.02878	-3.90461	-3.90972	-3.8499	-3.79019	-3.81895	-4.12901	-4.02002	-4.06055	3	3	23.8	0	15.435	4	166390000	13866000	A4UVJ6;Q18524	A4UVJ6;Q18524
	-0.752898	2.04786	0.0234819		-0.930858	2.37024	0	+	0.239246	0.999648	0.468345		0.0612853	0.144945	0.763798			0.181387	-0.192782	0.255582	0.00790882	-0.308079	-1.02057	-0.805565	-0.625278	0.295652	0.243648	0.166303	0.503477	-0.506002	-0.653428	-0.584832	-0.770091	3	3	26.369	0	10.057	4	186260000	18626000	A4UVL1	A4UVL1
	0.108098	0.212405	0.594994		0.48939	0.568695	0.0672381		-0.396234	0.549199	0.495554		-0.0149417	0.0230852	0.954713			-7.14242	-6.33002	-6.88047	-6.50082	-6.75289	-6.10454	-6.60368	-6.96022	-6.35587	-7.07016	-7.32936	-7.68328	-6.84591	-6.37689	-6.82395	-6.43435	1	1	19.269	0	4.197	1	19779000	3296500	A4V4W7	A4V4W7
	-0.743724	1.28718	0.0509718		-0.865061	2.5099	0	+	0.00799227	0.0092768	0.983079		-0.113345	0.243402	0.613818			-0.349356	-1.1794	-0.122516	-1.16259	-0.999741	-1.89211	-1.50084	-1.39607	-0.561792	-0.903113	-0.802249	-0.514735	-1.451	-1.52092	-1.65775	-1.61247	2	2	11.968	0	33.827	5	228260000	45653000	A5A8P5	A5A8P5
	-0.116894	0.057764	0.82031		-0.510605	2.04879	0.00389316	+	-0.321237	0.600582	0.496063		-0.714947	0.510605	0.34816			-0.647802	-0.875339	0.228597	-0.528312	0.825356	-2.11374	-1.05637	0.0543251	-0.994513	-0.645631	-0.656425	-0.811234	-1.29881	-1.31242	-1.28279	-1.2562	2	2	14.566	0	17.744	6	743510000	106220000	A5HU91	A5HU91
	0.556438	1.79366	0.037398		0.583545	1.80946	0.00415699	+	-0.0477726	0.22175	0.767121		-0.0206656	0.0423731	0.927471			1.44421	1.61313	1.27223	1.57928	2.14563	1.8489	1.83231	2.30776	1.51466	1.34761	1.38568	1.46981	2.22653	1.79517	2.22737	1.80287	4	4	23.142	0	13.567	5	814230000	74021000	A5HU97	A5HU97
guk-1	0.063756	0.206405	0.666733		0.136016	1.12148	0.0946146		-0.108859	0.579432	0.578673		-0.0365996	0.160751	0.803738			2.79478	3.09288	2.90041	3.12959	3.04656	3.21734	3.05468	2.85411	2.85099	2.96754	2.8811	2.78259	2.8831	3.09425	2.99061	3.05833	12	12	23.659	0	110.44	15	1331500000	95110000	A5HU98;P91425	A5HU98;P91425
	-0.0492783	0.159474	0.730075		-0.0582268	0.3447	0.383694		0.0635591	0.307698	0.704757		0.0546105	0.397267	0.659307			-2.01395	-2.15524	-1.88256	-1.96802	-2.04065	-1.89291	-2.10966	-2.17367	-1.8521	-2.07226	-2.0341	-1.80709	-2.01025	-2.00027	-1.99048	-1.99746	4	4	37.85	0	15.437	5	137200000	7221100	A5HWA4;Q9XW51	A5HWA4;Q9XW51
	0.772538	1.44044	0.0434644		0.588708	1.37946	0.0070258	+	0.179987	0.3462	0.584573		-0.00384307	0.00738024	0.986322			-2.47672	-3.06211	-2.36611	-2.79154	-1.88117	-2.05572	-2.10115	-1.56828	-2.23496	-2.87901	-2.62617	-2.23639	-1.58244	-2.05116	-1.83701	-2.15109	1	1	41.306	0	2.8564	1	109990000	7856200	A5HWA5;Q9U2F1	A5HWA5;Q9U2F1
	0.188842	0.54642	0.341279		0.213354	1.47024	0.0359276		0.0791512	0.229772	0.710734		0.103663	0.576888	0.510509			-2.34715	-1.95793	-2.13519	-1.7062	-2.01627	-1.82434	-1.6537	-1.89678	-2.03297	-1.91987	-1.90875	-1.96827	-1.72547	-1.82758	-1.77038	-1.65302	2	2	14.19	0	38.518	3	133400000	16675000	Q9NES9;A5HWB2	Q9NES9;A5HWB2
col-118	0.434439	0.736166	0.161923		0.39171	0.963211	0.0308029		-0.196473	0.391632	0.570974		-0.239202	0.831103	0.339561			-2.84715	-3.50524	-2.77223	-3.36421	-2.77487	-2.87578	-2.7931	-2.30732	-3.05194	-3.52806	-3.17448	-3.52025	-2.9571	-2.76512	-3.07637	-2.90929	1	1	27.921	0	46.177	2	106810000	10681000	A5JYR9;A5JYR8	A5JYR9;A5JYR8
pcs-1	0.0109525	0.0232179	0.950048		0.195161	0.465959	0.145216		-0.0202904	0.0424855	0.929123		0.163918	0.487376	0.47315			-1.13444	-0.931951	-1.27904	-0.751195	-1.36756	-0.757775	-0.913881	-1.0136	-1.12359	-0.806006	-0.90565	-1.34254	-0.970325	-0.781541	-0.995875	-0.649404	2	2	48.236	0	9.3971	2	119940000	4997500	A5JYS0	A5JYS0
	0.214312	0.558678	0.312286		-0.0614724	0.722472	0.293855		0.274214	0.961171	0.466896		-0.0015707	0.00383895	0.992303			-3.85088	-3.443	-4.15033	-3.80496	-3.94902	-3.32096	-3.48404	-3.63791	-3.53195	-3.50072	-3.53658	-3.58308	-3.62901	-3.64479	-3.51912	-3.6053	1	1	23.626	0.00018657	2.3118	1	60071000	6007100	A5JYT3	A5JYT3
row-1	-0.391371	1.09787	0.10907		-0.0798943	0.367329	0.313967		0.164816	0.536223	0.547814		0.476293	1.95511	0.116778			-3.8705	-4.43966	-3.90194	-4.01246	-4.33959	-4.4938	-4.18141	-4.77525	-4.01713	-3.84829	-3.76389	-3.93599	-3.90847	-3.94158	-4.07473	-3.96009	3	3	66.509	0.0037387	1.5876	3	112970000	3423300	Q20130;A5JYT9	Q20130;A5JYT9
	-0.149607	0.674579	0.341503		-0.147704	1.15608	0.0829379		-0.3393	1.99538	0.526993		-0.337397	2.94874	0.108126			-2.0424	-1.75039	-1.91325	-1.70775	-2.02228	-1.95009	-1.93734	-2.1025	-2.31499	-2.10171	-2.12169	-2.2326	-2.38968	-2.22817	-2.42606	-2.31789	2	2	10.434	0	13.649	4	469070000	117270000	A5JYU1	A5JYU1
rad-50	-0.602398	1.36059	0.0540666		-0.555596	2.14598	0.00411429	+	-0.00678563	0.0116862	0.980853		0.0400169	0.179194	0.784231			-1.50319	-2.16095	-1.35926	-1.98064	-2.19902	-2.35561	-2.40196	-2.45706	-1.73038	-1.86629	-1.77898	-1.65554	-2.14116	-2.37154	-2.28548	-2.4554	4	4	152.21	0	17.551	4	91113000	1301600	A5JYU5;O44199	A5JYU5;O44199	DNA repair protein rad-50
sin-3	-0.280607	0.630232	0.251387		-0.338158	0.358559	0.148443		-0.445748	0.868708	0.447413		-0.503299	0.960085	0.251993			-3.90091	-4.07711	-3.59194	-4.38319	-3.81934	-4.4984	-4.33908	-4.41874	-4.44082	-4.14289	-4.15936	-4.99306	-4.87162	-4.54275	-5.34205	-4.33234	3	3	171.75	0	6.0145	4	75966000	1187000	A5JYW9	A5JYW9
hmp-1	0.116219	0.758949	0.372056		0.129837	0.766663	0.132966		-0.147578	0.958079	0.515619		-0.13396	1.35984	0.375321			-0.494778	-0.307126	-0.319205	-0.313643	-0.196274	-0.248487	-0.205357	-0.319759	-0.543724	-0.454618	-0.362504	-0.664218	-0.509542	-0.331864	-0.337108	-0.327203	12	12	96.137	0	127.87	19	694630000	13358000	I7J4D2;I7LFF2;I7K4K5;A5JYX3;P90947	I7J4D2;I7LFF2;I7K4K5;A5JYX3;P90947	Protein humpback-1
dhs-3	0.425875	1.92594	0.0466855		0.222231	1.56033	0.0309627		0.0309446	0.178132	0.821956		-0.1727	1.18575	0.340147			3.04772	2.9603	2.96945	2.86755	3.55925	3.33351	3.20358	3.45218	3.11295	2.84722	3.04123	2.96739	3.21483	3.20655	3.21556	3.22078	10	10	33.885	0	70.07	17	2112600000	124270000	A5JYX5	A5JYX5
nra-2	0.143547	0.569206	0.375828		0.116817	0.694964	0.158454		0.366755	2.3773	0.629824		0.340025	2.33855	0.136804			1.82861	1.79665	1.57957	1.66826	1.67998	2.01733	1.93334	1.81663	2.16238	1.93357	2.05607	2.18809	2.16968	2.19518	2.27389	2.16864	7	7	61.872	0	65.4	15	1057600000	42304000	A5JYX8	A5JYX8	Nicalin
lin-7	-0.0205469	0.0342786	0.917985		0.0917506	0.468403	0.250922		-0.16818	0.374732	0.581219		-0.0558827	0.128233	0.78658			-1.50601	-0.872516	-1.50621	-0.865148	-1.52931	-0.828223	-1.07464	-1.3999	-1.46838	-1.17089	-1.36401	-1.41933	-1.29988	-1.27333	-1.33269	-1.1497	3	3	22.856	0	10.187	3	96334000	7410300	Q9U245;A5PEX5	Q9U245;A5PEX5
	-0.304481	0.441415	0.326955		-0.351315	1.27253	0.0195406		-0.326487	0.706724	0.465558		-0.373322	1.62499	0.179039			-3.19585	-2.62053	-2.77716	-2.33257	-2.73528	-3.22738	-3.01094	-3.17044	-3.30193	-2.71067	-2.98468	-3.23478	-3.54032	-3.39863	-3.2644	-3.43398	3	3	410.99	0	4.7869	4	69758000	373040	A5Z2S3;O62263	A5Z2S3;O62263
	0.148372	1.11366	0.256456		0.248641	0.253444	0.240407		-0.177246	0.294037	0.610351		-0.076977	0.118777	0.773508			-6.78704	-6.7125	-7.14422	-6.92756	-6.49245	-6.6906	-7.01008	-6.78471	-7.14457	-7.0436	-6.47763	-7.6145	-6.79782	-7.38659	-6.76821	-6.33312	1	1	61.335	0.0051246	1.4962	1	9964000	766470	A5Z2S7	A5Z2S7
	-0.176276	0.226731	0.538055		-0.300876	1.70056	0.0147071		0.00483179	0.0142545	0.981055		-0.119769	0.150823	0.702923			-1.16016	-1.491	-1.03698	-1.39526	-0.904398	-2.1372	-1.76105	-0.985847	-1.22129	-1.34207	-1.34566	-1.15504	-1.50142	-1.66016	-1.48735	-1.61864	5	5	96.031	0	23.162	7	199090000	4235900	A5Z2T6	A5Z2T6
	0.594771	1.54803	0.0459444		0.534137	2.94864	0	+	0.171906	0.79634	0.513176		0.111272	0.462462	0.524529			1.03961	0.909484	0.698291	0.932214	1.20226	1.54791	1.52868	1.67983	1.18061	0.833901	1.16057	1.09215	1.67104	1.49662	1.64335	1.59276	6	6	39.421	0	35.14	9	367150000	26225000	I2HA81;A5Z2T9	I2HA81;A5Z2T9
	-0.0441217	0.193072	0.723185		0.123986	0.731159	0.143919		-0.198287	1.4347	0.469627		-0.030179	0.130091	0.836904			-3.9738	-3.82759	-3.8552	-3.79021	-3.78748	-4.03005	-3.9935	-3.81226	-4.0466	-3.97084	-4.24095	-3.98155	-4.0974	-3.89126	-3.95033	-3.80501	2	2	71.496	0	14.479	2	43587000	1063100	A5Z2U5;A5Z2U6;P90758;Q9U3P0	A5Z2U5;A5Z2U6;P90758;Q9U3P0
	-0.148189	0.908537	0.286765		0.0201056	0.102353	0.735481		0.16225	1.05606	0.495874		0.330544	4.78688	0.0858701	+		-2.20255	-1.95145	-2.19106	-2.0835	-2.26519	-2.30143	-2.23936	-2.21534	-2.03223	-1.81369	-1.89814	-2.0355	-1.93112	-1.9745	-1.90875	-1.88477	3	3	14.241	0	12.294	3	114590000	14323000	A5Z2U7	A5Z2U7
	0.129196	0.151899	0.645974		0.129616	0.389735	0.221982		-0.269182	1.28148	0.44616		-0.268763	0.431951	0.446275			-2.82562	-2.92552	-2.4948	-2.92235	-2.27708	-3.16745	-3.03712	-2.16985	-3.09458	-2.93614	-3.06253	-3.15178	-2.64008	-3.14247	-2.93042	-3.01359	1	1	11.608	0	8.3021	2	57035000	14259000	A5Z2U9	A5Z2U9
	-0.0720968	0.283625	0.60199		-0.0492563	0.204658	0.49232		-0.24028	1.65196	0.438771		-0.21744	1.29147	0.302867			-1.11538	-1.0665	-1.11699	-1.17958	-0.985893	-1.33936	-1.32635	-1.11524	-1.44784	-1.22182	-1.24424	-1.52566	-1.34936	-1.47324	-1.39701	-1.41698	5	5	51.2	0	30.388	7	404560000	23797000	A5Z2V7;Q564V0;Q95QM9	A5Z2V7;Q564V0;Q95QM9
	0.500492	3.21814	0.0117188		0.490774	2.19635	0.00422464	+	0.00969005	0.0502834	0.946543		-2.71797e-05	0.000122127	0.999649			1.21032	1.04951	1.0786	1.14997	1.77318	1.54442	1.49033	1.68244	1.27285	1.00965	1.07717	1.16748	1.6273	1.59036	1.72116	1.55143	10	10	28.14	0	45.157	20	2503100000	156450000	A5Z2W3;K8ESK7	A5Z2W3;K8ESK7
	0.131526	0.459088	0.434226		0.0210183	0.126868	0.708356		0.0211284	0.0541064	0.91889		-0.0893788	0.93447	0.494295			-0.00591469	0.47646	0.0700045	0.517177	0.335674	0.435369	0.39896	0.413826	0.243391	0.317433	0.335996	0.24542	0.405094	0.194188	0.329965	0.297067	3	3	31.333	0	42.93	3	210760000	12398000	K8FDY8;O46010;A5Z2W6	K8FDY8;O46010;A5Z2W6
nuo-3	-0.481024	1.2878	0.0747961		-0.390902	2.47124	0.00410543	+	-0.0757997	0.428159	0.655003		0.0143223	0.0464675	0.933534			-1.26579	-1.08537	-0.994361	-0.924479	-1.50351	-1.44332	-1.39436	-1.85292	-1.09357	-1.11803	-1.2202	-1.1414	-1.55024	-1.48982	-1.48931	-1.60744	2	2	8.5275	0	4.8496	2	202280000	40456000	A5Z2X2	A5Z2X2
	-0.216279	0.574786	0.304153		-0.180297	1.90417	0.0360969		-0.0335336	0.409867	0.77623		0.00244808	0.00626609	0.989714			-2.24622	-2.11227	-2.11788	-2.13395	-1.98899	-2.51225	-2.44556	-2.52864	-2.19226	-2.13794	-2.22259	-2.19166	-2.38025	-2.39468	-2.40528	-2.28543	5	5	60.366	0	27.087	6	308990000	11035000	A6PVA1	A6PVA1
	0.227292	0.785953	0.232263		0.174479	1.09252	0.0691592		0.0708351	0.234298	0.719627		0.0180223	0.0954649	0.898622			-3.42067	-3.04373	-3.23908	-3.05191	-2.86376	-2.86178	-3.02582	-3.09485	-3.11796	-2.89254	-3.17305	-3.2885	-3.02917	-2.85469	-2.92968	-2.96058	5	5	22.643	0	17.959	6	169440000	14120000	A6PVA5;O16314	A6PVA5;O16314
	-0.289968	1.41387	0.106753		0.107725	0.959147	0.140472		0.0322778	0.132972	0.836851		0.429971	4.84631	0.116	+		-3.60961	-3.50723	-3.53346	-3.28419	-3.81412	-3.71667	-3.74321	-3.82036	-3.37269	-3.32822	-3.54903	-3.55544	-3.33648	-3.30613	-3.32601	-3.40585	1	1	38.745	0	3.8037	1	26198000	1309900	A7DT33	A7DT33
	-0.0616632	0.673132	0.539408		0.0380042	0.241297	0.523874		0.00203252	0.0174106	0.987791		0.1017	0.705257	0.496937			1.6552	1.77916	1.6674	1.798	1.5687	1.72201	1.70927	1.65312	1.72837	1.7631	1.721	1.69542	1.94625	1.72197	1.70348	1.6882	14	14	79.997	0	124	21	1258900000	31474000	A7DT40	A7DT40
oxy-5	-0.00939512	0.0256772	0.950394		-0.0498507	0.375252	0.408376		-0.0646193	0.365975	0.692782		-0.105075	0.608303	0.503712			1.51521	1.72004	1.62541	1.85014	1.6682	1.79812	1.72342	1.48349	1.58334	1.68926	1.6195	1.56022	1.52031	1.62668	1.45244	1.65349	6	6	17.864	0	48.18	13	2358900000	262110000	A7DT45	A7DT45
mrg-1	-0.0727043	0.149693	0.699008		-0.143012	2.13256	0.0497113		-0.0582922	0.233513	0.744193		-0.1286	0.382609	0.530064			1.7151	1.56336	1.91099	1.46851	2.00143	1.35526	1.40815	1.6023	1.60168	1.54006	1.60233	1.68073	1.46785	1.44435	1.46172	1.47883	10	10	38.46	0	45.274	16	1210400000	57638000	A7DTF0	A7DTF0
obr-1	-0.0416112	0.185218	0.734864		0.00555182	0.0218392	0.928908		0.0668602	0.292596	0.703148		0.114023	0.442776	0.524956			-3.14346	-2.95949	-3.18964	-3.33527	-3.10432	-3.24706	-3.1885	-3.25444	-2.94537	-3.16285	-3.0612	-3.19101	-2.97741	-3.3509	-2.84701	-3.1629	4	4	71.152	0	10.836	5	165600000	5175000	Q95Q23;G2HK04;Q9U2C7;A7DTF2;A7DTF3	Q95Q23;G2HK04;Q9U2C7;A7DTF2;A7DTF3	Oxysterol-binding protein
hda-6	-0.277632	0.693815	0.230745		-0.0885923	0.371798	0.293125		-0.307162	1.05553	0.444126		-0.118122	0.36763	0.543072			-3.78196	-4.14347	-3.72062	-4.08975	-4.0458	-4.39027	-4.43748	-3.97278	-4.28943	-4.2585	-3.95165	-4.46486	-4.53678	-4.28539	-4.18822	-4.30842	1	1	107.02	0	42.446	1	50066000	1517200	A7LPD8;Q20296	A7LPD8;Q20296	Histone deacetylase 6
gpdh-2	-0.0300732	0.112604	0.814253		0.161001	1.70902	0.0472534		-0.0479081	0.334108	0.738062		0.143167	0.624567	0.455897			3.88835	3.92207	3.71585	3.82962	3.77064	4.10377	3.77757	3.5836	3.81115	3.8905	3.76927	3.69332	3.96983	3.97786	3.91118	3.94939	22	22	39.281	0	224.81	45	7870400000	393520000	A7LPE6;P34517;Q7JMU1;A7LPE5	A7LPE6;P34517;Q7JMU1;A7LPE5	Glycerol-3-phosphate dehydrogenase [NAD(+)];Probable glycerol-3-phosphate dehydrogenase 2
	0.403028	2.40199	0.036011		0.288415	2.13932	0.00915446	+	0.143759	1.76814	0.469892		0.0291457	0.212367	0.809483			1.52931	1.39883	1.51104	1.43022	1.91449	1.81659	1.79454	1.95591	1.66828	1.56393	1.55208	1.66016	1.99533	1.84291	1.9291	1.83076	11	11	72.84	0	89.755	13	870500000	26379000	A7LPF3;Q20364	A7LPF3;Q20364
unc-69	0.342308	1.1504	0.114489		0.572991	2.49102	0	+	-0.129952	0.473613	0.577985		0.100731	0.465238	0.534617			-1.3343	-0.816297	-1.18357	-0.898185	-0.86017	-0.555634	-0.582977	-0.864338	-1.16842	-1.185	-1.13363	-1.26511	-0.653844	-0.729062	-0.572664	-0.504624	3	3	12.096	0	16.654	4	227820000	45565000	Q9U377;G5EDQ5;A7LPF8	Q9U377;G5EDQ5;A7LPF8
	0.37811	1.73158	0.0613078		0.213394	0.443677	0.145087		0.0590842	0.157402	0.779711		-0.105631	0.358752	0.560673			2.79091	2.5859	2.43924	2.35407	2.98564	3.02507	2.74837	2.92347	2.78326	2.61765	2.71079	2.29475	2.55868	3.05589	2.71044	2.93502	10	10	11.281	0	84.817	18	2605400000	434240000	Q5FC71;A7LPG5	Q5FC71;A7LPG5
	-0.0707564	0.584935	0.520196		0.0644014	0.206562	0.443488		0.0708902	0.30957	0.694358		0.206048	1.19502	0.318118			-2.39697	-2.21482	-2.25624	-2.36421	-2.38415	-2.21643	-2.34055	-2.57413	-2.2967	-2.27249	-2.38976	-1.98973	-2.0951	-2.30689	-2.08371	-2.20536	2	2	10.238	0	3.0512	2	95543000	13649000	A7LPI7;Q9XVD4	A7LPI7;Q9XVD4
	0.44209	1.90912	0.0463333		0.331424	2.33761	0.00635267	+	0.200496	1.44459	0.465032		0.089829	1.02951	0.48532			-1.58544	-1.46475	-1.5913	-1.28161	-1.0421	-0.952592	-1.0767	-1.08334	-1.24273	-1.26294	-1.29718	-1.31826	-1.03764	-0.896024	-0.897607	-0.964145	3	3	29.38	0	11.834	3	110760000	10069000	A7LPJ5	A7LPJ5
pnc-1	-0.19917	2.30379	0.108885		-0.189497	1.64684	0.0375015		-0.0328405	0.291651	0.793664		-0.0231669	0.236444	0.832031			-0.137173	-0.239442	-0.177203	-0.149575	-0.329329	-0.386886	-0.360571	-0.423288	-0.222769	-0.311845	-0.18591	-0.114231	-0.364365	-0.413877	-0.486399	-0.328101	2	2	35.427	0.0005531	2.1136	2	64228000	4281900	A7WK39;Q9N426	A7WK39;Q9N426
	-0.591053	2.65219	0.0155556		-0.34372	1.18552	0.0234227		-0.0296633	0.14271	0.840566		0.217669	1.60211	0.277149			-0.0379715	0.0206804	-0.0206652	0.221547	-0.590696	-0.506776	-0.535133	-0.548014	-0.101192	0.0953627	-0.0387545	0.109522	-0.131344	-0.452502	-0.317096	-0.409001	2	2	18.645	0	5.2102	4	200190000	20019000	A7WK41	A7WK41
	-0.0903199	0.187865	0.63704		-0.0977652	1.07678	0.148255		-0.107911	0.790554	0.56281		-0.115356	0.274844	0.590083			-2.41212	-2.47758	-2.47332	-2.54766	-2.50607	-2.95835	-2.64498	-2.16256	-2.45037	-2.62833	-2.52843	-2.7352	-2.5228	-2.71971	-2.73268	-2.7582	4	4	37.087	0	25.967	5	154890000	9110900	H2KY87;A8WFF4;H2KY89	H2KY87;A8WFF4;H2KY89
oga-1	0.320816	2.14636	0.0552808		0.24312	1.25148	0.0360597		0.160775	1.65938	0.466702		0.0830798	0.591299	0.53977			0.278234	0.240766	0.360496	0.379292	0.718166	0.600963	0.591625	0.631296	0.550896	0.41734	0.394015	0.539639	0.761909	0.60563	0.866525	0.640306	2	2	97.826	0	7.5455	3	130280000	3177500	Q1WBU8;A8WFI7	Q1WBU8;A8WFI7
	-0.665243	2.27513	0.0222222		-0.524869	2.94384	0	+	-0.131816	0.638484	0.553163		0.00855875	0.0868942	0.939675			0.739307	1.00053	0.778411	1.131	0.290876	0.218362	0.193567	0.285467	0.716852	0.868629	0.744014	0.792488	0.295799	0.292321	0.251294	0.183093	4	4	34.187	0	18.994	5	159370000	7968500	A8WFJ8;H2KYH9	A8WFJ8;H2KYH9
gpx-7	-0.164604	0.421849	0.411841		0.0560091	0.0896476	0.622969		0.522315	1.42479	0.511387		0.742929	3.27651	0.135	+		-1.08323	-1.21274	-1.26503	-1.69131	-1.67255	-1.41643	-1.28909	-1.53266	-0.689987	-1.00683	-1.04253	-0.423708	-0.72467	-0.676044	-0.595165	-0.943137	1	1	22.451	0.0030548	1.6985	2	61723000	6172300	A8WFK6	A8WFK6	Glutathione peroxidase
	0.2217	0.335651	0.427487		0.294106	0.96565	0.0398401		0.338446	1.15882	0.440818		0.410851	1.36237	0.204707			-4.81966	-5.35746	-5.28916	-4.95841	-5.20677	-4.69388	-4.62874	-5.00849	-4.85922	-4.82821	-4.8619	-4.52157	-4.28605	-4.69881	-4.41233	-4.49729	2	2	18.532	0	5.685	2	105120000	10512000	H2KZN7;A8WFM5	H2KZN7;A8WFM5
	-0.00835848	0.0232652	0.955337		0.0817993	0.270628	0.356202		-0.0212779	0.0399221	0.930281		0.0688798	0.3004	0.652166			-4.22813	-4.75978	-4.25558	-3.9325	-4.14332	-4.53562	-4.2681	-4.26238	-4.27878	-4.48042	-4.15027	-4.35162	-4.2727	-4.12395	-4.34763	-4.18962	1	1	9.2662	0	17.423	1	16695000	8347300	A8WHN5	A8WHN5
mdt-28	0.136363	0.826545	0.323316		0.106467	1.94119	0.0963277		-0.0443838	0.418375	0.732866		-0.0742798	0.441871	0.587564			3.62987	3.53623	3.68361	3.57476	3.8504	3.80547	3.78756	3.5265	3.63971	3.4986	3.51006	3.59855	3.71155	3.65239	3.63109	3.67778	20	20	46.523	0	174.52	42	6310800000	286850000	A8WHP8	A8WHP8
	-0.110195	0.583057	0.425819		-0.229607	1.29822	0.0366667		0.0349557	0.174212	0.81361		-0.0844557	0.638523	0.531158			-0.852869	-0.987834	-0.675675	-0.816569	-0.89554	-0.912799	-0.85935	-1.10604	-0.692343	-0.908946	-0.800126	-0.79171	-1.09484	-0.962365	-1.06187	-0.992484	3	3	42.172	0	9.9511	4	77025000	5135000	A8WHS3;E1B6T5;Q19751	A8WHS3;E1B6T5
saeg-1	0.0856597	0.136132	0.699129		0.138378	0.633452	0.144072		-0.0405595	0.116488	0.827837		0.0121591	0.0245363	0.956265			-4.22668	-3.88294	-4.40226	-3.98833	-4.29589	-3.86279	-3.67478	-4.32412	-4.12787	-4.09986	-4.10409	-4.33064	-4.16235	-4.05717	-3.9501	-3.93933	1	1	64.64	0.0039118	1.5637	1	37893000	1578900	A8WHS5;N1NTF3;A8WHS4;Q20733	A8WHS5;N1NTF3;A8WHS4;Q20733
C53A5.17	0.0889852	1.66886	0.352289		-0.138404	0.865389	0.111045		0.141859	1.51886	0.481924		-0.0855303	0.861146	0.506407			-3.07139	-3.09508	-3.20072	-3.04047	-2.97083	-3.05214	-3.06285	-2.96592	-3.03191	-2.87842	-3.00931	-2.9206	-3.04359	-3.21131	-3.11691	-3.02203	2	2	55.007	0	5.3906	2	31313000	1423300	A8WHT1	A8WHT1	tRNA (guanine(37)-N1)-methyltransferase
	0.346935	0.752254	0.177087		0.383341	1.92503	0.00641417	+	0.285716	1.21269	0.446626		0.322122	1.06269	0.278884			-1.62211	-1.51121	-2.02693	-1.68939	-1.70047	-1.01261	-1.20719	-1.54162	-1.36446	-1.59336	-1.3874	-1.36155	-1.0199	-1.00325	-1.08042	-1.06984	5	5	99.455	0	15.85	5	116850000	3245800	G5EEF4;A8WHT8	G5EEF4;A8WHT8
ekl-4	-0.0573688	0.269628	0.646926		0.140475	0.405475	0.207541		-0.084903	0.186952	0.73104		0.112941	0.336775	0.561029			-4.11949	-3.77357	-3.95784	-4.12375	-3.93543	-3.92784	-4.04372	-4.29714	-3.99844	-4.52752	-3.79018	-3.99812	-3.81734	-4.044	-3.68937	-4.20165	2	2	55.84	0	10.434	2	34993000	1345900	Q8WQA7;A8XQE0	Q8WQA7;A8XQE0
	-0.0843282	1.40124	0.385696		-0.019202	0.264191	0.672743		-0.0576789	0.6612	0.66481		0.00744724	0.0761173	0.947737			0.692202	0.819468	0.701261	0.83878	0.611721	0.674724	0.674639	0.753315	0.682659	0.754651	0.696326	0.687359	0.679129	0.667302	0.743678	0.654078	7	7	56.776	0	52.129	10	364780000	18239000	A9D0C6	A9D0C6
	-0.0286746	0.149511	0.798416		-0.028671	0.316509	0.563602		-0.0916545	0.850863	0.573812		-0.091651	1.11838	0.476292			-0.334955	-0.166417	-0.282332	-0.0979567	-0.184698	-0.253345	-0.2826	-0.275717	-0.307577	-0.323966	-0.311933	-0.304804	-0.371733	-0.396794	-0.233495	-0.360942	8	8	41.96	0	39.413	10	945850000	55638000	Q9BKU2;A9D2X7;X5LPX5;X5LPW7;X5LV72;X5LX84;X5M5S8	Q9BKU2;A9D2X7;X5LPX5;X5LPW7;X5LV72
	-0.0753131	1.64909	0.406292		-0.0161307	0.192598	0.727245		-0.101763	2.00591	0.516528		-0.0425806	0.700062	0.668595			1.94231	1.99566	2.00664	1.91903	1.88689	1.87205	1.93029	1.87316	1.86238	1.91421	1.84227	1.83773	1.83924	1.85568	1.78495	1.91219	10	10	87.984	0	42.141	13	602970000	14356000	O16376;A9D4S6	O16376;A9D4S6
pqn-42	-0.0585239	0.169892	0.702166		0.0207329	0.0839473	0.751356		-0.108899	0.342145	0.635453		-0.0296419	0.109441	0.852582			-3.11118	-2.72491	-2.98436	-2.59974	-3.0883	-2.96711	-2.7198	-2.87908	-3.05503	-3.11149	-2.84181	-2.84746	-3.026	-2.91034	-2.77849	-3.05802	1	1	59.171	0	4.81	1	17755000	771950	A9D602;H2L066	A9D602;H2L066
pptr-2	-0.0317097	0.116718	0.805599		-0.137717	1.13308	0.0921518		-0.119498	1.2817	0.516942		-0.225506	1.38933	0.286642			1.02689	1.02034	1.17162	1.01287	1.18923	0.824294	0.971897	1.11947	0.884665	1.0068	0.978024	0.884247	0.845228	0.837983	0.711135	0.808517	5	4	64.441	0	18.599	5	200530000	6076700	Q17948;Q9U3Q1;H9G2X3;A9UJN4	Q17948;Q9U3Q1;H9G2X3;A9UJN4
	-0.180147	0.115957	0.686334		-0.464305	1.31716	0.0129635		-0.198014	0.184322	0.681883		-0.482172	0.451542	0.390784			0.539965	-0.699105	0.778335	-0.714049	0.777754	-1.26857	-0.706898	0.382269	-0.0247555	-0.564963	-0.319198	0.022007	-0.474775	-0.717296	-0.726356	-0.825704	21	3	91.978	0	49.264	5	224520000	5102600	A9UJN7	A9UJN7
B0303.7	0.405234	1.28285	0.0828137		0.453825	2.39445	0.00437523	+	-0.052882	0.204519	0.763679		-0.00429058	0.0240346	0.975138			-0.97468	-0.793046	-0.705428	-0.578597	-0.286982	-0.289763	-0.349777	-0.504293	-0.746536	-0.88798	-0.685773	-0.94299	-0.428717	-0.386201	-0.270543	-0.362517	6	6	49.858	0	12.822	7	207050000	7668400	A9Z1J8;P34258	A9Z1J8;P34258	Uncharacterized protein B0303.7
srp-7	0.38681	1.17402	0.102704		0.680142	3.06029	0	+	-0.292907	1.50572	0.444307		0.000424862	0.00256733	0.996569			1.03394	1.40922	1.22687	1.4552	1.79086	1.72101	1.60819	1.55242	0.916952	1.05594	1.06451	0.916203	1.70255	1.66278	1.64719	1.66166	9	9	40.512	0	63.801	11	750260000	39487000	Q6QUQ5;Q6QUQ6;G5EBT3;A9Z1L1	Q6QUQ5;Q6QUQ6;G5EBT3;A9Z1L1
	0.0755622	0.489388	0.526137		0.121095	0.818362	0.136384		-0.0447798	0.536051	0.717086		0.000753164	0.00323783	0.994955			-1.12197	-1.1742	-1.04595	-1.08916	-0.965815	-1.18411	-1.10144	-0.877666	-1.19822	-1.16174	-1.17772	-1.07272	-0.95755	-1.05751	-0.988997	-1.12196	4	4	44.185	0	20.181	6	212680000	9247100	A9Z1L6	A9Z1L6
hsp-43	0.241158	0.23268	0.50866		0.509641	1.71342	0.00613165	+	-0.0453713	0.0907792	0.845388		0.223112	0.381616	0.480446			-6.29383	-6.36523	-6.29873	-5.62524	-6.13335	-5.39144	-5.63439	-6.45922	-6.10802	-6.16647	-6.34351	-6.14651	-5.57468	-5.63303	-5.58815	-5.93009	16	1	46.242	0	7.0165	2	157760000	6067900	B0M0L8	B0M0L8
	0.393418	1.42001	0.0773541		0.320036	2.30498	0.00635785	+	0.282063	2.16998	0.457536		0.208681	1.17497	0.318141			1.52145	1.69989	1.47036	1.72323	1.79067	2.16088	2.14266	1.89441	1.94272	1.90157	1.89485	1.80406	2.18956	2.2225	2.16733	2.24395	6	6	37.433	0	44.848	9	674920000	32139000	B0M0L9;H2KYT6;Q9BIA9	B0M0L9;H2KYT6;Q9BIA9
glna-1	0.221892	0.665947	0.270164		0.224401	1.3896	0.0356112		0.041698	0.243381	0.776821		0.0442061	0.14202	0.795171			-0.651451	-0.695701	-0.487615	-0.806233	-0.28492	-0.718089	-0.495209	-0.255213	-0.67135	-0.590322	-0.576398	-0.636138	-0.319414	-0.53721	-0.3751	-0.344882	6	6	89.572	0	20.759	7	242250000	5908500	B0M0N9;B0M0P0;B6VQ90;H2L2H2;H2L2H3;U4PRW7	B0M0N9;B0M0P0;B6VQ90;H2L2H2;H2L2H3;U4PRW7
	0.327724	0.999494	0.129724		0.178638	0.759058	0.0973634		0.156271	0.630106	0.538639		0.00718451	0.0328216	0.959991			-0.28528	-0.502683	-0.423022	-0.732377	-0.265638	-0.0307798	-0.241198	-0.0948505	-0.150684	-0.503793	-0.32462	-0.339182	-0.195127	-0.121125	-0.259135	-0.0283403	1	1	25.169	0	2.7191	1	92548000	7119100	H2L073;B1GRJ8	H2L073;B1GRJ8
	-0.451885	0.846356	0.129022		-0.182471	0.294644	0.23261		-0.244031	0.42246	0.548921		0.025383	0.0431811	0.92002			0.189646	0.694821	0.256467	0.679183	-0.213512	0.407931	0.233618	-0.415459	-0.136192	0.631406	0.542892	-0.194111	-0.0482025	0.137845	-0.138129	0.162597	2	2	36.016	0	9.6887	2	100670000	5921900	O16457;B1GRK5	O16457;B1GRK5
	0.120557	0.153407	0.649898		0.177068	2.2298	0.0317573		0.0203698	0.0546398	0.920026		0.0768809	0.104306	0.789468			-0.00996208	-0.440198	0.0429354	-0.404452	0.308889	-0.668645	-0.399042	0.42935	-0.161396	-0.256173	-0.206164	-0.106464	0.0845165	-0.124608	-0.0247908	0.0429583	3	3	46.271	0	11.839	4	152410000	6350400	H2KZ75;B1GRL0;H2KZ74	H2KZ75;B1GRL0;H2KZ74
ugt-26	-0.39038	1.71247	0.0578171		-0.358769	1.38574	0.0160537		0.0706723	0.282988	0.70037		0.102283	0.71491	0.493448			2.72925	2.44199	2.48682	2.4142	2.14603	2.26868	2.11652	1.97952	2.69899	2.57677	2.38162	2.69759	2.13433	2.29403	2.27971	2.2118	5	4	59.801	0	7.7378	4	3566200000	137160000	B1Q250;H2KYQ0;P91039	B1Q250;H2KYQ0
	0.156748	0.751971	0.30857		0.101845	1.96538	0.102414		0.0610297	0.360098	0.697864		0.00612688	0.053938	0.957833			1.16401	1.43145	1.21983	1.44373	1.5457	1.5329	1.40874	1.39867	1.39847	1.4013	1.35075	1.35261	1.4729	1.47388	1.49894	1.46479	10	10	88.948	0	91.854	15	1089200000	26565000	B1Q254;B1Q255	B1Q254;B1Q255
	0.356031	0.419165	0.325596		0.488058	2.17155	0.00405565	+	-0.019841	0.0676701	0.911538		0.112186	0.126885	0.739224			3.11503	2.79927	3.17255	2.80778	3.66516	2.65545	2.93499	4.06316	2.90635	2.88996	2.98577	3.03317	3.56823	3.26671	3.53956	3.39299	6	6	19.582	0	47.386	20	8787100000	4393500000	Q5FC40;B1Q273	Q5FC40;B1Q273
unc-57	0.201523	1.4051	0.149251		0.171527	0.971055	0.0800698		-0.113997	0.636973	0.570704		-0.143992	1.4964	0.352083			1.11674	1.30589	1.11509	1.29234	1.34985	1.53168	1.42383	1.33079	1.07316	1.2593	1.10895	0.932665	1.21112	1.29268	1.23801	1.31838	10	10	42.856	0	56.408	12	1766500000	92975000	B1V8A0	B1V8A0
saps-1	0.0796609	0.321118	0.571123		0.108577	1.32715	0.112499		-0.0574348	0.522224	0.681934		-0.0285192	0.152479	0.831961			1.33045	1.32841	1.41665	1.20784	1.54563	1.25732	1.31033	1.48871	1.28822	1.3215	1.24754	1.19635	1.39265	1.37555	1.31992	1.39979	16	16	87.401	0	143.26	23	805890000	18316000	B2D6K9	B2D6K9
szy-20	0.00693727	0.0120441	0.969593		0.0830262	0.403876	0.293039		-0.0438781	0.116258	0.822354		0.0322108	0.0873263	0.865233			-2.12751	-2.27213	-1.87605	-2.36661	-1.87433	-2.39378	-2.33586	-2.01057	-2.10389	-2.46978	-2.1738	-2.07033	-2.21854	-2.17813	-2.06886	-2.02017	2	2	52.613	0	4.5751	2	142760000	7931000	D2KT99;G5EGU9;Q565A8;B2D6L4	D2KT99;G5EGU9;Q565A8;B2D6L4
rmd-2	0.223303	0.535309	0.315117		0.375575	2.50416	0.00394048	+	-0.0603001	0.436986	0.68793		0.0919719	0.307845	0.602828			4.12486	4.26275	4.38357	4.30669	4.84913	4.43573	4.30409	4.38212	4.24825	4.21299	4.24994	4.12549	4.50572	4.64927	4.617	4.56698	24	24	25.475	0	193.05	53	13031000000	930770000	B2D6P1;P90762;Q8MQB5	B2D6P1;P90762;Q8MQB5
obr-2	0.150088	0.615548	0.353061		0.00116134	0.00351114	0.986026		0.306647	2.07471	0.481711		0.157721	0.51349	0.47109			-4.92935	-4.95326	-4.71188	-4.75678	-4.51769	-5.04716	-4.56519	-4.62088	-4.55548	-4.5241	-4.64713	-4.39797	-4.32711	-4.58929	-4.54485	-4.65878	2	2	50.398	0	7.6142	2	9963800	498190	Q93485;B2D6P3;G1K0Y0	Q93485;B2D6P3;G1K0Y0	Oxysterol-binding protein
smc-3	-0.254177	1.25978	0.128325		-0.209431	1.75251	0.0299642		-0.236081	1.58346	0.444867		-0.191335	1.52741	0.304768			3.19074	3.13244	3.42762	3.10174	3.11601	2.9024	2.95067	2.86675	2.94806	3.06445	2.97944	2.91627	2.70118	2.83471	2.69934	2.83527	25	25	146.51	0	114.45	32	1743600000	26419000	B2FDA8	B2FDA8	Structural maintenance of chromosomes protein 3
dnj-8	0.0484207	1.37548	0.553054		-0.0596333	0.203441	0.459942		-0.0516906	0.142943	0.79718		-0.159745	0.677341	0.427559			-4.99861	-4.83441	-5.2346	-5.04888	-4.98134	-4.76608	-5.15833	-5.01706	-5.04106	-5.36615	-4.83221	-5.08385	-5.23477	-5.10315	-4.93203	-5.29185	1	1	87.657	0	5.4926	1	15140000	352090	B2MZA7;Q95QQ1	B2MZA7;Q95QQ1
ntl-2	-0.133322	0.755235	0.346656		-0.141438	1.19051	0.0861893		0.0286157	0.132061	0.848254		0.0204992	0.16136	0.865171			0.794701	0.586217	0.861535	0.593541	0.693811	0.586154	0.511372	0.51137	0.787163	0.69863	0.64055	0.824114	0.636436	0.634202	0.567731	0.546334	4	4	39.164	0	58.051	8	421990000	35166000	B2MZA9;Q95QZ4;Q10923;Q95QZ3	B2MZA9;Q95QZ4;Q10923;Q95QZ3
col-14	0.429333	0.593453	0.215634		0.777125	1.58988	0.00418987	+	0.354086	0.836411	0.469114		0.701878	1.05919	0.204069			-2.38725	-1.98086	-2.49436	-2.02534	-2.52814	-1.17274	-1.40558	-2.06401	-1.59599	-2.30117	-1.9685	-1.60581	-0.821219	-1.35068	-0.841159	-1.3499	1	1	32.919	0	3.3687	1	179470000	16316000	B2MZB1;P18834	B2MZB1;P18834	Cuticle collagen 14
	0.118745	0.676161	0.385667		0.134874	1.60798	0.0725386		-0.216388	1.3379	0.462858		-0.200259	2.09026	0.259187			-0.930931	-0.640086	-0.859721	-0.639421	-0.677059	-0.574903	-0.635544	-0.707674	-1.07725	-1.02322	-0.951686	-0.883563	-0.855964	-0.952573	-0.844448	-0.743232	1	1	14.334	0.0085515	1.3252	1	39003000	5571900	B2MZB2	B2MZB2
slo-2	0.0618255	0.164225	0.700756		0.113405	0.207522	0.36078		-0.00281572	0.00688718	0.989961		0.0487633	0.130889	0.794669			-3.7287	-3.39296	-3.93471	-3.6618	-3.68231	-3.63208	-3.50417	-3.65231	-3.64075	-3.90169	-3.52435	-3.66265	-3.77932	-3.17519	-3.6366	-3.68471	2	2	124.84	0	14.215	2	38160000	693820	Q565B7;G5EDJ1;B2MZB8;G5ECD1;H9G2R3;H9G2R7;H9G2R6;H9G2R4	Q565B7;G5EDJ1;B2MZB8;G5ECD1;H9G2R3;H9G2R7;H9G2R6;H9G2R4
	-0.0467424	0.440648	0.636689		-0.142925	1.13243	0.0877592		-0.0434177	0.57124	0.718791		-0.1396	1.05909	0.391037			0.948004	1.07681	0.92792	1.03409	0.841196	1.05098	0.995705	0.911978	0.947889	0.965938	0.955796	0.943535	0.792946	0.816216	0.693379	0.938918	2	2	6.3885	0	4.8066	2	108610000	54305000	B2MZC4	B2MZC4
vha-7	0.0875001	0.467459	0.504806		0.214247	0.620134	0.101185		-0.238701	1.07076	0.466249		-0.111954	0.715168	0.478575			-0.98904	-0.914739	-0.964524	-0.91542	-0.809031	-0.792167	-0.776367	-1.05616	-1.00985	-1.37655	-0.964681	-1.38745	-0.966702	-0.894258	-1.07435	-0.946225	4	4	138.51	0	14.119	4	155800000	3623400	B2MZD0;G5EDH1;A0A0K3AXB9	B2MZD0;G5EDH1	V-type proton ATPase subunit a
gcn-1	0.0166655	0.10654	0.870217		-0.0336125	0.28533	0.536239		0.0679448	0.550598	0.65347		0.0176668	0.170967	0.877063			4.67584	4.58613	4.69094	4.48518	4.70704	4.57958	4.57819	4.63994	4.75038	4.61525	4.63159	4.71265	4.57998	4.63983	4.64911	4.70649	79	79	289.75	0	323.31	119	9903800000	63081000	B3CJ34	B3CJ34
nono-1	-0.0504794	0.677687	0.58646		0.132326	1.79876	0.0692143		-0.0728447	1.05509	0.594764		0.109961	1.54756	0.404879			1.07562	1.09048	1.20503	1.16253	1.05565	1.10265	1.14604	1.02739	1.01048	1.06293	1.10128	1.06759	1.19742	1.13262	1.26648	1.17506	11	11	59.787	0	52.515	23	2473400000	107540000	B3GWA1;Q8I7K5;B3GWA0;Q95QI9	B3GWA1;Q8I7K5
vps-26	0.0231009	0.0436638	0.899221		0.04231	0.120654	0.60406		0.21105	0.623337	0.515075		0.230259	0.85184	0.340436			-1.50261	-1.39946	-1.5095	-1.98764	-1.21535	-1.76651	-1.69308	-1.63186	-1.14675	-1.59002	-1.44978	-1.36846	-1.471	-1.40835	-1.23018	-1.27624	1	1	40.894	0	12.375	3	421500000	17563000	B3GWB9;L8E6W6;L8E917;O01258	B3GWB9;L8E6W6;L8E917;O01258	Vacuolar protein sorting-associated protein 26
ndx-9	-0.23983	2.69533	0.0732806		-0.124847	1.72001	0.0797791		-0.0249138	0.261781	0.825719		0.0900686	2.19734	0.431114			-0.865427	-0.900882	-0.8222	-0.832204	-1.08284	-1.08824	-1.1167	-1.09224	-0.938444	-0.784195	-0.874291	-0.923437	-0.997397	-0.971898	-0.985587	-1.06487	5	5	39.12	0	37.305	5	227880000	16277000	B3GWC0;Q19427	B3GWC0;Q19427	NADH pyrophosphatase
cka-1	0.24306	1.67017	0.108876		0.0734227	0.707365	0.248595		0.150565	1.03581	0.504171		-0.0190721	0.0926612	0.896198			0.678127	0.389209	0.563001	0.523446	0.933699	0.647178	0.659365	0.88578	0.69466	0.672299	0.583085	0.805998	0.769138	0.777221	0.745227	0.758147	6	6	51.406	0	21.074	6	323470000	14703000	B3GWD5;A0A061AIW1;O17610	B3GWD5;A0A061AIW1;O17610
	0.131913	0.987466	0.300619		0.140389	0.713436	0.129057		-0.149414	0.685228	0.533262		-0.140938	0.582233	0.468309			-3.79122	-3.881	-3.97862	-3.77078	-3.58086	-3.90867	-3.84989	-3.55455	-4.04806	-3.86602	-3.85171	-4.2535	-3.70991	-3.82395	-3.88564	-4.03822	1	1	46.826	0	2.6083	1	18864000	943220	Q8WQA1;B3KYC0	Q8WQA1;B3KYC0
	-0.0841041	0.126338	0.711221		0.120475	0.669123	0.157908		-0.0111082	0.0355635	0.950421		0.19347	0.40402	0.482586			2.6069	2.27073	2.65886	2.28368	2.55644	2.00275	2.08603	2.83853	2.46544	2.36693	2.42756	2.51581	2.63956	2.42122	2.73212	2.46473	15	15	43.167	0	118.74	29	3743400000	187170000	B3WFT8;H2KYS2	B3WFT8;H2KYS2
abts-1	0.181897	0.612817	0.318686		0.233504	1.7579	0.0231951		0.0461237	0.157962	0.797158		0.0977306	0.37228	0.564996			2.06319	2.34566	1.85252	2.24046	2.12473	2.60937	2.34343	2.1519	2.2108	2.12681	2.2344	2.11432	2.35811	2.46388	2.38711	2.41125	10	10	124.65	0	87.532	12	880120000	16925000	G5EC65;G5EDF4;B3WFV9	G5EC65;G5EDF4;B3WFV9	Anion exchange protein
	0.286322	1.16362	0.122433		0.198458	1.57519	0.0366365		0.377177	2.89245	0.726667		0.289314	1.91653	0.19916			-1.97936	-2.05744	-1.89782	-2.10546	-1.63089	-1.58341	-1.90432	-1.77617	-1.56213	-1.76911	-1.63378	-1.56635	-1.50172	-1.48049	-1.41689	-1.33843	3	3	69.806	0	9.3843	3	305550000	12731000	Q7YTF9;B3WFW5	Q7YTF9;B3WFW5
	-0.228183	0.640035	0.273014		-0.0955915	0.123037	0.499511		0.194203	0.632658	0.518641		0.326794	0.838003	0.31207			-5.10091	-4.92629	-5.00124	-4.95352	-5.1045	-5.60128	-5.10102	-5.0879	-4.53851	-4.92099	-5.14299	-4.60267	-4.98134	-4.6678	-4.65523	-5.28314	1	1	16.341	0	3.2121	1	17524000	3504800	B3WFW8;Q93231	B3WFW8;Q93231
	0.460538	1.56304	0.0546771		0.0684621	0.184816	0.453658		0.28915	0.842557	0.467658		-0.102926	0.243148	0.62654			-0.358042	-0.387959	-0.729003	-0.665975	-0.154854	0.339931	-0.36952	-0.114384	-0.0768909	-0.625852	-0.302337	0.0207005	-0.0581112	-0.363027	-0.00863552	-0.280757	1	1	18.612	0	3.119	1	128430000	14271000	B3WFW9	B3WFW9
lin-10	-0.0708783	0.669451	0.508025		-0.121206	0.364428	0.241683		0.00666332	0.0179242	0.975027		-0.0436642	0.167492	0.780651			-1.42671	-1.47503	-1.30237	-1.51689	-1.37018	-1.62625	-1.37934	-1.62874	-1.39257	-1.60844	-1.58949	-1.10385	-1.48892	-1.72587	-1.39782	-1.56656	3	3	100.5	0	13.484	6	178700000	5956800	B3WFX4;O17583	B3WFX4;O17583	Protein lin-10
	0.352939	1.35064	0.0896253		0.500304	2.86052	0	+	-0.176392	1.54527	0.463745		-0.029027	0.0943391	0.865906			-2.47304	-2.51817	-2.63209	-2.62943	-2.39827	-2.18984	-2.20087	-2.05199	-2.65464	-2.76439	-2.67892	-2.86035	-2.12954	-2.29829	-2.07261	-2.45664	1	1	16.507	0.0042591	1.5424	3	422640000	42264000	B3WFX8;O62234	B3WFX8;O62234
	-0.45522	1.49617	0.063971		-0.471629	1.51315	0.00703066	+	-0.123444	0.644061	0.562825		-0.139852	0.528226	0.479965			-3.1517	-3.16087	-3.2051	-2.86404	-3.31059	-3.74659	-3.58016	-3.56526	-3.24067	-3.24178	-3.08266	-3.31039	-3.63594	-3.51514	-3.91076	-3.70017	2	2	22.435	0	16.649	2	40029000	2859200	B3WFY7;P90933	B3WFY7;P90933
	0.0510669	0.272335	0.666633		0.0233409	0.352766	0.610124		0.0420344	0.302678	0.761014		0.0143085	0.156036	0.898904			-0.424429	-0.267083	-0.406549	-0.184392	-0.194115	-0.265428	-0.318403	-0.30024	-0.283562	-0.303941	-0.270099	-0.256714	-0.266382	-0.249549	-0.19946	-0.30556	4	4	48.969	0	13.487	5	158520000	7926200	B3WFZ3;B3WFZ4	B3WFZ3;B3WFZ4
spds-1	0.032474	0.168242	0.773272		-0.0110791	0.0587862	0.85025		0.0762017	0.447972	0.652897		0.0326486	0.268878	0.780563			0.770576	0.953126	0.783641	1.01802	0.892889	1.01495	0.905844	0.841574	1.03437	0.870383	0.889724	1.03569	0.88822	0.899013	1.03732	0.961301	7	7	35.03	0	25.684	10	479610000	29976000	G5EFG3;B4E3X6	G5EFG3;B4E3X6
nxf-1	0.0247121	0.112949	0.83328		0.0417821	0.759481	0.393878		-0.067477	0.380336	0.681999		-0.0504069	0.95956	0.611255			1.0984	0.858943	1.07431	0.831475	1.0049	0.962077	0.958715	1.03628	0.970865	0.826465	0.862231	0.933655	0.96306	0.931251	0.88922	0.976813	13	13	68.591	0	91.191	19	1084300000	32859000	B5BM32;Q9XVS7	B5BM32;Q9XVS7	Nuclear RNA export factor 1
C27A7.1	-0.591734	1.16992	0.0751654		-0.556147	1.99695	0.00416429	+	-0.233864	0.727277	0.494823		-0.198277	0.843498	0.362227			-1.21269	-0.77757	-1.06242	-0.625266	-1.41988	-1.48628	-1.37746	-1.76128	-1.3828	-1.00131	-1.06643	-1.16286	-1.80722	-1.57967	-1.88409	-1.56702	1	1	85.898	0.0010951	1.9733	1	36392000	1173900	B5BM33;E1B6U2;P90754	B5BM33;E1B6U2;P90754	Ectonucleotide pyrophosphatase/phosphodiesterase C27A7.1
	0.268188	0.904796	0.173204		0.366592	1.44583	0.0142176		-0.0120203	0.0275617	0.954502		0.0863833	0.256536	0.640605			0.371546	0.735284	0.285003	0.907548	0.607927	0.942439	0.90251	0.919256	0.554596	0.501557	0.59826	0.596886	1.11902	0.649617	1.10716	0.841868	7	7	63.809	0	76.449	8	441080000	15753000	Q9XTY7;B5BM47	Q9XTY7;B5BM47
ret-1	-0.31987	1.06732	0.122342		-0.220299	1.02154	0.0529741		-0.286938	1.10393	0.445872		-0.187367	1.08499	0.339072			-1.91774	-1.44543	-2.06378	-1.71944	-2.16917	-2.12721	-2.15464	-1.97486	-2.01174	-2.10389	-2.07351	-2.10501	-2.40237	-2.39155	-2.31392	-2.06751	19	1	54.516	0	51.819	2	215090000	8603600	B5U8N2;Q7JLB0;Q23188;Q23187	B5U8N2	Reticulon-like protein
	0.0662794	1.38261	0.464246		0.145386	0.767147	0.115482		-0.159787	1.58365	0.468638		-0.0806808	0.767979	0.524571			-0.213831	-0.109698	-0.140248	-0.117879	-0.191959	-0.060277	-0.0563564	-0.00794601	-0.4182	-0.185184	-0.280393	-0.337029	-0.0811787	-0.218152	-0.213449	-0.126483	4	4	27.503	0	13.183	5	192280000	17480000	B5WWL2;U4PBM5	B5WWL2;U4PBM5
ptr-24	-0.0951724	0.748338	0.423621		-0.0631135	0.339753	0.368586		0.147421	1.20366	0.496948		0.17948	1.03557	0.352841			0.435905	0.374839	0.48512	0.257569	0.402874	0.118255	0.457861	0.193754	0.644241	0.477485	0.462132	0.559259	0.408497	0.449327	0.580812	0.452029	2	2	93.971	0.008049	1.356	3	420150000	17506000	B6VQ55;B6VQ56	B6VQ55;B6VQ56
	0.115812	1.51014	0.278956		0.131311	1.37796	0.0855194		-0.175671	2.06181	0.453307		-0.160172	2.2137	0.301727			4.27322	4.25782	4.20602	4.39658	4.44725	4.37526	4.34511	4.42926	4.16199	4.08203	4.06435	4.12259	4.27063	4.17776	4.30912	4.19868	40	40	78.689	0	323.31	76	18415000000	428260000	B7FAR9;D9PTN8;Q8I4D3	B7FAR9;D9PTN8
mcd-1	0.0853531	0.225918	0.612718		0.228791	0.478308	0.127878		-0.09833	0.313937	0.654701		0.0451078	0.096795	0.83229			-4.65618	-4.80256	-4.49955	-4.56193	-4.88825	-4.40324	-4.25667	-4.63064	-4.64417	-4.55878	-4.6434	-5.06719	-4.36072	-4.63467	-4.70516	-4.29783	2	2	102.64	0	6.7942	3	61947000	1510900	B7FAS0	B7FAS0
	0.255248	0.773935	0.215429		0.287933	0.76733	0.0596312		-0.0766187	0.187572	0.74036		-0.0439336	0.223022	0.75551			-4.65044	-4.69292	-4.27017	-4.25767	-4.16567	-4.19361	-4.16592	-4.32501	-4.38708	-4.83162	-4.5909	-4.36808	-4.25599	-4.20117	-4.12167	-4.44712	1	1	42.567	0.0023386	1.7172	1	5508400	367230	B7WN56	B7WN56
ddx-19	-0.054347	0.0893451	0.793811		-0.263838	1.03234	0.0411859		-0.206616	1.2033	0.466656		-0.416107	0.755873	0.308537			-4.46939	-4.60517	-4.35647	-4.31005	-3.97599	-5.13323	-4.52197	-4.32728	-4.71189	-4.48693	-4.60092	-4.7678	-4.69483	-4.70102	-5.07865	-5.14839	9	1	66.529	0.0030526	1.6925	1	47619000	1488100	B7WN80;B7WN81	B7WN80;B7WN81
	-0.0692925	0.668791	0.512886		-0.00988293	0.0250907	0.901697		-0.206131	1.32094	0.469911		-0.146722	0.871683	0.405591			-0.219444	-0.083869	-0.25479	-0.206603	-0.270023	-0.281882	-0.283205	-0.206766	-0.489822	-0.321126	-0.228269	-0.550014	-0.566685	-0.310225	-0.526886	-0.224967	2	2	14.54	0	20.784	3	160980000	20123000	B7WN91;Q21524	B7WN91;Q21524
ctg-2	0.0415559	0.120248	0.778957		0.0847337	1.03105	0.181623		0.0945718	0.43572	0.623763		0.13775	0.689838	0.450183			0.554106	0.858895	0.636085	0.942817	0.663218	1.01091	0.862122	0.621881	0.845922	0.872136	0.899636	0.752495	0.846699	0.934026	1.01243	0.915965	9	9	45.284	0	43.054	10	672400000	33620000	B7WN92;Q22467	B7WN92;Q22467
	-0.0161524	0.0328831	0.926447		-0.0352254	0.131811	0.618475		-0.106688	0.3951	0.619419		-0.125761	0.545355	0.491316			-1.51634	-1.17205	-1.31414	-1.12187	-1.0611	-1.30291	-1.41429	-1.4107	-1.34226	-1.2014	-1.42917	-1.57831	-1.60006	-1.27862	-1.44273	-1.37064	3	3	27.144	0	11.399	3	96036000	6402400	B7WNB4	B7WNB4
mlt-11	-0.401856	0.426454	0.308844		0.0439689	0.10853	0.616741		0.00185418	0.0018145	0.997007		0.447679	0.766324	0.301858			0.517834	1.60903	0.517886	1.73863	0.0369778	1.16968	1.11646	0.452843	0.964561	1.13793	1.03863	1.24967	1.2561	0.931945	1.33106	1.04756	20	20	326.28	0	119.49	25	1218900000	8071900	C1P658;C1P659;B9WRT9;H9G336;O45881	C1P658;C1P659;B9WRT9;H9G336;O45881
	0.0338078	0.0953556	0.818345		0.148643	1.95328	0.0487696		-0.0808764	0.336964	0.666786		0.0339592	0.126097	0.829841			-2.61491	-2.30004	-2.38039	-2.21207	-2.44453	-2.14646	-2.23108	-2.55011	-2.55616	-2.53518	-2.31839	-2.42119	-2.39498	-2.31697	-2.2071	-2.31728	5	5	183.93	0	19.432	6	93258000	1554300	B9WRU1;F5GUI4;Q9U2H8	B9WRU1
	-0.0627627	0.339947	0.602308		-0.0207179	0.140834	0.703045		-0.0235336	0.181725	0.849258		0.0185113	0.0838453	0.90142			0.242163	0.408986	0.32327	0.43826	0.192507	0.39272	0.405506	0.170895	0.289928	0.371404	0.372144	0.285069	0.193274	0.373683	0.263244	0.405473	5	5	40.474	0	15.274	5	307570000	21969000	C0HKD6	C0HKD6
ced-7	0.235436	0.674718	0.258495		0.236574	1.40564	0.0320757		-0.109963	0.60174	0.575917		-0.108825	0.371013	0.549592			0.652296	0.847171	0.51331	0.859696	0.629904	1.07476	1.16748	0.942078	0.576075	0.601609	0.67632	0.578619	0.853344	0.780629	0.763984	0.980962	6	6	197.43	0	64.602	7	474260000	6587000	C0P274;P34358	C0P274;P34358	ABC transporter ced-7
	-0.0443592	0.149458	0.748187		-0.0936348	0.849293	0.178921		-0.047478	0.253046	0.759097		-0.0967536	0.545415	0.525027			2.2211	2.47739	2.31088	2.50969	2.2974	2.48137	2.41524	2.14762	2.29247	2.43271	2.3202	2.28377	2.16278	2.2696	2.19265	2.32959	13	13	29.677	0	133.91	18	1072000000	71464000	C0P278	C0P278
unc-119	-0.193347	0.688132	0.283982		0.0155048	0.0428733	0.845106		-0.059119	0.169994	0.771977		0.149733	0.426421	0.50147			-2.81023	-2.51461	-3.04416	-2.55892	-3.18263	-2.56718	-2.9737	-2.97779	-2.83456	-2.62593	-2.8655	-2.8384	-2.6309	-2.86551	-2.62624	-2.97973	2	2	23.147	0	35.805	3	80368000	8036800	C0P283;G5EGP9;Q10658	C0P283;G5EGP9;Q10658	Protein unc-119
	-0.101104	0.205225	0.607993		-0.0825531	0.554867	0.249618		-0.0612967	0.15073	0.781768		-0.0427456	0.21703	0.759781			-4.67046	-4.11431	-4.50862	-4.03027	-4.38344	-4.39718	-4.39089	-4.55657	-4.37586	-4.36205	-4.37629	-4.45465	-4.3211	-4.41489	-4.62388	-4.5392	1	1	34.7	0	5.3416	1	11387000	813330	H2KZY2;C0VXV5	H2KZY2;C0VXV5
mrpl-46	-0.625051	1.883	0.0280127		-0.625239	3.23207	0	+	-0.134188	2.40071	0.46903		-0.134376	0.539542	0.481249			0.704548	0.763705	0.761437	0.820992	0.366264	-0.107642	0.00887299	0.282982	0.598734	0.674562	0.637712	0.602924	0.0827694	-0.0358591	0.00739002	-0.0413256	6	6	30.231	0	96.778	9	274170000	18278000	C0VXV6	C0VXV6
	-0.218938	0.395565	0.388701		-0.0109932	0.00657157	0.95866		-0.246266	0.579444	0.514861		-0.038321	0.0310133	0.929617			-6.37866	-6.68082	-6.5974	-6.52918	-7.14026	-6.39941	-6.97051	-6.55164	-7.24709	-6.37073	-6.62863	-6.92467	-6.33155	-7.93495	-6.26814	-6.68046	1	1	26.613	0	2.9712	1	10952000	1216900	C0VXV7	C0VXV7
	-0.324132	0.816156	0.170056		-0.315066	0.700184	0.0635848		-0.220972	0.879489	0.477691		-0.211905	0.519841	0.432401			-4.88661	-4.61885	-4.81433	-4.8926	-4.96473	-5.43788	-5.08668	-5.01962	-5.14528	-4.85509	-4.82496	-5.27094	-5.6587	-5.03515	-5.54599	-5.11669	1	1	20.435	0	5.3245	1	63166000	6316600	C0Z1Y2	C0Z1Y2
	-0.0778871	0.226969	0.624953		-0.00546384	0.0471708	0.909161		-0.0243018	0.120063	0.868112		0.0481215	0.184546	0.760479			-0.32551	-0.00403118	-0.120358	-0.198581	-0.0173359	-0.14817	-0.349415	-0.445108	-0.225279	-0.105416	-0.255887	-0.159105	-0.276012	-0.134627	-0.145848	-0.211055	3	3	26.584	0	21.893	5	385700000	25714000	C0Z1Y9	C0Z1Y9
	-0.12956	0.725257	0.354475		-0.128477	0.869937	0.12054		-0.010236	0.062278	0.940762		-0.00915289	0.0464312	0.948214			-0.172018	-0.142264	-0.251012	-0.111644	-0.484076	-0.237079	-0.195986	-0.27804	-0.240164	-0.283456	-0.0655603	-0.128702	-0.311903	-0.298779	-0.372409	-0.2487	3	3	14.721	0	15.017	5	484000000	80667000	C0Z3L6	C0Z3L6
dnj-16	0.352705	1.83008	0.0616035		0.285035	1.82505	0.0146248		0.0712731	0.967847	0.601649		0.00360394	0.0150026	0.981344			2.36009	2.25669	2.35972	2.28687	2.79708	2.5719	2.53349	2.77173	2.4203	2.37336	2.31671	2.4381	2.78148	2.60986	2.70972	2.58755	14	14	42.823	0	40.857	27	1837100000	79875000	Q22028;C1P627	Q22028;C1P627
cfim-2	-0.0891371	0.35471	0.539089		0.0565588	0.194409	0.475094		-0.310282	1.79914	0.457738		-0.164586	0.598977	0.444166			0.793411	0.865443	0.940852	0.916619	0.621222	0.993579	0.956268	0.588709	0.424957	0.759234	0.675172	0.415834	0.574589	0.781335	0.446969	0.698541	11	11	53.905	0	64.784	12	944310000	42923000	C1P629;I7KSC2	C1P629
uba-1	0.269753	0.799643	0.199961		0.230192	3.33988	0.00886104	+	0.0638511	0.462218	0.670383		0.0242896	0.0637133	0.901172			5.56864	5.4022	5.60443	5.36558	6.02448	5.48395	5.57485	5.93659	5.60239	5.52516	5.54772	5.52099	5.83427	5.73021	5.81549	5.73706	57	57	124.08	0	323.31	152	26218000000	409660000	Q27481;C1P636;Q3S1J5	Q27481;C1P636;Q3S1J5
	-0.0592687	0.151799	0.714501		-0.0304205	0.37675	0.53676		-0.110597	0.330218	0.63986		-0.0817485	0.349091	0.602801			-2.75418	-2.28248	-2.60518	-2.16755	-2.70363	-2.32448	-2.39445	-2.62391	-2.64584	-2.5015	-2.48604	-2.6184	-2.59672	-2.50646	-2.55689	-2.71339	3	3	67.149	0	10.428	3	75457000	2434100	C1P648;Q20833	C1P648;Q20833
	-0.947434	1.64541	0.0254545		-1.03255	3.4505	0	+	-0.0125763	0.0260475	0.954994		-0.0976911	0.194762	0.66898			1.98037	1.35585	1.77864	1.31522	0.929916	0.175216	0.524298	1.01091	1.62841	1.6241	1.50699	1.62027	0.648991	0.468511	0.603419	0.528655	6	6	22.832	0	37.035	12	1635600000	116830000	C2BR91	C2BR91
	-0.0837755	0.748811	0.455625		-0.0929263	0.837492	0.180832		-0.135522	1.70054	0.48116		-0.144673	2.28038	0.317939			0.889193	0.963082	1.05364	0.981751	0.944147	0.851893	0.888828	0.867695	0.795919	0.897025	0.865438	0.787195	0.75243	0.751828	0.669293	0.800321	9	9	68.307	0	43.25	10	322200000	9476500	H2L0N5;C2BR94	H2L0N5;C2BR94
smg-3	-0.0430708	0.192736	0.726627		0.00986075	0.0636542	0.855652		-0.0461738	0.358706	0.737959		0.00675774	0.0309359	0.96169			-0.30957	-0.418397	-0.216052	-0.36177	-0.169186	-0.471354	-0.477922	-0.35961	-0.282598	-0.452294	-0.364114	-0.391478	-0.383738	-0.299594	-0.379464	-0.388246	3	3	131.48	0	7.0797	3	85552000	1527700	G5EDT8;C2BR97	G5EDT8;C2BR97
	0.269267	0.920724	0.170803		0.261993	1.82795	0.0172182		-0.0871875	0.517198	0.617945		-0.0944614	0.699943	0.506324			-0.188129	0.0899057	0.0655909	0.05651	0.433243	0.149575	0.196108	0.32202	-0.15106	0.0307932	-0.0632048	-0.141401	0.222099	0.167323	0.161702	0.171975	5	5	59	0	36.877	6	214900000	7675200	C3JXE2;H2L086	C3JXE2;H2L086
unc-73	-0.0201597	0.0349253	0.917195		0.0367515	0.0995959	0.652459		-0.139952	0.30884	0.62425		-0.0830412	0.183108	0.699537			0.720268	1.25371	0.742013	1.29193	0.757357	1.34154	1.09235	0.736027	0.771345	1.09211	0.982041	0.602612	0.714918	1.14569	0.749192	0.985307	8	8	244.62	0	71.741	10	694780000	5694900	C4ALD5;O61528;Q7JNG4;Q95Q51;H2KYM2;H2KYM4;Q7JNG6;H2KYM3;Q7KPP4	C4ALD5;O61528;Q7JNG4;Q95Q51;H2KYM2;H2KYM4;Q7JNG6;H2KYM3
	-0.225617	0.233619	0.512973		-0.565264	1.39164	0.00686983	+	0.0864072	0.100466	0.805582		-0.25324	0.482325	0.426687			-4.43387	-3.44234	-4.46506	-3.3838	-3.76229	-4.50787	-4.47409	-3.88328	-3.94537	-3.6742	-3.68272	-4.07715	-4.80562	-4.27448	-4.38068	-4.17972	2	2	10.943	0	8.4047	2	56682000	11336000	C6KRH9	C6KRH9
	0.0998092	0.549644	0.45612		0.0994389	1.40323	0.124024		-0.125153	0.754579	0.548032		-0.125523	1.80258	0.362719			0.728065	1.0196	0.830064	1.07796	0.964951	1.06845	1.03644	0.985086	0.779341	0.798703	0.793595	0.783442	0.84886	0.946044	0.827733	0.9302	20	20	264.16	0	148.35	22	1187500000	9576500	C6KRI9;X5M900;Q22847;X5M5W2	C6KRI9;X5M900;Q22847;X5M5W2
	-0.0489068	0.171901	0.722553		0.0168622	0.0371943	0.850744		-0.272804	0.914851	0.467314		-0.207035	1.88578	0.263536			0.0519142	0.345384	0.0160666	0.394204	0.0688839	0.195365	0.226788	0.120905	-0.157606	0.158002	0.0706739	-0.354715	-0.114304	-0.0508661	-0.129565	0.0785379	5	5	10.26	0	26.795	9	1293300000	258650000	C6KRJ5	C6KRJ5
R102.4	0.0248241	0.0505267	0.886281		-0.0401804	0.11176	0.622416		0.148915	0.387569	0.585902		0.08391	0.223512	0.664214			2.7618	2.2825	2.77647	2.39802	2.76185	2.31131	2.40724	2.83768	2.85198	2.47509	2.5556	2.93177	2.79718	2.50629	2.79348	2.55678	17	17	45.756	0	156.4	24	2719800000	118250000	Q21890;C6KRK8;C6KRK9	Q21890;C6KRK8	Uncharacterized protein R102.4
	-0.764324	0.689022	0.13483		-0.803618	1.41009	0.00549869	+	0.287484	0.320882	0.571124		0.24819	0.448463	0.446168			-2.97436	-2.11575	-3.08232	-2.0253	-2.59525	-3.5879	-3.43874	-3.63315	-2.52341	-1.75183	-1.91543	-2.85714	-3.03809	-2.93815	-3.11424	-3.17181	1	1	10.638	0.0014575	1.9371	1	30976000	6195200	C6KRL2	C6KRL2
sao-1	-0.00234604	0.0019884	0.993162		-0.173542	0.400645	0.181519		0.374247	0.51866	0.507039		0.203051	0.313116	0.519276			0.314215	-0.993661	-0.0901499	-0.511842	-0.0455151	-0.488343	-0.978079	0.221115	0.355579	-0.0550032	-0.40097	0.315943	0.0729828	-0.0853338	-0.179288	-0.286981	4	4	27.532	0	24.224	7	1168000000	129770000	C6KRN1	C6KRN1
sqrd-1	0.210211	0.748716	0.254261		0.265048	0.565145	0.0972492		-0.0847676	0.148558	0.76039		-0.0299301	0.0917826	0.865884			-1.89501	-1.49593	-2.01054	-1.67174	-1.7736	-1.35169	-1.45013	-1.65695	-2.08692	-1.54076	-1.53552	-2.24908	-1.75158	-1.48015	-1.65754	-1.46282	2	2	40.636	0	4.1611	3	69210000	3009100	C6KRP6;C6KRP5;M1ZJZ0;Q9N2S1;A0A061ADY3;J7SF87;O62133	C6KRP6;C6KRP5;M1ZJZ0;Q9N2S1;A0A061ADY3;J7SF87;O62133
gly-4	0.495444	1.33912	0.070361		0.375218	2.90613	0.00420939	+	0.183948	1.01256	0.479891		0.0637217	0.2767	0.670864			1.02311	0.85028	0.805812	0.650382	1.25427	1.36688	1.13045	1.55976	1.07144	0.869506	1.00778	1.11666	1.45219	1.32135	1.37677	1.41593	6	6	54.958	0	8.6572	7	3299700000	157130000	C6S3M5;Q8I136	C6S3M5;Q8I136	Polypeptide N-acetylgalactosaminyltransferase 4
nid-1	-0.0509734	0.357162	0.636995		0.0416362	0.162128	0.559212		0.0503595	0.422452	0.712127		0.142969	0.801399	0.424022			2.02258	2.1919	2.01827	2.16811	2.11302	2.00286	1.97915	2.10194	2.11549	2.22511	2.14283	2.11887	2.33237	2.0791	2.333	2.02438	25	25	138.62	0	263.07	48	3941500000	66804000	C7FZU4;C7FZU3;Q93791	C7FZU4;C7FZU3;Q93791
pqn-41	-0.0690074	0.130323	0.723406		0.0482378	0.0741944	0.67402		-0.370505	1.03283	0.443061		-0.25326	0.392943	0.467459			-5.21076	-4.59801	-5.09626	-4.80886	-5.45047	-4.48617	-4.73902	-5.31427	-5.16268	-5.29614	-5.09183	-5.64527	-5.52176	-4.77552	-5.39878	-5.30691	3	3	229.75	0	8.2908	6	160070000	2667800	C7IVR4	C7IVR4
	-0.281799	0.429524	0.343942		-0.279071	1.45284	0.0221556		-0.10069	0.137008	0.760563		-0.0979621	0.218085	0.652861			-0.356323	-1.20111	-0.222821	-1.25453	-0.688017	-1.36347	-1.19123	-0.919264	-0.772404	-0.936804	-0.968772	-0.759566	-0.851803	-1.31975	-1.21052	-1.17176	4	4	161.44	0	19.662	4	179830000	2430200	Q9NAH1;C7IVS4	Q9NAH1;C7IVS4	DNA polymerase
	0.109748	0.831257	0.372402		0.139713	1.37733	0.0777844		-0.0417845	0.425752	0.743869		-0.0118198	0.0826877	0.926291			1.39459	1.33917	1.26612	1.33713	1.36999	1.40502	1.42976	1.57122	1.33281	1.18851	1.31848	1.33007	1.49647	1.42792	1.36548	1.43885	12	12	36.402	0	77.623	17	2206400000	122580000	C9IY21;C9IY22	C9IY21;C9IY22
	-0.020252	0.132573	0.843743		0.144014	0.617942	0.142498		-0.219571	1.86041	0.439716		-0.0553055	0.335192	0.672499			-3.45409	-3.39122	-3.50317	-3.40901	-3.37673	-3.46008	-3.44036	-3.56133	-3.66192	-3.81465	-3.62704	-3.53216	-3.67429	-3.38854	-3.49482	-3.50207	1	1	26.251	0	4.3564	1	16196000	899780	D0FK02	D0FK02
fln-1	0.00315142	0.0334939	0.969671		0.135795	1.34927	0.0823024		-0.0973489	1.02902	0.55863		0.035295	0.707645	0.715814			6.17642	6.26287	6.15049	6.28973	6.24884	6.21661	6.18954	6.23712	6.09352	6.18871	6.17225	6.03562	6.21158	6.29649	6.23653	6.28868	96	96	246.55	0	323.31	226	50875000000	434830000	U4PBJ9;U4PM01;U4PR92;D0IMZ5;D0IMZ7;U4PB53;U4PEE3;D0IMZ8;U4PEF1;U4PBK4;U4PB58;U4PM04;U4PR97;U4PRA0;U4PEE8;U4PM09;Q9TYW4	U4PBJ9;U4PM01;U4PR92;D0IMZ5;D0IMZ7;U4PB53;U4PEE3;D0IMZ8;U4PEF1;U4PBK4;U4PB58;U4PM04;U4PR97;U4PRA0;U4PEE8;U4PM09
fln-1	-0.0329714	0.0490166	0.878995		0.205807	0.625689	0.103828		-0.259356	0.845745	0.469058		-0.020577	0.0356302	0.933369			0.229784	0.487613	0.00531101	0.671403	-0.15131	0.479314	0.602547	0.331675	-0.0315609	0.0734396	0.202775	0.112034	0.480057	0.0386457	0.175721	0.485494	53	1	89.307	0	3.1489	1	45886000	997520	D0IMZ6	D0IMZ6
laf-1	-0.241695	1.41673	0.119945		-0.20124	1.34938	0.0415522		0.0469544	0.197852	0.779513		0.0874095	1.5418	0.46444			3.09298	2.90061	3.16616	2.84523	2.7808	2.72692	2.77358	2.75689	3.09082	2.98638	2.93651	3.17908	2.80904	2.78956	2.90454	2.88469	29	26	76.342	0	189.91	68	11178000000	266140000	D0PV95	D0PV95
tdp-1	-0.260228	0.882335	0.183668		-0.184411	2.29396	0.028902		-0.143972	0.829273	0.523248		-0.0681543	0.27259	0.663865			-1.22581	-1.08283	-1.11627	-0.968791	-1.35242	-1.14212	-1.34788	-1.59219	-1.33394	-1.04056	-1.26958	-1.32551	-1.4846	-1.29677	-1.42062	-1.50523	3	3	45.803	0	7.086	3	177450000	7393700	D0VWM8	D0VWM8
crh-1	0.352396	0.39855	0.342791		0.82219	2.13826	0	+	0.0768647	0.189721	0.737948		0.546659	1.1487	0.204444			-4.90626	-5.02793	-5.39746	-4.79455	-5.12459	-4.31447	-4.20737	-5.07019	-5.16881	-4.78109	-4.83181	-5.03704	-4.17306	-4.21699	-4.17887	-3.96107	1	1	20.059	0	4.5585	3	88870000	29623000	D0Z5N2;G5ECG1;Q8I4D8;G5EBL5;Q9U2I0;Q8I4D7;D0Z5N1	D0Z5N2;G5ECG1;Q8I4D8;G5EBL5;Q9U2I0;Q8I4D7;D0Z5N1
gcn-2	0.124861	0.653581	0.379573		-0.134997	0.803155	0.120967		0.047642	0.410728	0.722629		-0.212216	0.913806	0.341976			-2.64296	-2.66208	-2.64621	-2.64565	-2.28774	-2.53942	-2.64445	-2.62584	-2.74593	-2.56609	-2.58756	-2.50675	-2.83021	-2.56591	-2.92511	-2.62509	2	2	191.26	0	5.8259	2	22573000	248050	D0Z5N4	D0Z5N4
sql-1	-0.243536	1.25609	0.130828		-0.165231	3.08159	0.029039		-0.100478	1.40414	0.533258		-0.0221734	0.190151	0.847922			0.0550175	0.213475	0.184386	0.201745	0.0450039	-0.078248	-0.116428	-0.169849	0.0431232	0.0912294	0.0485888	0.0697689	-0.1029	-0.108581	-0.104222	-0.0925131	10	10	151.7	0	67.512	12	480910000	6498800	D0Z5P0	D0Z5P0
unc-82	-0.0256515	0.0573027	0.87845		0.208675	2.82379	0.0161565		0.0463269	0.187861	0.785519		0.280653	1.39499	0.254487			-0.61771	-0.269929	-0.653157	-0.344222	-0.71637	-0.434852	-0.234674	-0.601728	-0.419409	-0.416802	-0.41158	-0.45192	-0.186251	-0.244311	-0.164334	-0.270116	6	6	168.2	0	18.378	10	229340000	2978400	H2KYA8;H2KYA7;H2KYA6;H2KYA9;D1MN54;D1MN51;W6RYB3;H2KYA5;H2KYA4	H2KYA8;H2KYA7;H2KYA6;H2KYA9;D1MN54;D1MN51;W6RYB3;H2KYA5
F54C8.7	0.290319	2.20379	0.0657151		0.2472	3.08039	0.0074556	+	0.0559671	0.548547	0.682925		0.0128479	0.218093	0.900824			2.00253	2.08536	2.01847	2.19225	2.39656	2.33803	2.3346	2.39068	2.16498	2.07886	2.12066	2.15797	2.39818	2.33736	2.41132	2.36441	12	12	28.99	0	73.312	23	1232200000	72483000	D1MN62;E1B6R3;P34445;E1B6R4;E1B6R5	D1MN62;E1B6R3;P34445;E1B6R4;E1B6R5	Uncharacterized protein F54C8.7
	-0.112751	0.147327	0.66253		-0.0349925	0.0919271	0.671595		-0.186152	0.38575	0.570756		-0.108394	0.229643	0.630474			1.46124	2.01865	1.54574	2.18802	1.91701	1.93011	1.59946	1.31607	1.61732	1.83334	1.71651	1.30187	1.31974	1.90365	1.51601	1.58967	3	3	53.725	0	18.811	3	2068600000	114920000	Q22832;D1MN75	Q22832;D1MN75
ech-2	-0.0231476	0.0919047	0.853528		0.00727057	0.0538775	0.887658		-0.134553	0.786294	0.532792		-0.104135	1.04713	0.454715			1.9284	2.15967	1.99913	2.25928	2.06216	2.1396	2.06216	1.98997	1.89465	2.05828	1.96396	1.89137	1.90472	2.04042	1.87283	2.01937	11	11	30.908	0	95.529	16	1311300000	77133000	Q20184;D1MN80	Q20184;D1MN80
pgp-4	0.31365	0.452611	0.315005		0.266182	1.02463	0.0411663		0.2148	0.58323	0.519063		0.167333	0.319632	0.530316			-5.54066	-5.47091	-6.19909	-5.75889	-6.00003	-5.06323	-5.27808	-5.37362	-5.5511	-5.5253	-5.3833	-5.65065	-5.52563	-5.09838	-5.24839	-5.17323	4	1	139.91	0.00018748	2.3824	1	25031000	446980	D3KFS6;Q20331	D3KFS6;Q20331
	-0.218683	1.7502	0.115364		-0.212421	1.6207	0.0317745		-0.0779903	1.0857	0.580352		-0.0717278	0.656913	0.555822			2.55823	2.63203	2.49996	2.60519	2.38951	2.38319	2.37603	2.27195	2.48092	2.53776	2.52912	2.43566	2.17003	2.36062	2.25579	2.34733	7	7	20.707	0	95.345	12	2150400000	238930000	D3NQA8;Q9U2U3	D3NQA8;Q9U2U3
bca-2	-0.104955	0.202711	0.605195		0.0414569	0.103003	0.633575		-0.153501	0.44076	0.572246		-0.00708961	0.0147511	0.974429			1.30765	1.65322	1.32838	1.7738	1.19988	1.65627	1.63827	1.14881	1.21964	1.59579	1.47212	1.1615	1.27846	1.51785	1.23215	1.58641	6	6	34.931	0	21.551	11	1711700000	122270000	D3NQA9;Q2YS41;A0A0K3ARK9	D3NQA9;Q2YS41;A0A0K3ARK9
pyk-2	0.0265541	0.120089	0.820633		0.071068	0.830898	0.240288		-0.0309498	0.386612	0.788611		0.0135641	0.0691519	0.925221			2.06467	2.12875	2.05107	2.20063	2.02766	2.25646	2.23145	2.03576	2.09853	2.08441	2.07226	2.06612	2.10794	2.1965	2.08155	2.21959	17	15	55.841	0	142.6	28	3308600000	118160000	D3YT36;D3YT37	D3YT36;D3YT37	Pyruvate kinase
mars-1	-0.146261	0.816926	0.308576		-0.237705	1.97913	0.0177211		-0.165298	1.30287	0.472728		-0.256742	2.02941	0.214871			-1.8101	-1.73167	-1.59677	-1.79546	-1.72996	-1.94733	-1.85406	-1.98769	-1.91145	-2.00011	-1.91	-1.77363	-2.09245	-2.15402	-2.23311	-2.06644	22	1	31.842	0	7.4995	4	953690000	50194000	D3YT56	D3YT56
	-0.203343	0.314832	0.452429		-0.0917842	0.191849	0.40302		0.147327	0.338895	0.604027		0.258886	0.605066	0.382916			-4.23609	-4.65554	-4.04896	-4.59577	-4.2515	-4.84411	-4.95683	-4.2973	-4.25589	-4.39374	-4.39519	-3.90224	-4.30908	-4.4538	-4.08731	-4.46401	1	1	27.86	0	2.9445	1	19573000	1779400	D3YT79;O62291	D3YT79;O62291
	-0.0303121	0.0982535	0.823292		0.0288169	0.128346	0.653576		-0.162712	0.614912	0.535231		-0.103583	1.60153	0.419236			-0.479483	-0.135999	-0.480498	-0.151368	-0.338755	-0.289071	-0.317078	-0.423693	-0.529205	-0.317393	-0.379003	-0.672593	-0.472206	-0.400241	-0.483173	-0.427306	3	3	14.983	0	9.1098	3	187040000	31173000	D3YT88;D3YT87;Q9XU41	D3YT88;D3YT87;Q9XU41
atx-2	-0.0113702	0.255773	0.881938		0.0779912	1.6493	0.167582		-0.160137	2.66412	0.446341		-0.070776	2.11152	0.495744			2.76969	2.72338	2.85108	2.80476	2.78477	2.74439	2.81548	2.75878	2.66561	2.60218	2.63964	2.60092	2.70603	2.68271	2.70495	2.72663	18	18	118.79	0	159.59	56	4980000000	124500000	D4PH96;G5ED29	D4PH96;G5ED29
asd-2	0.126263	0.201379	0.590094		0.326462	2.24185	0.00631625	+	-0.153196	0.334713	0.601494		0.0470028	0.104612	0.820896			-0.702658	-0.0882349	-0.721356	-0.0380259	-0.611212	0.0264673	0.00371933	-0.464197	-0.646473	-0.415446	-0.486253	-0.614887	-0.294304	-0.158319	-0.235175	-0.169414	2	2	47.788	0	6.1213	2	251330000	17952000	G5EFF1;D4YW53	G5EFF1;D4YW53
larp-1	-0.138946	1.08781	0.274636		-0.16274	2.07827	0.0394065		-0.00420499	0.0333017	0.975186		-0.0279984	0.251192	0.806063			3.9601	4.11174	4.03501	4.14315	3.90329	3.96199	3.97301	3.85592	4.05772	4.07365	4.01758	4.08422	3.8331	3.92799	3.83805	3.98307	36	36	128.27	0	323.31	73	10158000000	191650000	D5MCN2	D5MCN2	La-related protein 1
sup-26	-0.181545	0.65951	0.30403		0.0258667	0.0828499	0.723973		0.00365376	0.0134534	0.983742		0.211065	0.606459	0.404322			-3.59927	-3.4057	-3.5028	-3.44607	-3.97312	-3.35282	-3.5158	-3.83827	-3.40996	-3.41404	-3.38661	-3.72861	-3.23188	-3.62574	-3.48692	-3.49123	12	2	41.663	0	7.3411	11	303070000	27552000	D5MCQ2;D5MCQ6;D5MCQ3;D5MCQ5;D5MCQ4;D5MCR5;D5MCQ8	D5MCQ2;D5MCQ6;D5MCQ3;D5MCQ5;D5MCQ4;D5MCR5;D5MCQ8
sup-26	-0.205761	0.314738	0.452334		0.130944	0.457092	0.197388		-0.183115	0.390812	0.572046		0.153591	0.310284	0.54143			1.93975	2.52308	1.92165	2.4826	1.63083	2.36736	2.37028	1.67557	1.87091	2.30494	2.16797	1.7908	2.09056	2.20306	2.15255	2.21224	12	12	39.308	0	84.734	42	4065100000	406510000	Q7JMB8;D5MCR4;D5MCQ1;D5MCQ7;D5MCR3	Q7JMB8;D5MCR4;D5MCQ1;D5MCQ7;D5MCR3
mdt-9	-0.412848	1.83005	0.0496449		-0.177772	1.54527	0.0439815		-0.296888	2.22563	0.492337		-0.0618124	0.433329	0.62651			-0.0610199	-0.0679102	0.183688	0.0795412	-0.340647	-0.367644	-0.255939	-0.552862	-0.349188	-0.20374	-0.304807	-0.195518	-0.435074	-0.474717	-0.423253	-0.431298	1	1	12.687	0	3.6055	1	71180000	11863000	D5SGZ9	D5SGZ9
dpf-1	0.498428	0.634939	0.184415		0.502374	1.24492	0.0135527		0.0773785	0.230864	0.712344		0.0813246	0.0931642	0.804114			0.478125	-0.0312281	0.320785	0.147511	0.012495	0.61732	1.06722	1.21186	0.239277	0.25567	0.191207	0.538553	1.14147	0.355601	0.768756	0.968373	2	2	84.689	0.00073394	2.0519	2	397830000	9703100	D6R8X0;Q7JKY3	D6R8X0;Q7JKY3	Dipeptidyl peptidase family member 1
	0.175592	0.553376	0.348231		-0.0512369	0.07179	0.67479		-0.0221398	0.0341775	0.936951		-0.248968	0.667676	0.368504			-6.32268	-5.57153	-5.83208	-5.85823	-5.99815	-5.62023	-5.35588	-5.90789	-6.07082	-5.50897	-5.84311	-6.25019	-5.89272	-6.27367	-5.79452	-5.91712	1	1	7.899	0	3.1173	1	17718000	5905900	D6VPA4	D6VPA4
	-0.0160158	0.031022	0.928998		-0.388556	0.596547	0.0702382		-0.158103	0.21603	0.665655		-0.530643	0.955778	0.24729			-7.26047	-6.64106	-6.06254	-6.30185	-7.02297	-6.34833	-6.4841	-6.47458	-6.97928	-6.40768	-6.6023	-6.90908	-6.69684	-6.71986	-7.66056	-7.37529	1	1	66.854	0.00018615	2.283	1	4232000	145930	D6VPB5;Q8MYM3;Q8I0Z8	D6VPB5;Q8MYM3;Q8I0Z8
	-0.170553	0.689674	0.307922		0.00790715	0.036336	0.896318		-0.0582888	0.303103	0.717585		0.120172	0.73002	0.466009			3.51197	3.76298	3.49516	3.77458	3.39205	3.5854	3.55772	3.32732	3.52157	3.64289	3.56148	3.5856	3.65303	3.4918	3.69062	3.50772	15	15	28.561	0	175.54	46	5982900000	398860000	D7SFI3;O45352	D7SFI3
vps-54	0.322038	2.13338	0.0551069		0.200434	1.05782	0.0590469		0.0155759	0.0584511	0.924173		-0.106028	0.857691	0.470937			-3.62343	-3.67426	-3.51687	-3.34921	-3.15984	-3.36914	-3.23207	-3.11456	-3.52503	-3.43181	-3.44709	-3.69754	-3.29532	-3.31094	-3.40664	-3.28683	2	2	84.772	0	5.1966	2	11590000	275960	D7SFN0;Q22639	D7SFN0;Q22639	Vacuolar protein sorting-associated protein 54
snx-6	0.0240173	0.192359	0.803428		0.0599749	0.619014	0.31432		-0.100689	1.24483	0.543626		-0.0647316	0.974543	0.548066			2.61485	2.55607	2.74053	2.6226	2.71488	2.63297	2.63217	2.6501	2.49469	2.53776	2.51744	2.58142	2.63849	2.51983	2.6342	2.57868	15	15	54.77	0	78.106	21	2065000000	82601000	D9PTP5;D9PTP7;D9PTP8	D9PTP5;D9PTP7
unc-76	0.021287	0.0804389	0.865637		-0.147027	0.324821	0.236675		-0.0364769	0.0955866	0.853806		-0.204791	0.813641	0.361918			-4.84694	-4.58449	-4.58011	-4.71734	-4.62019	-4.46155	-4.7305	-4.8315	-4.65495	-4.60797	-4.52882	-5.08304	-5.01213	-4.62838	-5.03665	-4.78574	1	1	26.868	0	4.5847	2	19965000	2218300	E0AHC4;E0AHC3;Q7JL61;Q7JL62;E0AHC6	E0AHC4;E0AHC3;Q7JL61;Q7JL62;E0AHC6
	0.0159769	0.146678	0.861957		-0.034817	0.243167	0.545471		0.159414	1.29525	0.480606		0.10862	1.17763	0.435343			1.20726	1.06812	1.07798	1.17645	1.10497	1.12913	1.12406	1.23555	1.33546	1.20314	1.2006	1.42826	1.34898	1.1626	1.27281	1.2438	9	9	45.734	0	38.607	13	729380000	42905000	E0R7L2;E0R7L3	E0R7L2;E0R7L3
	-0.553614	0.411742	0.29485		-0.798691	1.65436	0.00404861	+	0.103052	0.0806892	0.822779		-0.142026	0.165973	0.667474			-4.40886	-5.35803	-4.33711	-6.27728	-5.28917	-6.51239	-5.5928	-5.20138	-5.05893	-4.91553	-5.10917	-4.88543	-5.55971	-6.1775	-5.62052	-5.8061	1	1	14.192	0	2.5615	2	63924000	9132000	E1B6Q6	E1B6Q6
emc-5	0.409021	2.676	0.0271761		0.252815	1.2323	0.0347211		0.022743	0.0842843	0.892807		-0.133463	1.79539	0.350548			-1.6421	-1.57255	-1.57834	-1.59811	-1.1652	-1.21679	-1.25535	-1.11767	-1.3653	-1.75309	-1.45805	-1.72369	-1.3307	-1.33309	-1.24853	-1.37654	1	1	16.352	0	44.93	2	129870000	25974000	E1B6R8	E1B6R8
	0.0833566	0.154696	0.680232		0.179687	0.81175	0.0904313		-0.00673342	0.0194842	0.973688		0.089597	0.352073	0.584869			-3.57466	-3.71885	-3.67003	-4.06822	-3.77274	-3.67395	-3.83453	-3.4171	-3.80089	-3.63116	-3.8481	-3.77854	-3.45089	-3.66691	-3.52064	-3.7015	3	3	79.425	0	8.054	3	88976000	1977200	E1B6W2;Q9XTU2	E1B6W2
iars-2	-0.0934303	0.637658	0.451474		-0.135179	0.837579	0.116764		0.0519261	0.258386	0.749449		0.0101774	0.0452446	0.946118			-2.61458	-2.76528	-2.64357	-2.87571	-2.67001	-2.80171	-2.92103	-2.88012	-2.58492	-2.61697	-2.83703	-2.65251	-2.65431	-2.85206	-2.80956	-2.91622	2	2	13.739	0	9.4754	3	46387000	7731100	E2JL03	E2JL03
iars-2	-0.165836	1.14264	0.227754		-0.253906	2.02961	0.0161943		0.0612884	0.398834	0.692949		-0.026782	0.150891	0.838839			-1.94783	-2.11015	-1.95866	-2.1949	-2.22359	-2.2139	-2.21726	-2.22013	-2.07148	-1.95782	-2.00592	-1.93115	-2.44256	-2.13514	-2.21522	-2.18909	1	1	109.72	0	5.9657	1	41098000	838730	E2JL04	E2JL04
pix-1	0.263082	0.266734	0.471065		0.192081	0.591794	0.114111		0.237892	0.332245	0.577408		0.166892	0.282091	0.548008			-5.27914	-5.12528	-5.50253	-4.35519	-5.36097	-4.27169	-4.5689	-5.00823	-5.12521	-4.43385	-4.62601	-5.12549	-4.73353	-4.48456	-4.66347	-4.66067	1	1	50.987	0	4.643	3	145930000	5032000	E3W735;Q21430	E3W735;Q21430
ttr-44	0.0614414	0.070544	0.814728		0.326704	1.42884	0.0175946		-0.0463393	0.0519859	0.89657		0.218923	0.953116	0.33521			1.35737	2.27127	1.15002	2.2692	1.61826	2.08367	1.93118	1.66052	1.59873	1.90664	1.86365	1.49348	2.00842	1.99619	2.15597	2.00874	7	7	16.475	0	39.484	17	3670100000	734020000	E3W741;Q18878	E3W741;Q18878
	-0.412248	0.931658	0.120356		-0.372447	1.85925	0.00673444	+	-0.145846	0.420112	0.579279		-0.106045	0.252666	0.614665			1.16285	0.802157	1.34648	0.703765	1.06671	0.315255	0.430502	0.553793	0.896074	0.767497	0.878335	0.889963	0.377819	0.592519	0.479112	0.492631	5	5	39.841	0	20.344	5	182810000	7948400	E5QCF5;P91040	E5QCF5;P91040
T05G5.5	0.925972	2.87893	0	+	0.844654	2.53586	0	+	-0.115596	0.302642	0.64681		-0.196914	0.585268	0.420988			-3.11746	-2.65588	-3.01326	-2.47605	-2.15552	-1.86611	-1.87979	-1.65733	-2.81056	-3.00825	-2.86313	-3.04309	-1.72603	-2.21931	-2.22991	-2.17116	1	1	26.018	0	4.5556	1	187040000	13360000	E5QCF6;E5QCF8;P34558	E5QCF6;E5QCF8;P34558	Dephospho-CoA kinase 1;Dephospho-CoA kinase 2;Uncharacterized protein T05G5.5
	-0.028841	0.142319	0.801813		0.0761669	0.500773	0.28223		-0.191878	2.04556	0.447986		-0.0868702	0.612097	0.530513			0.62524	0.680585	0.67373	0.765561	0.572947	0.823077	0.680004	0.553724	0.462626	0.54606	0.575494	0.393425	0.623369	0.570622	0.497621	0.590659	7	7	15.791	0	44.496	9	506020000	72289000	Q9U2S7;E8MDW0	Q9U2S7;E8MDW0
	-0.264499	0.927206	0.17142		-0.332358	0.735242	0.0555518		1.69335	4.25012	0.056	+	1.6255	4.98282	0	+		-5.84196	-5.95006	-6.10526	-5.8796	-6.13016	-6.40296	-6.01934	-6.28241	-4.58344	-3.91326	-4.05932	-4.44744	-4.54947	-4.44663	-4.83485	-4.50194	1	1	14.946	0	3.6179	2	142730000	20390000	E9P8A3;O45625	E9P8A3;O45625
	-0.131644	1.13905	0.28073		-0.0279891	0.179598	0.621297		-0.219785	2.12752	0.44161		-0.11613	1.10182	0.426227			1.18984	1.23747	1.29508	1.21795	1.16481	1.15366	1.12188	0.973413	0.991436	1.12224	1.06199	0.885529	0.92416	1.05822	0.94052	1.02634	10	10	84.284	0	76.023	13	934380000	23959000	E9RKC7	E9RKC7
sqst-1	0.703036	2.04328	0.0293889		1.1462	2.56694	0	+	-0.232599	0.934491	0.470724		0.210561	1.3015	0.307996			-0.34742	-0.0867472	-0.0407801	0.00549603	0.70175	0.523225	0.508684	0.609035	-0.498121	-0.165259	-0.193044	-0.543423	0.95088	0.68484	0.892283	0.656934	4	4	68.414	0	15.807	4	152220000	5854400	F1LIM5;Q22436	F1LIM5;Q22436
grdn-1	-0.116968	0.480781	0.448656		0.0543828	0.242054	0.448614		-0.121282	0.515263	0.576918		0.0500693	0.17437	0.761982			-3.99176	-3.66501	-3.92806	-3.62444	-4.11161	-3.69123	-3.85419	-4.02012	-3.98864	-3.95941	-3.99103	-3.75532	-3.7035	-3.89272	-4.0028	-3.87786	1	1	153.65	0	5.4123	1	7199800	101410	F3Y5P4	F3Y5P4
	-0.170448	0.310973	0.476978		0.00354409	0.00438229	0.976095		-0.00958967	0.0127705	0.97765		0.164403	0.420375	0.494298			-6.92315	-5.88552	-6.56801	-6.25489	-6.53252	-6.47287	-6.63203	-6.67595	-6.08196	-6.38539	-6.62435	-6.57823	-6.67966	-6.37332	-5.95651	-6.64626	1	1	25.224	0.0010953	1.9734	1	17532000	1593800	Q9XXE0;F3Y5Q0	Q9XXE0;F3Y5Q0
spat-2	0.124276	0.4411	0.451649		0.0722365	0.227397	0.405931		0.253997	1.12017	0.463127		0.201957	1.43221	0.302802			-2.79011	-2.89786	-2.54931	-2.80793	-2.50818	-2.6842	-2.7697	-2.58602	-2.35696	-2.67551	-2.65792	-2.33882	-2.38155	-2.47067	-2.33162	-2.55643	12	1	64.713	0	3.1753	1	44490000	1390300	F3Y5Q7;A0A1I6CM84	F3Y5Q7;A0A1I6CM84
otub-3	-0.291987	1.08476	0.129488		-0.205415	0.927172	0.0680161		0.141443	0.37721	0.594319		0.228015	1.19597	0.306127			0.850231	0.48886	0.889983	0.274705	0.479731	0.155391	0.39395	0.306759	0.868773	0.677821	0.621377	0.901581	0.47447	0.40285	0.674489	0.69608	5	5	30.029	0	20.808	11	761040000	95130000	F5GU87;Q19681;F5GU86	F5GU87;Q19681;F5GU86
	0.131116	0.117718	0.698295		0.509073	1.41157	0.00801919	+	-0.497472	0.800485	0.446863		-0.119515	0.236832	0.612947			-5.75694	-5.57628	-5.51559	-6.61599	-5.61081	-5.82149	-6.1199	-5.38813	-6.2714	-6.49957	-5.93243	-6.75129	-5.96599	-6.12874	-5.50849	-5.81517	1	1	19.514	0.00055402	2.1444	2	13341000	1334100	F5GUA0;Q21333	F5GUA0;Q21333
W08D2.5;catp-6	-0.0665524	0.0999426	0.763494		0.386261	0.365255	0.138505		-0.26306	0.199702	0.654687		0.189754	1.49838	0.307126			-7.31639	-6.50846	-7.02033	-6.26278	-6.79582	-6.73159	-6.99065	-6.85611	-6.82512	-6.4567	-6.47458	-8.4038	-6.64796	-6.63857	-6.56796	-6.76066	2	2	140.9	0.00018818	2.4735	3	721130000	15343000	Q27533;F5GUA7;D3YT44	Q27533;F5GUA7;D3YT44	Probable cation-transporting ATPase W08D2.5
	-0.68585	2.16943	0.0209412		-0.977122	2.74552	0	+	0.280003	1.40929	0.446519		-0.0112693	0.0620886	0.9334			-1.34449	-1.542	-1.66621	-1.68198	-2.3347	-2.11345	-2.28704	-2.24288	-1.2832	-1.26038	-1.46227	-1.10881	-2.18682	-2.38145	-2.21251	-2.24237	1	1	48.254	0	38.743	1	66738000	3707600	F5GUC7;Q19553	F5GUC7;Q19553	Purple acid phosphatase
	0.276656	0.7345	0.214321		0.32065	0.654666	0.0698108		-0.289851	0.814806	0.470267		-0.245857	0.659296	0.373311			-0.862465	-0.473105	-0.813811	-0.409677	-0.63707	-0.0159082	-0.236012	-0.563444	-0.968871	-0.85021	-0.627276	-1.2721	-0.827224	-0.436454	-0.751872	-0.420312	1	1	11.885	0	27.355	3	302240000	60447000	F5GUG4	F5GUG4
	-0.0265393	0.0849455	0.847727		0.0239193	0.230047	0.633762		-0.0528853	0.297089	0.73267		-0.00242662	0.00937868	0.987705			0.803082	0.982966	0.708678	1.02136	0.723848	1.05235	0.913544	0.720184	0.836071	0.803611	0.839946	0.824915	0.821129	0.898658	0.771039	0.909394	4	4	24.324	0	54.11	7	615750000	41050000	F5GUG6;F5GUH1;F5GUG7;F5GUH2;F5GUG8	F5GUG6;F5GUH1;F5GUG7;F5GUH2;F5GUG8
strl-1	0.348271	2.00646	0.0538961		0.275141	2.08753	0.0122873		0.012933	0.119503	0.915725		-0.0601978	0.336148	0.658882			1.16021	1.0605	1.21722	1.1407	1.60641	1.36044	1.42015	1.58471	1.1831	1.11542	1.1192	1.21264	1.53927	1.31853	1.46495	1.40817	4	4	27.123	0	53.666	7	490640000	37742000	F5GUI0;O17883	F5GUI0;O17883	Steroidogenic acute regulatory-like protein 1
iff-1	-0.505491	0.639398	0.179307		-0.693714	1.77009	0.00415686	+	0.215029	0.24577	0.628608		0.0268064	0.049125	0.912354			2.64439	1.49263	2.50288	1.43617	1.84475	1.13395	1.28527	1.79014	2.47018	2.00237	1.94156	2.52208	1.70946	1.39415	1.58227	1.47546	10	6	17.867	0	131.07	19	7503000000	937880000	P34563;G1K0V8;G1K0V9	P34563;G1K0V8	Eukaryotic translation initiation factor 5A-1;Eukaryotic translation initiation factor 5A
mpz-1	0.0889208	0.248474	0.591845		-0.0267575	0.0675406	0.747703		-0.109776	0.233327	0.683815		-0.225455	1.13979	0.311918			-4.85572	-4.55922	-5.08274	-4.46627	-4.9138	-4.54369	-4.58687	-4.5639	-5.1079	-5.0247	-4.584	-4.68644	-4.94102	-4.84751	-4.98542	-4.73612	4	1	50.187	0	8.2069	1	29508000	1341300	G1K0W2	G1K0W2
mpz-1	-0.0338953	0.0638239	0.856683		0.221427	0.547693	0.11127		-0.10094	0.225136	0.694661		0.154382	0.591109	0.451866			-2.49354	-2.15809	-2.52355	-1.9398	-2.56403	-2.26042	-2.06837	-2.35775	-2.56116	-2.11722	-2.26418	-2.57619	-2.03611	-2.3486	-2.10562	-2.14271	6	6	152.39	0	17.119	8	233480000	3072200	G1K0W4;G5EGP5;G5ECF9;Q09EF4;G5EC55;G5EC95;G5ECZ8;G1K0W3	G1K0W4;G5EGP5;G5ECF9;Q09EF4;G5EC55;G5EC95;G5ECZ8;G1K0W3
pgp-6;pgp-7	0.174885	0.644695	0.31487		-0.0254204	0.254001	0.611857		0.240706	1.45058	0.44615		0.0404005	0.135803	0.807964			-0.00125313	0.227223	-0.0487547	0.259681	0.0280132	0.547873	0.368032	0.192518	0.333307	0.281396	0.472629	0.312389	0.300859	0.325541	0.341666	0.329972	9	9	134.21	0	67.638	12	935950000	15864000	Q1ZXU6;G1K0X0;Q22656;Q22655;B6VQ78;Q17645	Q1ZXU6;G1K0X0;Q22656;Q22655
	0.121472	0.990326	0.324022		0.0935752	1.27874	0.143775		-0.0468295	0.471719	0.716992		-0.0747261	1.05214	0.517728			-0.214455	-0.20423	-0.0971308	-0.118207	0.0520458	-0.0757341	-0.0531178	-0.0713291	-0.29143	-0.127791	-0.209922	-0.192198	-0.122782	-0.0617647	-0.0995035	-0.16299	7	7	121.69	0	64.104	8	242130000	3613900	O45398;G1K106;G1K105	O45398;G1K106;G1K105
	-0.195169	2.19544	0.114092		-0.119394	0.600836	0.173379		-0.075201	0.386591	0.664971		0.000574112	0.00257751	0.996213			-3.94859	-4.19145	-4.1376	-4.07967	-4.10275	-4.3859	-4.41362	-4.23571	-4.00389	-4.21966	-4.11798	-4.31658	-4.31995	-4.25465	-4.30919	-4.2519	1	1	67.462	0	5.0333	1	30139000	1159200	G2HK08;G2HK09	G2HK08;G2HK09
	-0.184735	1.21303	0.189776		-0.0676203	0.697725	0.273687		-0.267416	2.24287	0.460319		-0.150302	1.05616	0.380284			-3.54127	-3.36699	-3.55155	-3.49352	-3.53808	-3.62004	-3.77712	-3.75704	-3.82562	-3.83673	-3.7272	-3.63345	-3.9416	-3.84186	-3.71768	-3.79235	2	2	21.246	0	69.454	3	92504000	10278000	G2HK16;Q95Q06	G2HK16;Q95Q06
	0.213801	1.63827	0.120311		0.0106881	0.106845	0.825612		0.078392	0.383024	0.658192		-0.124721	0.959061	0.426478			-1.02499	-0.762675	-0.809056	-0.707072	-0.752613	-0.573922	-0.500416	-0.621639	-0.842979	-0.779234	-0.782876	-0.585136	-0.792376	-0.815139	-0.694096	-0.645864	2	2	6.8297	0	9.6918	2	83633000	27878000	G2HK18;G5EF59	G2HK18;G5EF59	Ribonuclease P/MRP protein subunit POP5
	-0.316746	2.34659	0.0482828		-0.178407	1.74496	0.0391478		-0.143368	1.63183	0.47761		-0.00502872	0.0183287	0.976015			0.28779	0.456254	0.405391	0.278958	-0.0575104	0.21514	0.144182	-0.140404	0.187773	0.262366	0.18447	0.220314	-0.0296803	0.030242	-0.0124273	0.153159	4	4	15.615	0	16.266	4	249630000	24963000	G3MTX4	G3MTX4
trx-2	-0.246788	0.895784	0.189986		-0.00771856	0.0558506	0.880336		-0.150511	1.37934	0.480274		0.088558	0.50473	0.543417			-0.538277	-0.461007	-0.314923	-0.339742	-0.521763	-0.59217	-0.67383	-0.853336	-0.631344	-0.515738	-0.53448	-0.57443	-0.571716	-0.518867	-0.675806	-0.520478	2	2	12.938	0	33.261	6	356440000	71288000	G3MU08;Q17424	G3MU08;Q17424	Thioredoxin;Probable thioredoxin-2
	0.367095	1.04589	0.117359		0.302782	2.11535	0.00847147	+	0.0838535	0.264487	0.693583		0.0195405	0.0495458	0.921856			-1.5034	-1.21029	-1.7159	-1.28097	-0.987955	-0.755322	-1.14506	-1.35385	-1.48086	-1.30361	-1.19217	-1.39851	-1.20811	-0.974107	-0.999732	-0.982066	2	2	25.79	0	18.238	5	168790000	16879000	Q2L6U7;P90887;H9G2W4;G3MU11	Q2L6U7;P90887;H9G2W4;G3MU11
	-0.459653	1.2758	0.0775225		-0.508833	2.17185	0.00435888	+	0.173661	1.0216	0.487916		0.12448	0.469018	0.508019			-2.5669	-2.82815	-2.65206	-2.75126	-3.12182	-2.85544	-3.3501	-3.30962	-2.56637	-2.38514	-2.69196	-2.46025	-3.02625	-2.94739	-3.02026	-3.14515	4	4	59.87	0	13.342	4	56035000	1698000	Q7JLE3;Q23318;G3MU30;G3MU28;G3MU29;Q6A576;Q6A577	Q7JLE3;Q23318;G3MU30;G3MU28;G3MU29
rrf-1	-0.414653	0.851411	0.132077		-0.44987	1.79718	0.00620192	+	-0.103964	0.365934	0.630869		-0.139181	0.30966	0.548698			-3.5068	-3.31277	-3.78912	-3.34274	-4.09329	-3.46208	-3.79384	-4.26083	-3.69055	-3.44736	-3.5546	-3.67477	-4.10531	-3.96063	-4.20719	-3.89363	1	1	177.26	0.0087169	1.3108	1	15588000	179170	G3MU40;G5ECM1	G3MU40;G5ECM1
	-0.0987618	0.123594	0.704339		-0.0868742	0.236104	0.370612		-0.129103	0.246027	0.660415		-0.117216	0.18373	0.664232			-4.03282	-4.42055	-3.61175	-4.50261	-3.75331	-4.77929	-4.38658	-4.04358	-4.30746	-4.42714	-4.20638	-4.14316	-4.01663	-4.46275	-4.51873	-4.43353	1	1	26.597	0.00018529	2.2028	1	18583000	1858300	G3MU54;O17838	G3MU54;O17838
math-33	0.144585	0.449817	0.418785		0.0352299	0.254182	0.536693		0.305211	1.52151	0.442297		0.195856	0.888196	0.35647			-5.76957	-6.26909	-6.12657	-6.07714	-5.78215	-5.8369	-5.82956	-6.21541	-5.74323	-5.82593	-5.71405	-5.73831	-5.64533	-5.71237	-5.66479	-5.85811	30	1	131.23	0.00073489	2.0643	1	6004700	113300	G3MU80;G3MU83;N1NSE3;N1NSD8;G3MU81;O45624;G3MU79;N1NVB4;G3MU82;N1NTD2;N1NTI7;N1NTJ2	G3MU80;G3MU83;N1NSE3;N1NSD8;G3MU81;O45624;G3MU79;N1NVB4;G3MU82;N1NTD2;N1NTI7;N1NTJ2	Ubiquitin carboxyl-terminal hydrolase
	0.390129	2.77837	0.0281923		0.3435	2.8894	0.00403044	+	0.0453112	0.369657	0.738905		-0.0013175	0.0122262	0.990615			2.21672	2.12279	2.26281	2.28953	2.62603	2.58953	2.55693	2.67988	2.32937	2.16924	2.24489	2.3296	2.67155	2.55503	2.62891	2.59161	19	19	69.31	0	107.86	33	2612500000	68749000	G4RYA5	G4RYA5
spc-1	0.126359	0.350172	0.491162		0.24852	1.2547	0.0347393		-0.166489	0.556788	0.546506		-0.0443282	0.152475	0.787978			4.89176	5.29939	4.9093	5.32092	5.0643	5.48443	5.32951	5.04856	4.85999	5.10029	5.01874	4.77639	5.11815	5.2361	5.14302	5.25223	95	95	281.75	0	323.31	160	28968000000	206910000	G4S034	G4S034
anat-1	0.0264602	0.0573522	0.875964		-0.00694156	0.0965898	0.875097		-0.158386	0.782279	0.518337		-0.191788	0.613643	0.417583			1.48862	1.1962	1.63304	1.28378	1.79513	1.13782	1.25511	1.51942	1.29071	1.22725	1.23389	1.21624	1.26377	1.2585	1.16505	1.25301	4	4	26.524	0	14.827	9	683610000	52585000	G4S185;G5EDH7	G4S185;G5EDH7
	0.0863059	0.080791	0.781356		0.259787	0.882473	0.0530876		0.188657	0.307583	0.599123		0.362138	0.550317	0.36824			-2.6209	-2.31887	-2.55493	-1.53677	-2.89056	-1.48838	-1.99918	-2.30812	-2.12707	-1.87185	-2.09301	-2.1849	-1.71588	-1.95153	-1.60807	-1.96221	4	4	50.062	0	21.617	7	377750000	29058000	G4S428;Q19429	G4S428;Q19429
	0.633699	2.0996	0.0282373		0.544526	2.29713	0.00136889	+	-0.122961	0.831479	0.54172		-0.212134	0.823328	0.355649			-3.66265	-3.7651	-3.68686	-3.73443	-3.04349	-3.11345	-3.29931	-2.85799	-3.75593	-3.73998	-3.80282	-4.04215	-3.42635	-3.08208	-3.19653	-3.45782	1	1	11.761	0	2.578	1	15181000	2530200	G4S7A1	G4S7A1
	-0.00317407	0.00585038	0.985532		-0.0520082	0.0961512	0.618524		0.176469	0.35234	0.584176		0.127635	0.318997	0.553078			-2.70058	-3.40006	-2.67551	-3.34561	-2.68779	-3.28403	-3.15932	-3.0033	-2.81239	-2.886	-3.06378	-2.6537	-2.8332	-3.00053	-2.63923	-3.15095	3	3	44.239	0	3.9732	3	47393000	1974700	G4SF15;Q95XR3	G4SF15;Q95XR3
	0.459267	0.465248	0.274405		0.471983	1.77973	0.00639405	+	-0.0509479	0.103121	0.82448		-0.0382318	0.032009	0.928477			2.19528	1.62504	2.30782	1.70992	3.09873	1.54566	1.94571	3.08503	1.97418	1.7307	1.9256	2.00379	2.63606	2.19927	2.47693	2.20995	13	13	69.461	0	122.77	25	2006500000	66884000	G4SF79;Q19780	G4SF79
	0.0591016	0.0882722	0.788744		0.375986	1.63733	0.00923598	+	0.108038	0.319713	0.646935		0.424922	1.02172	0.25391			-4.34018	-3.80491	-4.44408	-4.1495	-4.63672	-3.90896	-3.69944	-4.25714	-4.13646	-4.02045	-4.10782	-4.04179	-3.63206	-3.82747	-3.56311	-3.77994	2	2	192.42	0	2.7319	2	33088000	384750	G4SFA4;G4SF97;G4SFA7;G4SFA6;Q1XFX9	G4SFA4;G4SF97;G4SFA7;G4SFA6;Q1XFX9
gei-15	0.195745	0.42789	0.385341		0.285332	2.17869	0.00920319	+	-0.139037	0.43703	0.579629		-0.0494504	0.159547	0.773301			2.27264	2.66621	2.2291	2.77155	2.468	2.91523	2.85551	2.48374	2.30257	2.42592	2.38965	2.26522	2.63248	2.63552	2.60931	2.64737	16	16	44.577	0	114.84	39	3390000000	141250000	G4SI07	G4SI07
	-0.37404	0.890903	0.133586		-0.317368	0.992072	0.0363441		-0.145276	0.483306	0.570728		-0.0886037	0.283224	0.6184			-3.68295	-3.56831	-3.26864	-3.30261	-3.70358	-3.7263	-3.76463	-4.12416	-3.50037	-3.51636	-3.5105	-3.87638	-3.93597	-3.72871	-4.13504	-3.87337	1	1	17.223	0.00073381	2.0482	1	32093000	3565900	G4SJZ3;Q8ITV5;H2L064	G4SJZ3;Q8ITV5;H2L064
pqn-52	-0.0312872	0.133163	0.798083		0.0518396	0.285439	0.434195		-0.230651	1.4446	0.447555		-0.147524	2.38692	0.309442			3.13115	3.381	3.1607	3.35227	3.29455	3.16405	3.20665	3.23471	2.98265	3.07241	3.15496	2.89249	3.05607	3.0905	3.04135	3.12195	25	25	62.591	0	198.86	37	4386700000	162470000	G4SL51	G4SL51
ttn-1	-0.0513654	0.170053	0.717266		0.0244954	0.490976	0.57927		-0.0574062	0.208568	0.755379		0.0184546	0.16383	0.873986			2.69098	3.00262	2.6124	3.02563	2.7217	2.88654	2.81478	2.70316	2.78995	2.79824	2.81828	2.69554	2.79685	2.81748	2.80641	2.77925	71	71	2056.7	0	323.31	89	4002700000	4665200	G4SLH0;A0A2I2LG61;A0A2I2LDW1	G4SLH0
	0.0873544	0.432822	0.515115		0.278949	1.15067	0.0334246		-0.111062	0.28751	0.653868		0.0805326	0.720656	0.530169			-5.06697	-4.74682	-5.25682	-5.18645	-5.00338	-4.85002	-4.95617	-5.09806	-5.00956	-5.07258	-5.10492	-5.51423	-4.85433	-4.88051	-4.91861	-4.93205	1	1	15.863	0	3.3884	4	78579000	9822400	G4SNB8	G4SNB8
	0.00910306	0.0147584	0.963005		0.124608	0.367678	0.236388		-0.245266	0.567051	0.516398		-0.129761	0.598455	0.476011			-3.64307	-3.10025	-3.4302	-2.93327	-3.32147	-3.0771	-3.17832	-3.49348	-3.59315	-3.73424	-3.16338	-3.59708	-3.26706	-3.4905	-3.44164	-3.39023	1	1	20.569	0	3.2259	1	13379000	1337900	G4SNJ8	G4SNJ8
	0.306405	0.23579	0.492414		-0.0990064	0.141451	0.464928		0.41824	0.534978	0.495977		0.0128293	0.0185246	0.962112			-6.1478	-5.6327	-6.18995	-7.2692	-6.26464	-6.05861	-6.19423	-5.49655	-6.05644	-5.63221	-6.10217	-5.77586	-5.95978	-6.44149	-5.72609	-5.83534	1	1	102.55	0	3.7468	1	27328000	828140	Q9N3C5;G4SNP0	Q9N3C5;G4SNP0
dpy-1	-0.469759	0.264268	0.438574		-0.0468278	0.0353299	0.808652		-0.507115	0.351409	0.545362		-0.0841842	0.0624537	0.855374			-0.605139	0.871005	-0.987138	0.89652	-0.98731	0.408103	0.181238	-1.30582	-0.893436	0.293654	0.0509253	-1.30436	-0.860363	-0.0693865	-0.922614	-0.188161	1	1	156.8	0.0018113	1.8184	1	1920300000	33109000	G4SNP7	G4SNP7
	-0.042789	0.12004	0.775697		-0.0900202	0.274327	0.339862		-0.125767	0.925659	0.52619		-0.172998	0.646448	0.424211			-0.96611	-0.816342	-0.841844	-0.676414	-0.748894	-0.80125	-0.853445	-1.06828	-0.920649	-0.930756	-0.897532	-1.05484	-1.31084	-0.833188	-1.11031	-0.909524	3	3	13.755	0	9.9852	4	106760000	17793000	G4SP89	G4SP89
	0.0670066	0.644305	0.523297		0.0651886	0.958987	0.252003		0.0246432	0.268652	0.825708		0.0228252	0.349668	0.81912			1.99265	1.8847	1.99414	1.8605	2.00148	2.02944	1.96821	2.00088	1.94639	1.9855	1.97412	1.92454	1.97759	2.07086	1.98137	2.0615	12	12	75.618	0	40.596	19	1408800000	45446000	G4SPY1;G4SPY0	G4SPY1;G4SPY0
	0.0722017	0.12825	0.721574		0.240535	0.495356	0.117508		-0.222871	0.614447	0.514654		-0.0545368	0.100287	0.81528			-1.34265	-0.824115	-1.28307	-0.955174	-1.02625	-0.680957	-0.935553	-1.47344	-1.21039	-1.28029	-1.13949	-1.66632	-1.28666	-0.831595	-1.25735	-0.958749	3	3	50.42	0	5.3134	3	170040000	11336000	G4SQY7	G4SQY7
abtm-1	0.242774	1.46972	0.118518		0.132513	1.08042	0.100351		0.0982859	0.702171	0.576465		-0.0119753	0.0830161	0.924807			1.21063	1.36148	1.09261	1.22691	1.32684	1.54745	1.51416	1.47429	1.3852	1.21257	1.37716	1.30985	1.41318	1.45807	1.44071	1.50288	9	9	77.456	0	54.453	17	979010000	27195000	G4SRS5;A0A061AJH7	G4SRS5
	0.554385	1.65328	0.0447379		0.385449	2.43116	0.00394635	+	-0.167547	1.70502	0.465903		-0.336484	1.42805	0.219179			-0.475994	-0.504668	-0.515115	-0.604873	0.267946	-0.133164	-0.213144	0.195253	-0.579176	-0.747288	-0.663144	-0.781232	-0.312792	-0.38877	-0.188561	-0.338922	4	4	45.559	0	48.162	4	233150000	9326000	G4SRU7;Q965X3;H2L0P9	G4SRU7;Q965X3;H2L0P9
pud-2.1	-0.586629	0.852451	0.115971		-0.428015	0.84207	0.0361665		-0.775094	1.29694	0.5536		-0.616479	1.39264	0.148046			6.23791	5.42985	6.56065	5.41097	5.84448	5.02904	5.11467	5.30469	5.30886	4.94542	4.88333	5.4014	4.9138	4.42188	5.01385	4.47743	26	26	17.428	0	260.57	126	120100000000	10918000000	G5EBF3	G5EBF3
	0.608498	1.35738	0.0537615		0.61121	1.62969	0.00492603	+	-0.0123146	0.137873	0.915756		-0.00960255	0.0148501	0.971077			0.946518	1.02486	0.922387	0.921908	1.83667	1.309	1.22863	1.87536	0.936468	1.00892	0.917584	0.903439	1.77542	1.38509	1.79495	1.25579	8	8	53.237	0	63.261	19	1371400000	59624000	G5EBF4	G5EBF4
rde-4	-0.156068	0.85501	0.285217		-0.200125	1.50017	0.0375015		-0.0809	0.378551	0.655169		-0.124957	1.00351	0.421779			0.05476	-0.24981	0.150376	-0.156201	-0.174828	-0.194144	-0.156805	-0.29937	-0.159121	-0.103549	-0.139146	-0.12266	-0.339745	-0.315845	-0.470233	-0.199151	10	10	43.408	0	33.764	12	416420000	27761000	G5EBF5	G5EBF5
him-3	-0.186212	0.455592	0.37716		-0.067642	0.243751	0.405133		0.116234	0.388938	0.610535		0.234804	0.709554	0.364391			1.16612	0.734496	1.20138	0.878554	0.960846	0.510463	0.632448	1.13195	1.12615	1.05453	0.978068	1.28675	1.20675	0.879535	1.11557	0.973067	7	7	33.12	0	40.905	8	614990000	30749000	G5EBG0	G5EBG0
	-0.0722947	0.0720748	0.804206		0.405378	0.921737	0.0322606		0.019877	0.0257629	0.949216		0.49755	1.55747	0.148061			-6.58471	-6.17959	-6.22857	-5.59416	-6.21134	-6.09265	-5.8911	-6.68112	-6.02967	-5.8349	-6.03845	-6.6045	-5.83138	-5.72568	-5.66957	-5.65938	1	1	33.801	0	7.8132	1	5757900	575790	G5EBG2	G5EBG2
cbp-2	0.157022	1.32511	0.214452		0.438786	2.62296	0.0041227	+	-0.0462039	0.228142	0.768894		0.23556	1.86068	0.244408			-2.13739	-1.98404	-2.03673	-1.85495	-1.87837	-1.93288	-1.82164	-1.75214	-2.04585	-2.14312	-1.89175	-2.11721	-1.51145	-1.64397	-1.53166	-1.75571	5	4	36.672	0	8.4737	5	115310000	5013400	G5EBG3	G5EBG3
calu-1	0.476724	1.77466	0.0469696		0.578313	2.1463	0.00296996	+	-0.0999258	0.698356	0.576102		0.00166321	0.00524597	0.991631			3.61104	3.54982	3.76407	3.62393	4.23291	4.02466	3.96304	4.23514	3.64569	3.42403	3.47374	3.6057	4.22619	3.97877	4.27709	3.98035	12	12	36.077	0	191.85	29	10197000000	599810000	G5EBH7;H2L0I1	G5EBH7
4D656	1.01737	2.53099	0.0046875	+	0.921231	3.28141	0	+	-0.105183	0.74502	0.569121		-0.20132	0.727323	0.382972			0.763586	0.729014	0.740193	0.647161	1.84728	1.60163	1.5451	1.95541	0.763971	0.451638	0.643809	0.599804	1.67762	1.35741	1.71589	1.39323	4	4	24	0	41.362	12	3524100000	320370000	G5EBI0	G5EBI0
fbp-1	-0.0499597	0.138666	0.743679		-0.0685852	0.366215	0.342743		-0.0522735	0.214978	0.760763		-0.070899	0.24254	0.672544			3.56817	3.81334	3.58953	3.80055	3.58061	3.85734	3.75998	3.37382	3.53637	3.81895	3.69104	3.51614	3.47071	3.66688	3.49232	3.65823	23	23	37.187	0	284.36	82	17353000000	1020800000	G5EBJ7	G5EBJ7
pbo-4	1.39917	1.93885	0.00825688	+	1.39595	2.04449	0	+	-0.452739	0.951953	0.447073		-0.455968	1.01986	0.248481			-6.41118	-6.63461	-6.06901	-6.16335	-4.66548	-5.18899	-5.39646	-4.43051	-6.89947	-7.30029	-6.48904	-6.4003	-5.3101	-5.34807	-5.53639	-5.31076	1	1	88.409	0	29.269	1	19224000	835820	G5EBK1	G5EBK1	Na(+)/H(+) exchanger protein 7
erm-1	-0.224583	1.58629	0.119345		-0.097399	1.74968	0.114169		0.0658901	0.910219	0.623583		0.193074	2.64146	0.244725			4.53113	4.47899	4.38629	4.44775	4.18177	4.30774	4.28316	4.17316	4.53344	4.58307	4.49164	4.49956	4.38843	4.46643	4.4375	4.42576	33	33	65.999	0	239.92	71	20352000000	753780000	G5EBK3;G5EES2	G5EBK3;G5EES2
atg-7	0.472709	2.22483	0.031297		0.679719	2.25132	0	+	0.0138524	0.0869083	0.919923		0.220862	0.980044	0.3308			-1.15519	-1.31425	-1.06104	-1.16964	-0.679972	-0.65624	-0.646379	-0.826687	-1.10153	-1.18859	-1.14198	-1.2126	-0.466112	-0.631043	-0.18238	-0.646295	5	5	72.371	0	13.605	5	597310000	18100000	G5EBK4	G5EBK4
ras-1	-0.103111	0.148253	0.669091		-0.10756	0.528367	0.207661		0.105397	0.207243	0.700392		0.100948	0.17602	0.68549			-2.82828	-2.3462	-3.06137	-2.37859	-3.15346	-2.20985	-2.5985	-3.06506	-2.57282	-2.27217	-2.58936	-2.7585	-2.73186	-2.55019	-2.7102	-2.63084	1	1	24.426	0	3.178	1	29132000	1942200	G5EBK8	G5EBK8
scav-2	-0.00692677	0.0216896	0.959038		-0.302213	1.11089	0.0319892		-0.0832062	0.581616	0.615428		-0.378492	1.01342	0.265431			-3.92299	-4.08737	-4.19429	-4.2036	-3.65592	-4.21694	-4.39788	-4.16522	-4.16428	-4.23153	-4.16191	-4.18336	-4.77928	-4.38128	-4.27677	-4.51261	1	1	62.891	0	2.6468	1	25525000	823380	G5EBM7	G5EBM7
ego-2	0.122209	0.684286	0.376912		0.135666	0.944612	0.106237		-0.0135839	0.045586	0.938359		-0.000126839	0.000702845	0.998695			-0.366434	-0.174495	-0.364766	0.024291	-0.253418	-0.0728693	-0.0424156	-0.0238647	-0.314877	-0.263452	-0.10081	-0.256601	-0.123493	-0.0125227	-0.134366	-0.122693	6	6	161.35	0	22.704	8	280730000	4386400	G5EBN5;H8ESG1	G5EBN5;H8ESG1
snf-3	0.0469222	0.107323	0.780833		0.378372	1.41167	0.0144438		0.121566	0.379523	0.607828		0.453016	1.6563	0.148626			1.32439	1.42892	0.920678	1.36595	0.964317	1.64529	1.26449	1.35353	1.34782	1.37574	1.59219	1.21046	1.64347	1.81975	1.7272	1.84926	3	3	67.39	0	40.861	3	528750000	26437000	G5EBN9	G5EBN9	Sodium- and chloride-dependent betaine transporter
	0.432391	1.95864	0.0435714		0.335183	2.02449	0.00685599	+	0.0315676	0.134583	0.838173		-0.0656402	0.606763	0.579155			-1.16452	-0.927167	-1.03183	-0.862245	-0.574532	-0.517419	-0.532875	-0.631378	-1.02055	-1.07859	-0.955337	-0.805018	-0.53616	-0.721984	-0.686997	-0.573623	2	2	33.476	0	6.2947	2	65085000	3425500	G5EBP0	G5EBP0
frm-1	-0.0651031	0.177086	0.686989		0.0543935	0.505268	0.357082		-0.101136	0.33048	0.65002		0.0183601	0.123991	0.884455			3.30547	3.67096	3.29603	3.77074	3.34233	3.55242	3.52907	3.35895	3.34493	3.51541	3.44439	3.33391	3.45463	3.45716	3.46915	3.47527	37	37	513.67	0	288.43	63	6521100000	30616000	G5EBP4	G5EBP4
	0.16995	0.953832	0.251337		0.300575	1.58262	0.0169679		-0.126645	0.674604	0.553298		0.00397968	0.029579	0.974376			2.7817	2.92996	2.72312	2.99681	2.93331	3.08952	3.09233	2.99623	2.73298	2.81421	2.82947	2.54835	2.97381	3.08583	3.00714	3.06054	23	23	496.4	0	254.23	57	15051000000	85518000	G5EBP5	G5EBP5
gdi-1	0.283221	1.74351	0.0836195		0.290985	1.79066	0.0142389		0.0711391	1.00416	0.60137		0.0789037	0.5242	0.560547			4.01844	3.94008	3.90059	3.87968	4.21489	4.14436	4.17783	4.33459	4.04428	4.02006	3.9506	4.0084	4.4206	4.16644	4.34941	4.25084	23	23	51.807	0	268.11	69	14519000000	604940000	Q2V4S2;G5EBR1;E9P8A8	Q2V4S2;G5EBR1
exo-3	-0.268391	0.63403	0.253329		-0.278045	2.06985	0.0120819		-0.0343566	0.0583921	0.896759		-0.0440111	0.124988	0.807903			-1.26639	-1.92399	-1.06435	-1.74743	-1.41189	-2.01472	-1.86768	-1.78143	-1.48766	-1.54621	-1.67639	-1.42933	-1.72964	-1.86378	-1.84929	-1.80906	5	5	21.031	0	21.456	5	222760000	18564000	Q564V5;G5EBR7	Q564V5;G5EBR7
aex-6	0.637086	1.30956	0.0561225		0.52185	2.00206	0.00436244	+	0.0274961	0.0486996	0.915727		-0.0877397	0.222806	0.659607			-4.01038	-3.29136	-3.99876	-3.3964	-3.19139	-2.6584	-2.98994	-3.30882	-3.69809	-3.55945	-3.57553	-3.75385	-3.29752	-3.08873	-3.14534	-2.96792	2	2	23.979	0	5.4477	3	62724000	5227000	G5EBS5	G5EBS5
	0.210943	1.19131	0.166472		0.201007	1.74161	0.032278		0.0546124	0.23716	0.750512		0.0446763	0.285871	0.729334			-0.173832	0.083312	-0.200629	0.146598	0.0662766	0.314618	0.162481	0.155844	0.0397148	-0.0461493	-0.00966358	0.0899963	0.337393	0.166636	0.194139	0.179757	4	4	38.518	0	13.881	4	219930000	15709000	G5EF46;G5EBT9	G5EF46;G5EBT9
XG314	-0.00747657	0.0208524	0.959138		0.125335	0.422045	0.214808		-0.20098	0.719067	0.507677		-0.0681686	0.125034	0.774931			-4.57669	-4.03603	-4.33058	-4.15891	-4.66487	-3.83623	-4.16987	-4.46113	-4.64208	-4.32538	-4.4057	-4.53296	-4.17815	-4.19394	-4.49314	-4.53955	1	1	36.547	0	7.5922	1	36297000	2792100	H2KZL4;G5EBU2	H2KZL4;G5EBU2
	0.0568423	0.219397	0.673936		0.0600383	0.32903	0.382888		-0.16438	0.824423	0.515368		-0.161184	0.953063	0.380321			-0.785814	-0.396344	-0.603215	-0.384402	-0.595602	-0.409425	-0.364674	-0.572706	-0.77577	-0.672227	-0.649867	-0.72943	-0.741685	-0.606711	-0.756087	-0.482657	2	2	62.539	0	3.4567	2	141780000	5671000	G5EBU3	G5EBU3
	0.0338821	0.114463	0.802224		0.174282	0.626876	0.116699		-0.121001	0.432845	0.593059		0.0193992	0.0630047	0.912575			1.79604	2.18668	1.8434	2.11054	1.81818	2.18874	2.15444	1.91082	1.85023	1.90039	2.04123	1.66081	1.89952	2.14878	1.97205	2.12943	12	12	137.17	0	106.98	20	1765800000	33958000	G5EBU8;G5EFT0	G5EBU8;G5EFT0
flp-12	0.39566	0.306526	0.402499		0.498944	0.589244	0.0616661		-0.242227	0.29037	0.593698		-0.138944	0.107557	0.758908			-2.29486	-1.41905	-2.45734	-1.40882	-2.01827	-0.683122	-0.956591	-2.33945	-2.2506	-1.72663	-1.90609	-2.66567	-2.06798	-1.19667	-2.09949	-1.18907	2	2	9.522	0	22.313	2	112070000	37357000	G5EBV5	G5EBV5
pgl-3	0.112962	0.0905541	0.749929		0.032047	0.0998963	0.670977		0.139683	0.1811	0.699977		0.0587673	0.0533391	0.882938			2.91954	2.077	2.99744	1.91865	3.41643	1.77119	2.14181	3.03505	2.84279	2.39697	2.45803	2.77358	2.75554	2.51303	2.76298	2.56799	17	16	74.844	0	142.42	26	1806400000	46319000	G5EBV6	G5EBV6
	0.120348	1.35028	0.281021		0.0367994	0.607004	0.447755		0.0677409	0.60222	0.648481		-0.0158076	0.209511	0.881862			-0.822893	-0.924989	-1.03522	-0.99376	-0.791254	-0.81977	-0.895826	-0.788616	-0.827702	-0.868776	-0.949929	-0.859488	-0.825514	-0.880279	-0.849996	-0.802909	7	7	90.896	0	20.67	9	347270000	7234800	G5EBW2	G5EBW2
fecl-1	-0.0947084	0.272513	0.57075		-0.00821662	0.027038	0.905453		-0.0932677	0.339811	0.653724		-0.00677586	0.0183759	0.970931			2.05953	2.38526	2.02709	2.36497	1.90771	2.35011	2.25704	1.94315	2.02284	2.27735	2.17554	1.98804	2.03109	2.1413	2.00279	2.25573	12	12	42.679	0	94.812	20	1239500000	61975000	G5EBW5	G5EBW5
klp-18	-0.0434804	0.0333431	0.901565		-0.390349	2.04126	0.00630037	+	-0.0257127	0.027612	0.943118		-0.372581	0.444593	0.411935			0.493326	-0.434508	0.690614	-0.48997	0.799398	-0.81306	-0.360115	0.459316	0.155134	-0.13304	-0.0826788	0.217196	-0.163788	-0.467696	-0.406571	-0.366731	6	6	105.83	0	36.711	7	363460000	6857800	G5EBX0	G5EBX0	Kinesin-like protein
crn-3	-0.169236	0.885324	0.263963		-0.230677	1.18944	0.0404171		-0.113586	1.17344	0.526478		-0.175027	1.09655	0.349046			0.136934	0.198911	0.325328	0.152246	0.0425434	-0.118684	0.0349216	0.177692	0.0174274	0.123961	0.140658	0.0770264	-0.0721397	-0.180903	-0.282357	-0.0282354	4	4	100.3	0	29.998	6	177930000	3357200	Q8I129;G5EBX6	Q8I129;G5EBX6
rtfo-1	0.128987	0.367929	0.478053		0.105407	1.46462	0.111196		-0.155672	0.605862	0.545379		-0.179252	2.29959	0.275302			1.9223	2.36762	2.1546	2.46152	2.40788	2.35635	2.36162	2.29613	2.03589	2.04164	2.11901	2.08681	2.1043	2.15437	2.17647	2.26983	5	5	67.803	0	11.949	6	878710000	28345000	G5EBY0	G5EBY0	RNA polymerase-associated protein RTF1 homolog
nmy-2	-0.171445	0.30836	0.477526		-0.225355	2.72112	0.0130423		-0.0818632	0.160402	0.753573		-0.135773	0.379288	0.524851			4.78722	4.223	4.92139	4.1696	4.7021	4.01227	4.19361	4.50745	4.52098	4.37427	4.37498	4.50353	4.26255	4.1733	4.19821	4.23827	67	64	231.24	0	323.31	96	11206000000	94165000	G5EBY3	G5EBY3
phf-5	-0.15497	0.497704	0.387638		-0.133155	1.21025	0.0917258		-0.0165896	0.0977641	0.907188		0.00522494	0.0168175	0.975767			-0.644024	-0.696692	-0.842082	-0.847281	-1.14059	-0.753161	-0.724129	-1.03208	-0.738605	-0.714061	-0.872458	-0.771314	-0.92579	-0.946139	-0.911887	-0.845243	3	3	12.259	0	4.5832	4	577430000	72178000	G5EBY6	G5EBY6
xpf-1	0.056988	0.177123	0.70005		0.0632007	0.1243	0.545673		-0.038434	0.121763	0.8282		-0.0322213	0.0890262	0.863989			-4.23742	-4.20047	-3.82857	-3.95957	-4.04623	-3.95719	-4.1138	-3.88086	-4.20038	-4.03246	-3.93919	-4.20773	-3.75524	-4.04469	-4.34403	-3.983	2	2	107.22	0	5.0372	2	9437600	174770	G5EBZ1	G5EBZ1
let-418	0.114374	0.607497	0.410546		0.205848	1.37943	0.0397655		-0.195576	1.14372	0.468471		-0.104103	1.04608	0.454777			1.54098	1.47073	1.7772	1.39359	1.70779	1.71439	1.65876	1.55904	1.31406	1.41388	1.40032	1.27193	1.49294	1.5781	1.50158	1.65096	22	22	209.15	0	145.51	28	1580400000	16813000	G5EBZ4	G5EBZ4	Protein let-418
ark-1	-0.229335	0.453345	0.350864		-0.155918	0.52863	0.151614		-0.218919	0.591237	0.516495		-0.145502	0.330415	0.53516			-4.05563	-3.64091	-3.90214	-3.36556	-4.11589	-3.79148	-3.77731	-4.19691	-4.10064	-3.74864	-3.88915	-4.10148	-4.54199	-3.84721	-4.12119	-3.9532	4	4	115.39	0	8.7596	5	137920000	2261000	G5EBZ8	G5EBZ8
mca-1	-0.20032	0.92632	0.222067		-0.0989611	1.03189	0.150562		0.0649664	0.480495	0.665593		0.166325	0.758166	0.403809			0.939587	0.921039	0.80547	0.851153	0.754776	0.490579	0.598337	0.872278	1.07783	0.850667	0.980098	0.868519	0.920137	0.682918	0.986787	0.791429	12	9	134.55	0	46.08	18	552280000	11751000	G5EC39;G5EC04;G5EFR6;F5GU98	G5EC39;G5EC04;G5EFR6;F5GU98	Calcium-transporting ATPase
evl-14	-0.148883	0.755264	0.317339		-0.0530851	0.299055	0.422735		-0.202091	1.37129	0.470702		-0.106292	0.770882	0.478945			0.682537	0.568444	0.80547	0.542436	0.629778	0.564689	0.422058	0.386829	0.40468	0.518909	0.542148	0.324789	0.330729	0.459231	0.33306	0.455165	9	9	177.93	0	22.401	8	269660000	3029900	G5EC05	G5EC05
	1.16434	2.4415	0.00508475	+	0.878694	2.61433	0	+	0.0596042	0.217595	0.749771		-0.226038	1.06702	0.319653			-4.94368	-5.074	-4.78996	-4.87358	-3.53944	-3.67316	-3.8041	-4.00716	-4.71174	-5.12663	-4.82286	-4.78157	-3.93828	-4.02224	-3.87756	-4.08995	3	3	90.571	0	6.746	3	105860000	2646500	G5EC07;G5EET7;Q3S1J1;A0A061ACW5	G5EC07;G5EET7;Q3S1J1;A0A061ACW5
cept-1	0.253649	0.434141	0.349932		-0.07307	0.304999	0.356474		0.109464	0.218764	0.693252		-0.217255	1.01123	0.330113			-0.15728	-0.581029	-0.621501	-1.02818	-0.356045	-0.288239	-0.607941	-0.121174	-0.244312	-0.686904	-0.486953	-0.53197	-0.479431	-0.504567	-0.681417	-0.577004	1	1	44.434	0	7.9624	1	112810000	14101000	G5EC09	G5EC09
lec-9	0.139351	0.565222	0.384411		0.135265	0.731443	0.131929		0.0538514	0.478133	0.69711		0.0497651	0.181504	0.759107			0.952955	1.0042	1.06319	1.12541	1.40103	1.01051	1.09288	1.19873	1.14887	1.0201	1.0401	1.15209	1.31656	1.14275	1.35727	1.08564	6	6	15.556	0	81.745	20	4836400000	604550000	G5EC10	G5EC10	Galectin
smn-1	-0.0991158	0.247678	0.579298		-0.0795217	0.352522	0.320392		-0.17177	0.875729	0.504933		-0.152175	0.623086	0.449895			-0.903049	-0.759234	-0.73702	-0.64243	-0.564207	-0.879949	-0.993385	-1.00066	-0.91695	-0.754347	-0.902123	-1.15539	-1.17083	-0.939565	-0.934941	-1.00156	2	2	22.911	0	13.068	3	170320000	28386000	G5EC16	G5EC16
obr-3	0.221779	1.04042	0.177156		0.116512	0.335188	0.264807		-0.0187416	0.0730426	0.911443		-0.124009	0.529002	0.497665			-3.98	-3.67359	-3.65355	-3.7884	-3.52425	-3.51322	-3.62844	-3.54251	-3.89485	-3.81807	-3.64238	-3.8152	-3.79379	-3.47594	-3.91129	-3.52343	2	2	83.8	0	4.3594	2	20504000	500100	G5EC19;Q8MPR9	G5EC19;Q8MPR9
qua-1	0.00141287	0.00223521	0.993328		0.248669	1.2685	0.03426		0.0416493	0.0940829	0.847369		0.288906	0.842195	0.321562			-0.835735	-0.445909	-1.04964	-0.413035	-1.03969	-0.386989	-0.508059	-0.803936	-0.632711	-0.767021	-0.640216	-0.537777	-0.311768	-0.610936	-0.202613	-0.457732	2	2	116.87	0.0042636	1.552	2	54300000	1064700	G5EC21	G5EC21
	-0.313021	1.37371	0.102899		-0.135274	1.18253	0.0911221		-0.405267	2.66299	0.697263		-0.22752	1.82888	0.253633			-0.130011	-0.080163	0.16129	-0.0849333	-0.416208	-0.188832	-0.394188	-0.386671	-0.317129	-0.433663	-0.492105	-0.511988	-0.514488	-0.637755	-0.490931	-0.652806	2	2	37.401	0	16.819	3	165000000	13750000	G5EC22;Q9XUD6	G5EC22;Q9XUD6
hcf-1	-0.113953	0.956727	0.347208		0.130998	1.35766	0.0867249		0.0400388	0.29186	0.768997		0.28499	1.93214	0.201644			1.29064	1.41211	1.35487	1.17372	1.19949	1.15386	1.33485	1.08734	1.27426	1.37486	1.39065	1.35175	1.33708	1.46316	1.63035	1.48491	16	16	87.358	0	87.815	21	1961700000	40868000	G5EC23	G5EC23
ptp-2	-0.0238113	0.304374	0.783069		-0.0093472	0.0575631	0.864441		0.212334	2.98957	0.452967		0.226799	2.94192	0.188233			0.425686	0.412147	0.338609	0.452283	0.38471	0.354997	0.406094	0.387678	0.64641	0.545693	0.620618	0.66534	0.533911	0.633206	0.704577	0.568978	5	5	76.742	0	18.085	5	186210000	4900200	G5EC24	G5EC24	Tyrosine-protein phosphatase non-receptor type
cept-2	0.140494	0.630389	0.362329		0.0730765	0.196057	0.43215		-0.206585	1.02266	0.463414		-0.274003	1.48169	0.250264			-2.23574	-2.31625	-2.23845	-2.57412	-2.00701	-2.26434	-2.312	-2.21924	-2.44107	-2.62965	-2.42672	-2.69347	-2.55993	-2.41583	-2.62444	-2.2984	1	1	47.44	0	4.2381	1	17854000	1275300	G5EC25	G5EC25
pmr-1	0.326904	1.18464	0.114128		0.147798	0.944335	0.097905		0.153563	0.596031	0.547268		-0.0255425	0.121435	0.858648			-3.33324	-3.32132	-3.35715	-3.68786	-2.89811	-3.16064	-3.24351	-3.08969	-3.18355	-3.38263	-3.0804	-3.43872	-3.07563	-3.19738	-3.09026	-3.13084	2	2	76.54	0	4.7234	2	95305000	2803100	G5EC26;G5EFK9;G5EDU1	G5EC26;G5EFK9;G5EDU1	Calcium-transporting ATPase
alh-6	0.124939	1.75795	0.240941		0.230192	1.56934	0.0292972		-0.0979421	0.992307	0.560755		0.00731039	0.0996451	0.945941			4.05737	4.08553	4.04429	4.12936	4.14677	4.19057	4.24706	4.23192	3.917	4.10798	3.99726	3.90255	4.20535	4.20092	4.1856	4.25368	27	27	61.751	0	191.66	60	10390000000	371090000	G5EC31;Q86N72;Q6A593;G4RZC3	G5EC31;Q86N72;Q6A593;G4RZC3
tre-1	0.148883	0.424821	0.427082		0.081907	0.462531	0.27802		0.171453	0.605909	0.5317		0.104477	0.461017	0.531538			-2.89618	-2.66952	-3.06934	-2.60483	-2.82648	-2.41898	-2.59221	-2.80667	-2.46142	-2.8504	-2.65204	-2.59019	-2.4929	-2.58963	-2.50982	-2.63407	3	3	66.867	0	11.707	3	23810000	915780	G5EC40	G5EC40	Trehalase
	-0.480859	1.83719	0.0421802		-0.365852	2.97409	0.00412014	+	-0.188406	1.30753	0.470251		-0.0733991	0.493872	0.577461			-0.25946	-0.248355	-0.0622835	-0.0524092	-0.611509	-0.621257	-0.503025	-0.810152	-0.387869	-0.203403	-0.340583	-0.444279	-0.720922	-0.650689	-0.705801	-0.762128	4	4	57.366	0	20.558	4	99194000	4508800	G5EC45	G5EC45
2O16	-0.220033	1.48525	0.128293		-0.229446	2.48628	0.0147289		-0.0346057	0.367994	0.776718		-0.0440187	0.412502	0.699865			1.9247	2.04287	2.03538	2.04882	1.87222	1.80829	1.76048	1.73065	1.92069	2.05552	1.96738	1.96975	1.69579	1.81138	1.67906	1.80933	8	8	28.711	0	42.039	13	799990000	61538000	G5EC67	G5EC67
gst-20	0.28826	0.61755	0.250915		0.251122	0.887909	0.0555429		0.0212615	0.0513219	0.919918		-0.0158768	0.0285934	0.948354			1.40364	1.14793	1.60251	1.05782	2.07331	1.28946	1.40237	1.59981	1.46242	1.16541	1.22228	1.44684	1.56432	1.44589	1.80278	1.48845	7	7	23.787	0	24.645	12	1691400000	130110000	G5EC71	G5EC71
clh-6	0.609753	2.48088	0.0155844		0.471148	1.51995	0.00706561	+	-0.103579	0.51113	0.594742		-0.242185	1.77094	0.24633			-3.85826	-3.65473	-3.71766	-3.86331	-3.21173	-3.14953	-3.22523	-3.06845	-3.80086	-3.89258	-3.72919	-4.08564	-3.52943	-3.49983	-3.3331	-3.26132	1	1	89.231	0	2.9032	1	13211000	440380	G5EC75	G5EC75	Chloride channel protein
ztf-6	-0.382601	1.16819	0.104349		-0.030021	0.0659579	0.738646		-0.188046	0.716398	0.515461		0.164535	0.366478	0.512196			-4.91433	-5.15394	-4.6984	-5.10928	-5.41164	-5.15615	-5.08931	-5.74925	-5.2426	-4.93436	-5.23428	-5.21689	-4.82859	-5.22813	-5.29708	-5.39441	1	1	51.424	0	3.1972	1	20725000	1381600	G5EC77	G5EC77
	0.302017	1.93804	0.0720825		0.348143	2.9884	0.00429173	+	-0.0474093	0.52576	0.709326		-0.00128317	0.0115947	0.99027			2.89136	3.04841	2.96192	2.96638	3.34809	3.25335	3.21912	3.25558	2.97734	2.84967	2.91842	2.93299	3.29005	3.22685	3.32785	3.22625	21	21	58.062	0	195.79	40	7846400000	290610000	G5EC87	G5EC87
dpy-11	0.583153	1.45858	0.0486035		0.599821	1.92257	0.00424	+	0.351603	1.40792	0.446275		0.36827	1.37369	0.216416			1.51273	1.43473	1.21685	1.17855	1.62978	2.21817	1.86645	1.96107	1.88821	1.39988	1.66782	1.79335	2.36008	2.1725	2.46492	2.15104	7	7	27.381	0	46.674	10	1574000000	131170000	G5EC91	G5EC91
	-0.370251	1.41658	0.0839001		-0.621109	1.20222	0.0108424		-0.143385	0.673751	0.541378		-0.394243	1.21785	0.227206			-5.15805	-5.03902	-5.17066	-5.16281	-5.25698	-5.35236	-5.69029	-5.7119	-5.55471	-5.10307	-5.19562	-5.25067	-5.5675	-5.95929	-6.17292	-5.8888	1	1	51.168	0	9.1876	1	5330900	222120	G5EC96	G5EC96
cyp-29a2	0.688222	1.02895	0.0842637		0.55768	1.29603	0.00878919	+	0.604007	1.19291	0.458521		0.473465	1.74456	0.137748			-3.4818	-4.57837	-4.47486	-4.11776	-3.6136	-3.45883	-3.46849	-3.35899	-3.36941	-3.69119	-3.76502	-3.41114	-2.72434	-3.12196	-2.83295	-3.32679	1	1	57.205	0	2.5875	2	61234000	2186900	G5EC97	G5EC97
ctps-1	-0.0792637	0.360519	0.555983		-0.152263	1.63261	0.0564681		-0.0108626	0.0464513	0.944806		-0.0838618	0.523501	0.548427			3.35123	3.16481	3.43204	3.12982	3.36712	3.02925	3.13235	3.23214	3.28991	3.22125	3.17763	3.34567	3.15432	3.0976	3.08335	3.09013	30	30	75.243	0	237.69	67	10467000000	299050000	G5EC98	G5EC98	CTP synthase
	0.34843	0.905973	0.138349		0.196034	0.78515	0.0858311		0.218494	1.04348	0.467621		0.0660985	0.164987	0.739321			-2.0645	-2.43115	-2.20693	-2.38411	-1.92823	-2.21722	-2.00214	-1.54539	-1.8926	-2.22519	-2.06169	-2.03324	-1.95047	-1.87608	-1.66673	-1.9353	2	2	23.969	0	16.122	2	37330000	2666400	G5ECA2;Q1ZXT0	G5ECA2;Q1ZXT0
	-0.149065	0.760728	0.315787		-0.0369456	1.42967	0.397162		-0.123553	1.24071	0.515807		-0.0114336	0.0924641	0.924847			3.46122	3.52859	3.5503	3.68333	3.44949	3.50316	3.36065	3.31388	3.39976	3.50262	3.39585	3.431	3.37813	3.43703	3.37368	3.3926	12	12	14.235	0	63.798	21	3097800000	344200000	G5ECA7	G5ECA7
	0.277411	0.570444	0.272333		0.213801	1.35704	0.0380377		-0.0278811	0.0521837	0.911602		-0.0914903	0.243543	0.641713			-1.4161	-0.859675	-1.53689	-0.863769	-1.00482	-0.550841	-0.856524	-1.1546	-1.31046	-1.0446	-1.23465	-1.19823	-1.10176	-0.883084	-1.14112	-0.806785	6	6	35.254	0	26.35	8	328700000	19335000	G5ECB5	G5ECB5
mex-1	-0.323525	0.176621	0.558998		-0.741303	2.42273	0	+	0.116284	0.081856	0.819168		-0.301494	0.210136	0.570094			-0.948069	-2.59191	-1.0251	-2.73107	-1.24615	-3.49699	-2.65535	-1.19175	-1.41194	-2.06771	-1.92215	-1.4292	-2.21825	-2.58419	-2.62044	-2.37334	5	5	56.607	0	64.722	8	491900000	19676000	G5ECB9;G2HJZ1	G5ECB9
	-0.11694	0.905138	0.348279		-0.113947	1.10116	0.118026		-0.082907	0.872484	0.584227		-0.0799136	0.811351	0.522644			2.0706	2.06048	2.15063	2.02086	2.02132	1.85954	1.93048	2.02348	2.0064	1.96993	1.90272	2.09189	1.86842	1.80088	1.91781	1.92805	6	6	10.822	0	75.421	11	1865400000	373080000	G5ECC1;G5ECM7;B2D6L9	G5ECC1;G5ECM7;B2D6L9
rme-1	0.106592	0.228609	0.585656		0.160656	1.0462	0.0806511		-0.0285237	0.214016	0.821101		0.0255404	0.0455168	0.917216			0.602741	0.436278	0.624345	0.475427	0.953243	0.238307	0.426233	0.947374	0.569078	0.521237	0.446795	0.487585	0.847391	0.500604	0.670518	0.648807	36	1	89.249	0	13.174	2	212580000	4428800	G5ECC3;A0A2C9C3Z4;G5EFP1	G5ECC3;A0A2C9C3Z4;G5EFP1
usp-48	-0.10175	0.373879	0.510509		-0.0188696	0.188342	0.699331		0.0448835	0.175605	0.792568		0.127764	0.809945	0.444085			-0.889879	-1.17013	-0.805703	-1.19689	-1.05609	-1.31864	-1.10913	-0.985748	-1.00337	-0.978178	-0.951171	-0.95035	-0.947495	-1.02774	-0.924123	-1.0592	4	4	144.46	0	16.671	4	271490000	4524900	G5ECC7	G5ECC7	Ubiquitin carboxyl-terminal hydrolase
	-0.138058	0.560431	0.385774		-0.211229	2.13331	0.0217242		-0.0388682	0.512033	0.745182		-0.112039	0.56024	0.50338			2.16263	2.24835	2.25716	2.24965	2.32984	2.02986	1.96156	2.0443	2.1739	2.26784	2.17621	2.14437	1.89003	2.09771	1.92995	1.99972	13	13	48.23	0	47.41	22	1066200000	53312000	G5ECC9	G5ECC9
cyp-35c1	0.646833	1.37582	0.0500068		0.381452	1.34072	0.0162606		0.220318	0.593794	0.517957		-0.045063	0.0746453	0.859917			0.891315	0.898776	1.05275	0.933537	1.90953	1.27289	1.32306	1.85823	1.61064	0.781632	1.17198	1.0934	1.76896	1.32299	1.78839	1.30313	7	7	56.915	0	16.24	8	646180000	24853000	G5ECD0	G5ECD0
mel-11	-0.285509	1.4742	0.104447		-0.0924029	0.565697	0.224104		-0.258594	2.10055	0.450543		-0.0654874	0.368621	0.634126			-1.39325	-1.42823	-1.27954	-1.37859	-1.45351	-1.74959	-1.64696	-1.77158	-1.72435	-1.52938	-1.52667	-1.73357	-1.65133	-1.71286	-1.75212	-1.76729	7	7	105.52	0	23.514	15	479110000	9981500	G5EG29;G5EEB3;G5EGT0;G5ECD7	G5EG29;G5EEB3;G5EGT0;G5ECD7
lam-3	-0.148777	0.150261	0.637123		-0.148809	0.495468	0.167621		-0.411456	0.560954	0.488574		-0.411489	1.08864	0.247724			-1.14924	0.101373	-0.67747	0.0460787	-0.677994	-0.288379	-0.292988	-1.01501	-1.06657	-0.475509	-0.635674	-1.14733	-1.20934	-0.767348	-0.996781	-0.946856	11	11	343.79	0	59.494	13	925060000	6607600	G5ECE3	G5ECE3
	-0.526649	0.868329	0.119107		-0.348418	1.9954	0.00677662	+	-0.166199	0.446384	0.568629		0.0120311	0.022927	0.958249			3.31079	3.76002	3.29703	3.89674	2.83229	3.39594	3.28032	2.64944	3.30406	3.56309	3.4427	3.28993	2.99658	3.06304	3.07145	3.07505	16	16	26.932	0	161.59	31	4511000000	322220000	G5ECE7	G5ECE7
bmk-1	-0.31636	0.397669	0.349363		-0.48801	2.37359	0.00413963	+	-0.0857623	0.0961085	0.811942		-0.257413	0.47272	0.429082			-2.07331	-2.94621	-1.84997	-3.12053	-2.16467	-3.30227	-3.02923	-2.75929	-2.55138	-2.65879	-2.7631	-2.35981	-3.08721	-3.01991	-3.18042	-2.99758	3	3	108.3	0	20.926	5	101740000	1956500	G5EGL7;G5ECF4	G5EGL7;G5ECF4	Kinesin-like protein
	-0.757024	1.5959	0.0365761		-0.717723	2.8285	0	+	0.0354636	0.125661	0.833048		0.0747647	0.147266	0.744193			1.18984	0.813804	1.10437	0.767817	0.556681	-0.248487	0.0682392	0.471306	0.963982	1.03282	1.01184	1.00905	0.402037	0.169875	0.32725	0.247636	11	7	42.832	0	25.295	13	650060000	27086000	G5ECF8	G5ECF8
tac-1	0.156442	0.640437	0.34204		0.149372	1.41454	0.0684362		-0.199482	2.24318	0.441909		-0.206552	1.04177	0.332906			2.71188	2.57673	2.78713	2.64003	3.0591	2.65804	2.68506	2.93934	2.44163	2.50375	2.47485	2.49762	2.71202	2.58502	2.57853	2.63976	10	10	28.543	0	63.594	20	1978200000	131880000	G5ECG0	G5ECG0
fos-1	-0.0427828	0.0160698	0.949383		0.0638831	0.0524668	0.722731		-0.172059	0.142141	0.728698		-0.0653932	0.0346241	0.916425			-2.0479	-2.442	-3.51174	-3.30152	-3.58718	-3.47614	-3.46559	-0.945383	-3.08995	-3.45751	-3.31822	-2.12572	-2.88581	-2.8672	-2.72086	-3.262	2	2	51.898	0	5.2212	2	43553000	2903500	G5ECG2	G5ECG2	Transcription factor fos-1
dsc-4	0.274158	1.24085	0.119717		0.236102	0.790276	0.0702522		0.252024	1.19641	0.453327		0.213969	1.53405	0.282134			3.13156	2.9382	3.00297	2.74938	3.28458	3.18914	3.15664	3.28838	3.36757	3.10572	3.0478	3.30911	3.45307	3.38528	3.62557	3.31069	32	32	101.02	0	174.95	62	6585000000	137190000	G5ECG7	G5ECG7
hda-3	-0.456796	0.379273	0.336133		-0.0528557	0.0671387	0.686024		0.692676	0.916421	0.445485		1.09662	2.04054	0.110091	+		-6.76052	-6.75384	-7.50262	-7.97984	-7.41833	-8.50683	-7.2669	-7.63195	-6.68726	-5.88525	-7.01712	-6.63648	-6.37105	-6.67137	-6.63501	-6.76011	2	1	52.709	0.0068577	1.4176	1	24012000	960460	G5ECH0	G5ECH0	Histone deacetylase
ppfr-1	-0.245786	0.453	0.346911		-0.202983	2.29351	0.0217107		-0.093899	0.255628	0.687167		-0.051096	0.11395	0.806492			-1.16006	-1.40501	-0.922711	-1.59741	-1.18331	-1.91203	-1.64038	-1.33262	-1.28464	-1.40425	-1.43088	-1.34102	-1.48839	-1.66456	-1.5599	-1.55986	6	6	174.18	0	75.012	7	313740000	4183200	G5ECH5;G5EFN0	G5ECH5
fars-2	0.0227833	0.234796	0.801554		-0.0083015	0.093339	0.858956		0.013953	0.120512	0.911431		-0.0171318	0.263879	0.86785			0.681534	0.694875	0.752091	0.842221	0.807596	0.71363	0.746346	0.794283	0.797546	0.691121	0.776315	0.761551	0.764475	0.763247	0.701787	0.763818	9	9	52.723	0	32.56	17	1156800000	46272000	G5ECI8;G5EEN1;B1V8K6	G5ECI8;G5EEN1
csk-1	0.0589638	0.183385	0.694764		0.0134869	0.016482	0.915082		-0.124521	0.190235	0.700054		-0.169998	1.24964	0.338692			-4.40794	-3.97462	-4.06115	-3.76527	-4.02299	-3.99041	-4.00962	-3.95011	-4.28371	-3.66943	-4.03848	-4.71546	-4.23548	-4.32427	-4.02519	-4.06819	2	2	60.156	0	16.38	2	128930000	5372100	G5ECJ6	G5ECJ6	Non-specific protein-tyrosine kinase
	0.076622	0.263673	0.602973		0.0768569	0.692392	0.239614		-0.00120044	0.00397453	0.995646		-0.000965595	0.00367492	0.993855			-0.212173	0.115174	-0.149234	0.142486	-0.106306	0.189509	0.188536	-0.0689983	-0.126898	0.0401773	0.0558271	-0.0776558	-0.0348988	0.102107	0.0175581	0.114112	5	5	152.56	0	25.782	8	222620000	3905600	G5EE73;G5ECK4	G5EE73;G5ECK4
spv-1	-0.216099	0.898812	0.212654		0.115332	0.129729	0.470652		-0.473444	1.28432	0.45935		-0.142014	0.271479	0.57016			-4.53344	-4.15952	-4.51989	-4.37009	-4.76779	-4.36731	-4.47973	-4.83251	-4.68915	-4.79404	-4.61051	-5.38301	-5.11544	-4.35874	-5.0176	-4.52362	1	1	57.688	0	5.4793	1	19775000	659170	G5ECK6;G5EFY2;J7S142;G5EG95;G5EF80	G5ECK6;G5EFY2;J7S142;G5EG95;G5EF80
dli-1	0.189656	1.99984	0.120021		0.165194	1.96814	0.0398593		0.0436189	0.575772	0.717907		0.0191569	0.292441	0.849097			1.83158	1.80027	1.86667	1.95462	1.9951	2.05366	2.09755	2.06546	1.90501	1.8776	1.93791	1.9071	2.09015	2.10452	2.02641	2.06731	14	14	48.414	0	142.46	20	1646600000	109770000	G5ECK7;G5ED34	G5ECK7;G5ED34
	0.00183344	0.00406483	0.989521		0.0364444	0.112162	0.637488		-0.289319	1.00092	0.463193		-0.254708	2.5201	0.180267			-0.617298	-0.175679	-0.357213	-0.140639	-0.260332	-0.293929	-0.269209	-0.460026	-0.830877	-0.406495	-0.477633	-0.733098	-0.57846	-0.57302	-0.636397	-0.514449	2	2	59.363	0	14.313	3	168540000	4815400	G5ECL1	G5ECL1
prp-21	-0.053853	0.548966	0.587283		0.0524395	0.455736	0.375844		-0.186475	2.0659	0.447644		-0.0801826	1.19161	0.498215			2.60601	2.52689	2.67551	2.53653	2.46824	2.53951	2.56414	2.55764	2.35146	2.4701	2.44562	2.33186	2.41912	2.49308	2.39145	2.50515	20	20	73.812	0	162.54	26	2570100000	82906000	G5ECL3	G5ECL3
bam-2	0.322561	0.525116	0.274755		0.435218	1.71256	0.0063025	+	0.0122674	0.0169631	0.968943		0.124924	0.3528	0.543198			-1.84734	-1.28559	-2.11004	-1.17652	-1.6506	-1.02509	-1.07878	-1.37476	-1.656	-1.44513	-1.42053	-1.84876	-1.28271	-1.05208	-1.15312	-1.14163	4	4	113.15	0	31.3	6	315650000	6313000	G5ECL4	G5ECL4
gtl-1	-0.417524	1.32704	0.0815484		-0.403983	1.61604	0.00817342	+	0.146181	0.589348	0.549972		0.159722	0.683284	0.426084			-4.64607	-4.40113	-4.60338	-4.33907	-4.70832	-5.06874	-5.10824	-4.77445	-4.1948	-4.51427	-4.49801	-4.19785	-4.62565	-4.7355	-4.80202	-4.85769	2	2	193.02	0	5.2712	3	34276000	439440	G5ECM4	G5ECM4
exc-5	-0.704375	0.691	0.138283		-0.82127	3.00728	0	+	-0.322284	0.286545	0.57981		-0.439178	0.713886	0.31436			2.02043	0.72017	2.55216	0.699729	1.60284	0.213576	0.597963	0.760601	1.13039	1.16761	1.22013	1.18522	0.22636	0.467952	0.266484	0.457475	2	2	86.945	0.00018882	2.5197	3	273430000	7390100	X5M8S5;G5ECM5;X5LV34	X5M8S5;G5ECM5;X5LV34
tufm-1	0.00685358	0.0696487	0.940122		0.00906205	0.0849331	0.851939		-0.0317681	0.511603	0.775068		-0.0295596	0.290647	0.788994			5.31743	5.28913	5.25214	5.3636	5.26176	5.3424	5.328	5.31756	5.27324	5.31949	5.25445	5.24805	5.20943	5.34603	5.22306	5.35295	32	32	54.634	0	308.79	99	35242000000	1174700000	G5ECM6	G5ECM6
cpi-2	0.556238	1.6632	0.0433051		0.589254	2.42774	0	+	-0.252069	1.558	0.440932		-0.219052	1.29047	0.302679			2.61668	2.80667	2.84189	2.90499	3.5378	3.23359	3.1971	3.42669	2.55119	2.62239	2.62444	2.36394	3.0113	3.15868	3.19245	3.15653	9	9	15.697	0	82.225	28	7927400000	1132500000	G5ECM9	G5ECM9
strd-1	-0.0304596	0.0861084	0.836097		0.00119185	0.00411055	0.984799		-0.107336	0.409781	0.615682		-0.0756841	0.309066	0.631814			-2.43085	-2.59614	-2.28323	-2.74461	-2.26481	-2.56907	-2.67184	-2.67096	-2.56009	-2.48915	-2.69806	-2.73688	-2.61195	-2.72765	-2.56888	-2.57093	1	1	44.274	0	3.3983	1	47566000	2503500	G5ECN5	G5ECN5
nspc-18;nspc-20;nspc-17	0.299183	0.880725	0.165746		0.157278	0.133818	0.437523		0.520256	1.32048	0.458752		0.378351	0.404051	0.431091			0.671066	0.975196	0.353581	1.22842	0.838615	0.96696	1.02248	1.59694	1.09429	1.28606	1.41675	1.51219	2.14506	0.761558	2.12506	0.906724	3	3	11.437	0	27.788	3	241390000	120690000	Q8MQ91;G5ECP8;G5ECN6	Q8MQ91;G5ECP8;G5ECN6
egl-3	-0.0750198	0.115183	0.73486		0.0201929	0.0988494	0.73867		0.151843	0.39788	0.580218		0.247056	0.703299	0.363141			-0.0733891	0.435502	-0.18838	0.350266	-0.209145	0.368941	0.327188	-0.263065	0.206814	0.459432	0.305953	0.159172	0.245775	0.28781	0.343713	0.334844	5	5	72.045	0	12.608	7	406150000	15621000	G5ECN9	G5ECN9
sel-5	0.245645	0.750607	0.230796		0.342137	1.53458	0.0142818		-0.0473452	0.093861	0.8393		0.0491464	0.513246	0.659064			-1.89046	-2.47846	-1.87571	-2.42487	-1.90891	-2.00786	-1.8493	-1.92085	-2.10467	-2.25046	-2.0706	-2.43316	-1.83237	-1.95842	-1.86351	-1.83603	4	4	119.99	0	6.2	5	143630000	2872600	G5ECQ3	G5ECQ3
sth-1	-0.155878	0.225905	0.549443		0.0257776	0.136479	0.666065		0.0975893	0.320355	0.654087		0.279244	0.569822	0.386441			1.40216	0.944694	1.29815	0.901666	1.16339	0.522752	0.730108	1.5069	1.22841	1.16773	1.22457	1.31632	1.36441	1.11505	1.37026	1.19041	4	4	13.53	0	11.606	6	222520000	27815000	G5ECQ4	G5ECQ4
	-0.629353	2.14488	0.0296178		-0.484217	3.07182	0	+	-0.090297	0.694058	0.587296		0.0548387	0.327601	0.676142			3.82286	3.95359	3.77096	3.96805	3.45549	3.1544	3.1599	3.22826	3.73733	3.87338	3.83906	3.7045	3.29479	3.32952	3.29451	3.29858	23	23	230.86	0	323.31	65	6157400000	111950000	G5ECR0	G5ECR0
	-0.131195	0.394845	0.462329		-0.177921	1.82518	0.0375764		-0.0833414	0.631577	0.604484		-0.130068	0.578756	0.478771			-0.714073	-0.717696	-0.487893	-0.747663	-0.49073	-0.85151	-0.919773	-0.93009	-0.757298	-0.738279	-0.79695	-0.708163	-0.940015	-0.907981	-0.890609	-0.973771	5	5	36.586	0	22.776	5	187820000	12521000	G5ECR6	G5ECR6	Aldose 1-epimerase
elb-1	-0.0185108	0.120567	0.857469		-0.00833488	0.279075	0.835136		-0.133785	2.76897	0.467697		-0.123609	1.52562	0.380758			1.71929	1.76427	1.78897	1.82176	1.7472	1.85791	1.75702	1.65812	1.61097	1.6494	1.63027	1.66852	1.62936	1.62797	1.5971	1.67139	8	8	13.218	0	82.235	19	2598900000	288770000	G5ECR7	G5ECR7
glf-1	-0.510422	1.02783	0.101133		-0.0870278	0.259594	0.353926		-0.0179429	0.0289478	0.947089		0.405451	1.21562	0.224047			-0.913727	-0.198796	-0.941371	-0.213847	-1.42413	-0.790441	-0.90032	-1.19454	-0.709682	-0.515738	-0.570439	-0.543653	-0.569591	-0.822007	-0.435624	-0.860402	5	5	54.401	0	17.448	5	151000000	6565000	G5ECS4	G5ECS4
cpt-2	0.0473986	0.661462	0.599683		0.0281289	0.194592	0.613132		-0.00724626	0.077322	0.949679		-0.026516	0.235117	0.815486			3.09664	3.07108	3.13731	3.02563	3.21015	3.11998	3.10343	3.08669	3.10968	3.09973	3.08847	3.00379	3.00987	3.16213	3.08233	3.15985	25	25	72.533	0	181.07	39	5220700000	133870000	G5ECS9;G5EFE6;A0A061AL65	G5ECS9;G5EFE6
gpc-2	0.100749	0.316399	0.538076		0.179439	1.82749	0.0375123		0.00299191	0.0103752	0.987803		0.0816817	0.254008	0.650226			0.950874	1.29712	0.874316	1.14952	0.948668	1.47173	1.28477	0.969656	1.05749	1.07179	1.11092	1.0436	1.17692	1.20958	1.29335	1.32169	7	7	7.1351	0	27.606	8	1682800000	420690000	G5ECT6	G5ECT6
skr-1	-0.0838385	0.173165	0.659326		0.0234077	0.0821899	0.738345		-0.11787	0.353423	0.623452		-0.0106239	0.034054	0.951454			0.0578556	0.521297	0.18427	0.519927	0.363487	0.348952	0.249094	-0.0135384	0.158075	0.379334	0.275271	-0.000812531	0.0595226	0.330289	0.198953	0.316735	6	6	20.032	0	29.703	9	1512100000	189020000	G5ECU1	G5ECU1
F01G4.6	0.124647	0.389667	0.473395		-0.0216253	0.0584824	0.787114		0.245204	1.10207	0.46824		0.0989318	0.334972	0.578037			4.20104	3.87459	3.87091	3.74452	4.05809	4.34867	3.90435	3.87854	4.34181	4.04407	4.15996	4.12603	4.00871	4.30896	4.08323	4.18447	18	18	42.09	0	98.548	39	14424000000	627140000	G5ECU3;P40614;Q18390;Q9XUR1	G5ECU3;P40614	Phosphate carrier protein, mitochondrial
	-0.0431588	0.0833268	0.814082		0.136492	0.564846	0.160339		-0.134503	0.368039	0.601123		0.0451472	0.196272	0.76207			-5.12431	-4.67408	-4.9843	-4.47334	-4.87998	-4.90619	-4.71401	-4.92849	-4.93646	-4.82218	-4.93204	-5.10335	-4.62089	-4.9761	-4.7689	-4.88218	1	1	30.846	0	6.3064	1	13983000	665860	G5ECU4	G5ECU4
alh-3	0.239569	0.681512	0.253379		0.309571	1.02662	0.0355373		-0.127488	0.432538	0.587511		-0.0574861	0.16321	0.756154			4.63773	5.02999	4.69533	5.0148	4.98011	5.27381	5.23717	4.84504	4.65775	4.87292	4.82067	4.51655	4.85196	5.17349	4.8966	5.18413	50	50	99.276	0	323.31	102	16309000000	319790000	G5ECV9	G5ECV9	10-formyltetrahydrofolate dehydrogenase
ncx-3	0.0692482	0.08195	0.790056		0.452071	0.77314	0.039445		-0.435261	0.742182	0.46876		-0.0524383	0.102224	0.815557			-1.46704	-1.4487	-2.31771	-1.53262	-2.07424	-1.61148	-1.56856	-1.23478	-2.06944	-2.2674	-1.61611	-2.55416	-1.57019	-1.80651	-1.80348	-1.51865	1	1	92.074	0	8.2721	1	30201000	862880	G5ECW0	G5ECW0
ehbp-1	0.0555468	0.46862	0.591869		0.0657237	0.546146	0.304776		-0.026346	0.160541	0.844673		-0.0161691	0.126893	0.895898			1.38869	1.5582	1.3816	1.54389	1.40268	1.59804	1.5782	1.51565	1.33886	1.51681	1.49792	1.41341	1.49476	1.48331	1.48868	1.56314	15	15	102.11	0	130.72	20	635160000	12962000	G5ECW3	G5ECW3
dpt-1	0.0455556	0.229397	0.700664		0.0356286	0.456001	0.476233		-0.114616	1.03335	0.532859		-0.124543	1.22731	0.399776			3.67686	3.58299	3.80724	3.56404	3.84362	3.63527	3.63748	3.69698	3.57901	3.55231	3.51955	3.52178	3.52402	3.61019	3.56255	3.61841	19	19	79.712	0	173.81	34	3672500000	89573000	Q9U3K7;G5ECW7	Q9U3K7;G5ECW7
rme-4	-0.0891604	0.108216	0.733542		-0.0670745	0.170155	0.471775		0.0287182	0.0517065	0.911147		0.0508041	0.0979105	0.823439			-5.63912	-5.50286	-5.04699	-5.1195	-5.0997	-5.31675	-5.85056	-5.3981	-5.25524	-4.96528	-5.37931	-5.59376	-5.4328	-5.35582	-5.08365	-5.58963	2	2	73.717	0	3.521	3	85305000	2941500	G5ECW9;Q7K7A5	G5ECW9;Q7K7A5
istr-1	0.261483	1.53752	0.109078		0.199061	3.72347	0.0142711		-0.0206268	0.396495	0.837759		-0.0830483	0.594738	0.539237			1.8797	1.87036	1.93701	1.94182	2.30584	2.06341	2.06025	2.24531	1.89221	1.84818	1.90584	1.90014	2.10708	2.03135	2.11954	2.08465	9	9	47.796	0	44.886	13	1583400000	79169000	G5ECX8;G5EDV6;A5Z2T4	G5ECX8;G5EDV6
cdr-2	0.63112	2.20871	0.0247923		0.495537	2.15798	0.00411287	+	0.0849659	0.318583	0.666345		-0.0506177	0.198998	0.746831			2.32497	2.10819	2.12883	2.00949	2.93552	2.7069	2.5663	2.88723	2.46166	2.02414	2.16805	2.25748	2.82686	2.63585	2.80518	2.62559	10	9	32.271	0	79.974	22	2336400000	137440000	G5ECX9	G5ECX9
dlg-1	0.0309858	0.0458815	0.884861		0.217925	0.829007	0.0718178		-0.158345	0.320662	0.604681		0.0285935	0.0590292	0.899348			3.21387	3.79889	3.22005	3.87115	3.22796	3.8935	3.77943	3.32702	3.24205	3.56817	3.5328	3.12757	3.47099	3.67658	3.54012	3.65458	37	37	106.99	0	323.31	64	7272500000	151510000	G5ECY0	G5ECY0
srp-3	0.237992	0.316271	0.437661		0.318679	0.833314	0.0460799		-0.116624	0.178185	0.712416		-0.0359366	0.0591163	0.888795			-4.7217	-4.16085	-4.65118	-3.87748	-4.51546	-3.76798	-3.75627	-4.41952	-4.61952	-4.06783	-4.39934	-4.79102	-4.31992	-4.07532	-4.18671	-4.02104	2	2	40.618	0.00018811	2.4661	2	104840000	6552200	G5ECY2	G5ECY2
skr-10;skr-9;skr-8	-0.265116	0.188323	0.55306		-0.397012	0.827906	0.0388555		-0.145668	0.106943	0.77968		-0.277563	1.14202	0.282119			-5.40499	-6.80792	-4.8595	-6.58686	-6.06916	-6.34124	-6.42095	-5.88839	-6.44353	-5.82215	-5.67573	-6.30054	-6.3969	-6.41433	-6.54343	-6.47533	1	1	20.901	0	3.3062	1	20707000	2300800	G5EG39;G5EFA9;G5ECY4	G5EG39;G5EFA9;G5ECY4
chn-1	-0.0745835	0.571191	0.512913		0.0189283	0.401369	0.655548		-0.14868	1.89195	0.470164		-0.0551686	0.744851	0.604846			0.701912	0.856626	0.796481	0.87641	0.757664	0.644931	0.741816	0.788685	0.613817	0.682406	0.684024	0.65646	0.653349	0.644403	0.728086	0.686584	2	2	31.089	0	5.0749	2	136700000	6834800	G5ECY6	G5ECY6
	0.249508	0.367158	0.392566		0.243697	0.604109	0.0948444		0.0488415	0.0632854	0.876624		0.043031	0.096808	0.83383			-4.24278	-3.43097	-4.65618	-4.12048	-4.05269	-3.72719	-3.6484	-4.02411	-4.32313	-3.9263	-3.87967	-4.12595	-3.89468	-4.13551	-3.69514	-3.55492	1	1	78.769	0.0005534	2.129	1	22357000	638770	I2HAE7;G5EFU5;I2HAE9;I2HAE8;I2HAF1;G5ECY9;I2HAF0	I2HAE7;G5EFU5;I2HAE9;I2HAE8;I2HAF1;G5ECY9;I2HAF0
hum-5	-0.0361972	0.0982234	0.810319		-0.0110118	0.0498731	0.859021		-0.0175054	0.0578508	0.92099		0.00767994	0.0271644	0.961686			1.91314	2.15987	1.76109	2.12012	1.85176	2.16488	2.03144	1.76134	1.93744	2.00836	2.09264	1.84574	1.91338	2.03553	1.88988	2.00136	11	11	116.56	0	50.087	12	969310000	16712000	G5ECZ0	G5ECZ0
unc-44	-0.241603	0.472741	0.339243		0.228497	1.22029	0.0396563		-0.0562966	0.116463	0.812083		0.413804	2.00102	0.13349			-3.40476	-2.85373	-3.16614	-2.63162	-3.35788	-3.24008	-3.01942	-3.40529	-3.17454	-2.9611	-2.9798	-3.16601	-2.86707	-2.95996	-2.6368	-2.90362	50	1	204.25	0	5.4729	2	87969000	1011100	G5ECZ1;Q8MQG0;V6CLS7	G5ECZ1;Q8MQG0;V6CLS7
ret-1	0.204905	0.804982	0.246099		0.0424874	0.238417	0.500025		-0.0270135	0.136521	0.851321		-0.189431	1.04805	0.339885			2.87414	2.75237	2.97627	2.72475	3.29528	2.93919	2.88739	3.02529	2.90432	2.67722	2.81307	2.82487	2.78629	2.89228	2.83896	2.8719	20	20	362.04	0	137.22	31	4450200000	36778000	G5ECZ2;G5EDI2	G5ECZ2;G5EDI2	Reticulon-like protein
inos-1	0.107688	0.912943	0.365146		0.184288	2.04433	0.0320931		0.139599	1.22806	0.505225		0.216198	1.90448	0.254025			2.95526	2.92616	3.03791	2.80345	2.93781	3.14597	3.11927	2.95049	3.0624	3.03507	3.01196	3.17175	3.18972	3.23413	3.27546	3.31901	18	18	58.452	0	139.77	29	3395700000	135830000	G5ED01	G5ED01
	1.46718	2.04397	0.00326087	+	1.25585	3.50157	0	+	0.0775473	0.224875	0.715562		-0.13378	0.194265	0.643506			-2.36851	-2.00943	-2.19342	-2.00229	-1.23469	-0.250239	-0.201927	-1.01807	-1.93409	-2.35989	-2.0901	-1.87938	-0.758849	-0.99599	-0.71851	-0.766696	5	5	41.282	0	14.282	5	1020300000	46379000	G5ED04	G5ED04
pdi-3	0.238579	2.52145	0.0768184		0.176402	1.40085	0.0496457		-0.00277734	0.0210589	0.983796		-0.0649543	0.889614	0.552626			5.92636	5.89535	5.89256	5.85976	6.14561	6.17087	6.06417	6.1477	5.982	5.82921	5.80733	5.94438	6.1081	6.0085	6.12357	6.02835	45	45	54.92	0	323.31	162	80379000000	2679300000	G5ED07	G5ED07	Protein disulfide-isomerase
unc-1	0.18768	0.5311	0.3474		0.188033	0.512316	0.136226		0.060358	0.131067	0.79574		0.0607114	0.140926	0.767798			-2.95634	-2.39678	-2.95128	-2.50632	-2.64754	-2.0867	-2.56619	-2.75957	-2.66422	-2.51686	-2.49354	-2.89467	-2.4348	-2.43033	-2.64155	-2.31047	3	3	32.099	0	24.634	3	97602000	7507800	G5ED08;Q21190	G5ED08;Q21190	Protein unc-1
	0.12267	0.272994	0.537389		0.201646	1.01503	0.0610725		0.224962	0.520276	0.526498		0.303938	0.755096	0.333304			-4.24341	-4.56756	-4.45083	-4.86684	-3.97558	-4.53462	-4.76573	-4.36204	-3.92979	-4.61319	-4.47355	-4.21226	-3.78819	-4.2469	-4.16748	-4.21963	1	1	30.887	0	3.6029	1	10572000	1174700	H9G337;G5ED11;H9G2Z4	H9G337;G5ED11;H9G2Z4
hpo-11	-0.153204	0.339451	0.469957		0.0139544	0.0404092	0.8547		0.156067	0.469554	0.568539		0.323225	1.45401	0.223824			-0.919924	-1.22433	-1.31759	-1.45607	-1.60784	-1.13942	-1.28364	-1.49983	-0.826557	-1.11542	-1.30336	-1.0483	-0.974383	-1.099	-0.964754	-1.19969	2	2	71.165	0	4.8904	2	81971000	3278800	G5ED17	G5ED17
tam-1	-0.0686355	0.362103	0.579908		-0.0527158	0.395943	0.389778		-0.108414	0.883327	0.550982		-0.0924945	0.989664	0.481452			-2.29556	-2.22669	-2.0976	-2.34525	-2.24757	-2.24458	-2.39061	-2.35687	-2.32232	-2.44005	-2.30114	-2.33524	-2.42232	-2.36783	-2.4772	-2.34226	5	5	106.75	0	56.76	5	249350000	6739100	G5ED20	G5ED20
rpoa-1	-0.0524707	0.55947	0.590206		-0.058161	2.25898	0.228706		0.0269244	0.265299	0.819065		0.021234	0.170192	0.858683			2.3516	2.50777	2.35766	2.44985	2.24102	2.41909	2.42148	2.37542	2.42245	2.45522	2.40862	2.48829	2.3708	2.38145	2.33994	2.44975	23	23	195.08	0	143.43	27	1202500000	12526000	G5ED21;G5EDG7	G5ED21	DNA-directed RNA polymerase
mel-46	-0.23651	1.05898	0.166471		-0.188051	0.903311	0.0773005		0.214275	1.2343	0.468796		0.262733	0.990219	0.309478			-1.99993	-2.27204	-2.12233	-2.13116	-2.37047	-2.66724	-2.31485	-2.11894	-1.83009	-2.09023	-1.98059	-1.76744	-1.90823	-2.22853	-2.06451	-2.21929	2	2	110.48	0	2.5865	2	55090000	949830	G5ED26	G5ED26
ucr-2.1	0.0504584	0.100592	0.782552		0.170422	1.21053	0.0642875		-0.0649803	0.228259	0.732877		0.0549836	0.162419	0.760327			3.7023	3.97934	3.60926	4.07382	3.63485	4.1296	4.08625	3.71584	3.69552	3.84056	3.79984	3.76888	3.99326	3.9066	3.87646	4.01016	15	15	42.768	0	323.31	55	12671000000	550920000	G5ED31;G5EDD1;REV__G5ED31;REV__G5EDD1	G5ED31;G5EDD1
rme-8	0.142577	1.57863	0.2155		0.269429	2.13823	0.0127512		0.0568235	0.820487	0.655748		0.183676	2.02131	0.280531			1.18202	1.2273	1.25364	1.12606	1.39624	1.297	1.35143	1.31465	1.28641	1.27617	1.25794	1.1958	1.59934	1.42865	1.59662	1.46941	17	17	258.34	0	64.129	18	651280000	5252300	O62178;G5ED36	O62178;G5ED36
cand-1	0.0362897	0.0900592	0.81829		-0.0160987	0.270723	0.71137		-0.00668263	0.0222854	0.972031		-0.0590711	0.244796	0.701311			3.79007	3.51618	3.83737	3.42865	3.90081	3.51233	3.51834	3.78594	3.68526	3.6246	3.59995	3.63572	3.61938	3.63855	3.63135	3.59186	38	38	141.72	0	234.4	53	3905800000	55798000	G5ED41	G5ED41	Cullin-associated NEDD8-dissociated protein 1
casy-1	-0.120595	0.179525	0.617587		-0.401708	0.606051	0.0679887		-0.249892	0.452251	0.537632		-0.531006	1.01798	0.234607			-7.05122	-6.66032	-6.44892	-6.61391	-6.66225	-7.40954	-6.71317	-6.4718	-7.32191	-6.71435	-6.45807	-7.27963	-6.91906	-7.34042	-7.34881	-7.77248	1	1	109.26	0	4.0935	1	18042000	392210	G5ED46	G5ED46
	0.446772	1.27442	0.0816424		0.39093	1.07024	0.0254651		-0.184308	0.576892	0.529782		-0.24015	0.560176	0.403702			-2.80397	-2.57377	-2.68938	-2.78582	-2.28657	-1.8911	-2.13025	-2.75793	-3.07091	-2.6106	-2.71215	-3.19651	-2.70139	-2.37932	-2.57932	-2.36641	2	2	13.398	0	7.5443	4	67320000	9617100	G5ED56	G5ED56
	-0.392966	1.46709	0.0748671		-0.0764742	0.477404	0.287639		-0.154173	0.339473	0.600214		0.162319	0.404277	0.500656			-4.17376	-4.08954	-4.31195	-3.88579	-4.33841	-4.70124	-4.57775	-4.41551	-3.88914	-4.31635	-4.15769	-4.71454	-4.12572	-4.42585	-4.07599	-4.75607	3	3	89.242	0	23.602	3	73021000	2518000	G5ED57	G5ED57
rict-1	-0.285137	1.71889	0.0834377		-0.0641546	0.337767	0.365551		0.0317469	0.0981228	0.861872		0.252729	1.43599	0.264262			-3.86229	-3.62808	-3.7415	-3.61451	-4.05215	-3.9532	-3.9248	-4.05678	-3.53956	-3.5931	-3.59898	-3.98775	-3.57793	-3.60653	-3.87853	-3.91302	2	2	87.053	0	15.366	3	64108000	1602700	G5ED67;G5EFK2;G5EFN2	G5ED67;G5EFK2;G5EFN2
klp-7	0.196556	0.563471	0.325319		0.0528915	0.595089	0.348683		0.0248392	0.0646185	0.904279		-0.118825	0.401342	0.531773			1.95616	1.51809	2.12747	1.71085	2.31854	1.74983	1.89951	2.13092	1.87689	1.81102	1.80853	1.91549	2.01085	1.87945	1.86541	1.86779	11	11	76.716	0	45.868	12	749380000	18735000	G5ED75;Q9XU12	G5ED75;Q9XU12	Kinesin-like protein
eea-1	0.00846004	0.0377489	0.943593		0.0682657	0.798918	0.257286		-0.230052	2.25224	0.441313		-0.170246	1.7054	0.31159			1.38568	1.55543	1.50255	1.60391	1.48991	1.60294	1.59658	1.39199	1.24119	1.35839	1.28858	1.23922	1.30389	1.32844	1.38637	1.38174	12	12	139.51	0	37.163	14	610580000	8722600	Q5FC45;G5ED80	Q5FC45;G5ED80
dcp-66	-0.166863	0.826175	0.275986		0.0182059	0.0993789	0.75331		-0.293812	2.44547	0.534831		-0.108743	0.471705	0.524305			0.741877	0.767465	0.957486	0.792056	0.450239	0.844207	0.793497	0.503489	0.501495	0.582913	0.585645	0.413584	0.492273	0.559136	0.489089	0.615962	9	9	79.469	0	86.792	10	731220000	22851000	G5ED89	G5ED89
3A339	0.0895011	0.141373	0.691104		0.286983	0.915751	0.0439611		-0.152724	0.244495	0.652943		0.0447574	0.190934	0.765827			-1.44136	-0.595635	-1.33402	-0.677222	-1.03395	-0.775044	-0.791874	-1.08936	-1.11776	-0.954583	-1.0478	-1.53899	-0.985429	-0.882068	-0.772461	-0.871245	5	5	15.575	0	69.232	8	230260000	32894000	G5ED94	G5ED94
yrs-2	0.134975	0.995566	0.294353		0.0844786	1.6038	0.150707		0.0485437	0.644729	0.697781		-0.00195265	0.0166117	0.98617			3.514	3.49995	3.55497	3.41014	3.70977	3.55744	3.57579	3.67597	3.59614	3.51038	3.52057	3.54616	3.62796	3.58825	3.64737	3.64758	22	22	80.692	0	144.4	47	5072500000	110270000	G5ED95	G5ED95	Tyrosine--tRNA ligase
tag-65	-0.0924554	0.572368	0.468403		-0.05918	1.85352	0.232607		-0.0779622	0.558607	0.62822		-0.0446868	0.329118	0.716573			-0.689314	-0.444716	-0.603719	-0.462567	-0.647219	-0.499637	-0.67893	-0.744352	-0.678501	-0.546155	-0.636582	-0.650927	-0.736648	-0.619063	-0.714909	-0.678266	4	4	77.132	0	6.0473	4	85837000	2384400	G5ED97	G5ED97
ppk-3	0.0725698	0.313009	0.588636		0.164928	0.973703	0.0834173		-0.0857444	0.413399	0.644998		0.00661421	0.0402573	0.958949			-2.99832	-3.03603	-2.82444	-3.18302	-2.96859	-2.94031	-2.96371	-2.87893	-3.24667	-3.08371	-2.98547	-3.06894	-2.92095	-3.08078	-2.89172	-2.83162	1	1	169.62	0.0061674	1.4473	2	57906000	827220	G5ED98	G5ED98
hcp-4	-0.239605	0.689937	0.251243		-0.0261953	0.178418	0.637019		-0.301833	0.911011	0.469353		-0.0884237	0.459243	0.552973			0.641787	0.239802	0.988923	0.369552	0.537813	0.136943	0.305607	0.301281	0.206324	0.285787	0.32492	0.2157	0.284605	0.178287	0.193002	0.272056	3	3	97.422	0	8.1756	3	165990000	3254800	G5EDA3	G5EDA3
	0.0138121	0.0522543	0.913301		0.0622809	0.392684	0.353841		-0.0795352	0.415424	0.653363		-0.0310664	0.184788	0.810385			1.97364	2.20636	1.87916	2.15912	1.90219	2.11713	2.15979	2.09442	1.96676	1.91736	2.0763	1.93971	2.00304	2.06198	1.9677	2.11654	19	19	72.463	0	114.42	25	1631400000	42933000	G5EDA8;G5EGA2;G5EF70	G5EDA8;G5EGA2
ppgn-1	0.12137	0.694561	0.375994		0.0273798	0.200196	0.616646		0.132119	1.18469	0.514837		0.0381289	0.340543	0.741053			0.478832	0.352529	0.427474	0.343675	0.383663	0.556151	0.571058	0.577118	0.650597	0.411326	0.547008	0.522057	0.573126	0.570769	0.523368	0.573243	10	10	82.812	0	37.946	12	523090000	13077000	G5EDB6;G5EGR7	G5EDB6
unc-25	-0.056819	0.0645917	0.82863		9.75132e-05	0.000175097	0.999081		-0.106802	0.142539	0.752514		-0.0498853	0.0862615	0.836785			0.0716248	0.878402	0.0667906	0.949422	0.12064	0.800786	0.696724	0.120813	0.230433	0.657725	0.598756	0.0521183	0.167051	0.572625	0.250613	0.549132	6	6	57.792	0	33.371	11	306310000	12252000	G5EDB7;Q8I4E0;Q8I4D9	G5EDB7;Q8I4E0;Q8I4D9
arl-8	0.125937	0.392346	0.469816		0.243698	1.49593	0.0286354		0.131437	0.56592	0.567099		0.249198	2.41457	0.195616			-0.265469	-0.67949	-0.440492	-0.323342	-0.377258	-0.200255	-0.283379	-0.344152	-0.206364	-0.461884	-0.223977	-0.290819	0.0129375	-0.0354071	-0.0226793	-0.163104	3	3	21.281	0	9.5958	3	141580000	12871000	G5EDC6	G5EDC6
tba-4	0.112377	0.636974	0.406128		0.13491	1.95827	0.0617457		0.0889332	0.912581	0.57408		0.111466	0.964753	0.450677			3.22127	3.25365	3.07139	3.27652	3.15654	3.38219	3.37104	3.36258	3.30612	3.30419	3.24339	3.32487	3.47071	3.36957	3.41141	3.46651	28	11	49.96	0	97.131	27	4779000000	238950000	G5EDD4	G5EDD4
skr-2	-0.0967565	0.20916	0.610592		-0.195112	0.893438	0.0742181		0.0975444	0.233553	0.693853		-0.000810623	0.00179106	0.99615			1.29105	0.740113	1.2632	0.78181	1.27455	0.644931	0.704012	1.06565	1.26901	1.01786	0.949719	1.22976	0.909328	0.922313	0.968076	0.886184	3	3	19.595	0	12.342	5	465190000	51688000	G5EDD8	G5EDD8
	0.145888	0.593378	0.365223		0.276033	3.26065	0.00618705	+	-0.0701792	0.350025	0.685087		0.0599656	0.21041	0.718311			-0.54192	-0.193183	-0.439237	-0.23545	-0.494482	-0.0548487	-0.00131226	-0.275595	-0.398312	-0.488851	-0.381391	-0.421953	-0.116394	-0.167211	-0.141383	-0.161387	14	14	63.999	0	66.966	25	626710000	19585000	G5EDE4	G5EDE4
tpxl-1	-0.0361886	0.0303485	0.913414		-0.28137	3.37251	0.00576081	+	-0.120779	0.134643	0.754549		-0.365961	0.461271	0.403629			1.14594	0.115821	1.35756	0.0735064	1.53025	-0.12857	0.31675	0.829639	0.632616	0.515548	0.486625	0.574915	0.355986	0.270352	0.207412	0.250474	17	17	54.168	0	85.997	23	900150000	34621000	G5EDE7;Q8WSN6	G5EDE7;Q8WSN6
ile-1	0.233523	1.49426	0.120373		0.140509	1.04125	0.0962898		0.0330799	0.188019	0.813675		-0.0599341	0.467709	0.626219			2.38777	2.31088	2.25895	2.20849	2.57478	2.57091	2.35706	2.59744	2.43225	2.16475	2.32798	2.37344	2.44738	2.44548	2.50399	2.4636	11	11	54.977	0	97.966	28	3665100000	192900000	G5EDE8	G5EDE8
	0.0276561	0.0876589	0.841908		0.0868957	0.814413	0.198796		-0.0488274	0.130824	0.811024		0.0104122	0.0282427	0.954872			-4.32349	-3.82535	-4.19672	-3.99905	-4.13632	-3.88037	-3.97387	-4.24343	-4.27865	-3.93731	-4.03697	-4.28699	-4.24353	-3.78326	-4.05194	-4.11361	2	2	66.538	0	6.0489	2	13241000	427130	G5EDE9	G5EDE9
tufm-2	-0.0418053	0.410332	0.666637		-0.0464489	0.286073	0.459543		-0.069432	0.488548	0.65498		-0.0740757	1.00542	0.522238			2.01782	2.19931	2.05197	2.16386	2.07057	2.07898	2.05463	2.06155	1.98705	2.14078	2.09499	1.93242	1.94471	2.0582	1.91195	2.05457	8	8	47.83	0	48.194	18	1509700000	62904000	G5EDF5	G5EDF5
sek-1	0.295837	1.93951	0.0740758		0.256624	3.07786	0.00699692	+	0.0644367	0.513197	0.663207		0.0252233	0.133653	0.85332			-1.20853	-1.05487	-1.29637	-1.11893	-0.893002	-0.686313	-0.937046	-0.978989	-1.13773	-1.0362	-1.11526	-1.13176	-0.875836	-0.7739	-0.909233	-0.835486	4	4	38.7	0	20.487	4	160330000	7634900	G5EDF7	G5EDF7
M03C11.8	0.109024	0.726001	0.393723		0.303203	1.90042	0.0118194		-0.121892	0.699792	0.555479		0.0722871	1.10699	0.521759			2.00353	1.82622	2.13975	1.81176	2.08871	2.02326	2.07695	2.02843	1.78411	1.90164	1.84984	1.7581	2.21005	2.09073	2.07806	2.12768	8	8	113.05	0	76.534	13	930750000	18250000	G5EDG2	G5EDG2	SWI/SNF-related matrix-associated actin-dependent regulator of chromatin subfamily A containing DEAD/H box 1 homolog
col-117;col-125	0.778255	0.42846	0.267775		0.602959	1.75727	0.00403659	+	0.656396	0.965212	0.441212		0.4811	0.301651	0.481761			-0.739651	0.151162	-1.24511	-0.0023756	-0.959604	1.67972	1.2488	-0.691872	0.295561	-0.0516768	0.0562277	0.489496	0.77733	0.840264	0.774459	0.809392	2	2	28.66	0	7.637	2	618600000	88371000	G5EDG6;Q18302	G5EDG6;Q18302
fmo-4	0.641055	2.41441	0.0157895		0.459025	1.52703	0.00723438	+	0.213064	0.830538	0.486203		0.0310349	0.224564	0.798795			-0.447296	-0.564757	-0.602414	-0.641625	-0.0183239	0.115012	0.0460224	0.165415	-0.213034	-0.673591	-0.392953	-0.124258	0.199791	0.0503054	0.142688	0.0394812	2	2	64.892	0	8.4793	2	142280000	5928500	G5EDG8	G5EDG8	Dimethylaniline monooxygenase [N-oxide-forming]
drh-1	0.0497737	0.320061	0.652872		0.00240922	0.00585994	0.974856		0.026448	0.0976053	0.873626		-0.0209165	0.123532	0.874932			-2.3566	-2.33101	-2.24104	-2.38633	-2.27888	-2.3328	-2.3242	-2.18001	-2.54985	-2.15777	-2.15369	-2.34787	-2.15821	-2.33869	-2.29421	-2.40846	2	2	88.977	0	6.5272	3	86430000	1920700	V6CIX1;G5EDI8	V6CIX1;G5EDI8
ent-1	0.175801	0.772994	0.27905		0.234995	1.14737	0.0411467		-0.25731	1.3054	0.448296		-0.198116	1.46385	0.30289			-3.96177	-4.0263	-4.03676	-3.82859	-3.84949	-3.59679	-3.8394	-3.86454	-4.04832	-4.22384	-4.13153	-4.47897	-4.0087	-4.0277	-3.88198	-4.02431	1	1	50.029	0	3.7635	1	87255000	6232500	G5EDJ3	G5EDJ3
	-0.251773	1.12481	0.143971		-0.0552299	0.331936	0.400171		-0.310353	2.39843	0.560212		-0.11381	0.964398	0.448499			-1.64132	-1.61854	-1.82491	-1.5354	-2.00367	-1.9455	-1.79573	-1.88235	-1.93868	-1.99047	-1.89407	-2.03835	-2.1094	-1.92623	-2.06322	-1.98364	3	3	75.675	0	12.195	3	55547000	1791800	G5EDJ7	G5EDJ7
asc-1	0.177556	1.46862	0.169675		0.220489	1.50234	0.0327477		-0.179974	1.50699	0.466278		-0.137041	1.66787	0.35211			-1.85683	-1.99628	-1.79771	-1.98264	-1.6234	-1.80024	-1.76035	-1.73924	-2.10647	-2.01391	-2.03301	-2.19997	-1.90182	-1.91267	-1.83515	-1.82176	4	4	47.495	0	15.05	4	278650000	13933000	G5EDK1	G5EDK1
air-1	-0.201355	0.158907	0.604726		-0.50358	2.24624	0.0039685	+	-0.123933	0.113177	0.777649		-0.426158	0.526581	0.364282			-1.62018	-2.89363	-1.25413	-2.69883	-1.4133	-3.04304	-2.75963	-2.05622	-2.15824	-2.36278	-2.33105	-2.11045	-2.5602	-2.72846	-2.92449	-2.76367	1	1	37.121	0	3.9309	1	64192000	3776000	G5EDL3	G5EDL3
	-0.211738	0.593383	0.298811		-0.361304	0.830634	0.0417769		-0.147795	1.59658	0.471441		-0.297361	0.687424	0.348179			-3.74156	-3.75738	-3.63463	-3.74022	-3.71601	-3.96194	-4.27426	-3.76855	-3.89451	-3.80625	-3.79411	-3.97011	-4.63339	-4.15303	-4.29599	-3.82779	2	2	57.893	0	5.0579	2	29882000	1195300	G5EDV8;G5EDL4	G5EDV8;G5EDL4
rilp-1	-0.211123	0.382629	0.400439		-0.155939	0.60414	0.135001		-0.257376	0.657312	0.498271		-0.202192	0.773252	0.372784			-0.82016	-0.236861	-0.730317	-0.12293	-0.780714	-0.477344	-0.546688	-0.950016	-0.849833	-0.64075	-0.588386	-0.860805	-0.962907	-0.747855	-1.04982	-0.802945	4	4	47.42	0	13.506	4	121090000	6373400	G5EDL7;G5EFB9	G5EDL7;G5EFB9
nrfl-1	-0.312865	1.16744	0.117265		-0.116062	0.85117	0.139087		-0.176476	0.835132	0.504339		0.0203271	0.134752	0.873339			3.98415	4.24181	3.9601	4.34339	3.70499	3.90385	3.91525	3.7539	3.88068	4.03945	4.03341	3.87001	3.8121	3.8472	3.80441	3.89559	27	27	52.065	0	303.63	48	11613000000	527860000	G5EDM4	G5EDM4
tim-1	-0.189879	0.189946	0.571056		-0.451191	2.51442	0.00405634	+	-0.172436	0.209188	0.665778		-0.433748	0.883223	0.279043			-3.24707	-4.24214	-2.78962	-3.88735	-3.08477	-4.06458	-4.09793	-3.67843	-3.75206	-3.69456	-3.81662	-3.5927	-4.35562	-4.10968	-4.20539	-3.99	3	3	157.01	0	15.381	5	42321000	564270	G5EDN3	G5EDN3	Protein timeless homolog
vab-19	0.0796342	0.156125	0.683768		0.382028	1.16168	0.0212194		-0.194367	0.437157	0.560043		0.108027	0.339477	0.564628			-1.17508	-0.608653	-1.04732	-0.5664	-1.01846	-0.509032	-0.565662	-0.985769	-1.17735	-0.75606	-0.924047	-1.31747	-0.607365	-0.68929	-0.682796	-0.667361	3	3	112.43	0	35.812	3	111450000	2718400	G5EDN8	G5EDN8
	-0.103891	0.495892	0.464569		-0.103473	0.730308	0.175508		0.0421131	0.138836	0.814001		0.042531	0.277896	0.739115			2.06208	1.79924	2.23107	1.87454	2.0686	1.79547	1.86878	1.81852	2.17047	1.92079	1.94001	2.10412	1.93925	1.95569	1.89639	1.93017	4	4	50.113	0	35.422	10	1225900000	61295000	G5EDP0	G5EDP0
daf-22	0.190089	1.2222	0.18005		0.214666	1.68782	0.0299475		-0.0334537	0.188817	0.813676		-0.00887632	0.0854515	0.938364			3.93897	4.17604	3.94374	4.13874	4.21866	4.30378	4.2571	4.1783	4.03167	4.07388	4.02539	3.93273	4.2217	4.25231	4.16195	4.28638	25	25	44.386	0	323.31	50	11625000000	581230000	G5EDP2	G5EDP2	Non-specific lipid-transfer protein-like 2
fmo-1	0.128321	0.344291	0.491918		0.0304101	0.0852594	0.702148		0.111496	0.67521	0.568796		0.0135851	0.0261298	0.952774			1.82902	2.03608	1.67855	1.85169	1.71451	2.314	2.15424	1.72587	2.01491	1.91697	2.01306	1.89638	1.82566	2.10414	1.84147	2.19169	7	7	61.204	0	27.553	13	1307000000	50269000	G5EDP6	G5EDP6	Dimethylaniline monooxygenase [N-oxide-forming]
aap-1	-0.28111	1.00808	0.146703		-0.211598	0.683962	0.0921848		0.143326	0.353603	0.601304		0.212838	0.934195	0.338855			-3.75237	-4.05055	-3.61305	-4.35979	-4.02522	-4.2583	-4.21736	-4.39931	-3.76372	-3.86551	-3.90743	-3.66579	-3.89907	-4.03444	-3.86696	-4.24837	2	2	58.503	0	14.115	3	34167000	1102200	G5EDP9	G5EDP9
clh-1	-0.104759	0.645356	0.419893		0.15775	0.306281	0.240006		0.0759704	0.203599	0.729919		0.338479	1.62693	0.199417			-5.64937	-5.46298	-5.72325	-5.53601	-5.57982	-5.52717	-5.90361	-5.78004	-5.49897	-5.89603	-5.41633	-5.25639	-5.31072	-5.18186	-5.47353	-5.47061	1	1	101.09	0	2.6861	1	14195000	443580	G5EDQ0;Q22833	G5EDQ0;Q22833	Chloride channel protein
hmg-12	0.415795	1.23977	0.0870178		0.403301	2.76921	0.00389189	+	-0.0217493	0.0603152	0.912744		-0.0342436	0.158463	0.810484			2.14312	1.92423	2.33309	1.80342	2.65709	2.28688	2.39718	2.52588	2.13011	1.90824	1.98847	2.09003	2.45684	2.36807	2.46301	2.44213	16	16	33.004	0	125.27	32	4618900000	243100000	G5EDQ2	G5EDQ2
cle-1	0.0989389	0.219408	0.598737		0.119458	1.52068	0.0918809		-0.0629327	0.241025	0.730874		-0.0424132	0.0885961	0.844968			1.21082	0.863954	1.34166	1.01157	1.61953	0.854091	1.00637	1.34377	1.03481	1.03243	1.06299	1.04605	1.24525	1.13383	1.1516	1.12344	12	12	69.596	0	54.523	18	1453000000	46872000	G5EDQ4;G5EDV5;G5EF89;G5EGA4	G5EDQ4;G5EDV5;G5EF89;G5EGA4
sur-6	0.0546713	0.663981	0.569198		0.081866	0.722455	0.221922		-0.0605838	1.44966	0.617092		-0.0333891	0.290414	0.773435			2.06122	2.03226	2.06493	2.10698	2.16531	2.15753	2.06736	2.09388	1.98448	1.98267	2.00323	2.05268	2.18563	1.99801	2.1223	2.04457	15	15	57.078	0	147.83	22	2273800000	103350000	G5EDR3	G5EDR3	Serine/threonine-protein phosphatase 2A 55 kDa regulatory subunit B
pod-1	0.0357475	0.0958009	0.81433		0.0294449	0.852545	0.495738		-0.0113342	0.0416472	0.946534		-0.0176368	0.0617107	0.916048			3.82936	3.56292	3.89425	3.53374	3.94268	3.52815	3.61532	3.8771	3.74469	3.64332	3.66616	3.72075	3.75851	3.68364	3.73151	3.71904	26	26	115.72	0	266.26	49	5041100000	98844000	G5EDS2;K8F7Z0;K8FE00;K8ESK9	G5EDS2;K8F7Z0;K8FE00;K8ESK9
exos-7	-0.000739098	0.00836376	0.991786		-0.0436814	0.929674	0.367055		-0.0281379	0.678046	0.78581		-0.0710802	1.35057	0.513701			0.718475	0.747273	0.771461	0.772616	0.764761	0.795112	0.705708	0.741289	0.752604	0.705609	0.6906	0.748461	0.652557	0.686557	0.646356	0.737079	7	7	33.872	0	27.599	8	410190000	25637000	G5EDS8	G5EDS8
lin-35	0.0814037	0.82806	0.452718		0.285537	0.612427	0.0831749		0.107764	0.19709	0.703633		0.311897	1.1716	0.26407			-6.4836	-6.90705	-6.75006	-6.97531	-6.50639	-6.85012	-6.63196	-6.80195	-6.1846	-6.81864	-6.61794	-7.06378	-6.41418	-6.09909	-6.36702	-6.66253	2	2	110.9	0	3.5871	2	30303000	561160	G5EDT1	G5EDT1
	-0.929784	1.87589	0.0237277		-0.859769	2.16355	0	+	-0.201494	0.414439	0.564457		-0.131479	0.972028	0.415677			0.0923271	0.727059	0.170011	0.734933	-0.639599	-0.404927	-0.374659	-0.575621	0.0887203	0.468631	0.415748	-0.0547447	-0.685016	-0.660508	-0.578663	-0.596536	4	4	102.26	0	41.374	7	782770000	26992000	G5EEP7;G5EDT4	G5EEP7;G5EDT4
ubr-5	-0.27769	2.27662	0.0693388		-0.181265	1.95962	0.0346161		-0.0234292	0.215431	0.842803		0.0729961	0.942543	0.52899			0.193014	0.141356	0.328752	0.21721	-0.00456047	-0.0873766	-0.00408173	-0.134409	0.178909	0.247478	0.194854	0.165375	-0.0423603	0.000441551	0.0461016	0.057374	8	8	331.07	0	43.638	11	386350000	2429800	G5EDT9	G5EDT9
pld-1	0.312925	1.56172	0.0838089		0.257869	1.41536	0.0281834		0.0261447	0.078802	0.888121		-0.0289111	0.187619	0.816969			0.093668	0.391013	-0.0589075	0.277875	0.341845	0.55646	0.469276	0.587769	0.10816	0.294089	0.336194	0.0697842	0.401213	0.487836	0.438252	0.512404	9	9	163.53	0	47.649	15	741240000	10017000	G5EDU3	G5EDU3
	-0.555425	1.6395	0.0466667		-0.32984	0.656975	0.0685187		-0.0630872	0.206823	0.748886		0.162498	0.24965	0.573499			3.77401	4.03224	3.57113	4.09626	3.11459	3.16316	3.18934	3.78484	3.80606	3.80611	3.80342	3.80568	3.7056	3.10647	3.96122	3.12863	32	32	99.603	0	268.25	55	8627200000	196070000	G5EDV0	G5EDV0
cey-4	0.143065	0.906013	0.29508		0.327783	1.29064	0.0211794		0.0305631	0.233858	0.813109		0.215281	1.04597	0.330783			2.72141	2.73276	2.79952	2.69985	2.9948	2.77949	2.8077	2.94381	2.87659	2.65609	2.7294	2.81371	3.07292	2.93875	3.36332	3.01194	15	15	32.418	0	319.17	45	10131000000	595920000	G5EDV3	G5EDV3
	0.606896	0.945619	0.103726		0.58386	2.99903	0	+	-0.0937049	0.203737	0.710799		-0.11674	0.385862	0.537085			-2.97219	-2.27306	-2.69767	-2.28375	-1.57287	-2.00608	-2.15388	-2.06625	-2.69677	-2.58641	-2.5095	-2.8088	-2.10745	-2.00075	-2.03988	-2.11796	2	2	25.731	0.00018875	2.5173	2	90081000	8189200	G5EDV7	G5EDV7
adbp-1	-0.249934	1.35425	0.120039		-0.0421486	0.478492	0.427884		-0.0878305	1.01445	0.572167		0.119955	0.862051	0.449081			-1.34238	-1.52845	-1.34972	-1.43215	-1.77739	-1.6363	-1.50186	-1.73688	-1.50323	-1.52722	-1.47856	-1.49501	-1.631	-1.48068	-1.50199	-1.55895	3	3	23.955	0	50.906	3	104670000	7476300	G5EDW1	G5EDW1
lat-1	0.281783	0.619378	0.251989		0.314188	1.25156	0.0250918		0.14166	0.594808	0.552582		0.174064	0.464203	0.474285			-4.18815	-4.11267	-4.56886	-4.19133	-4.04183	-3.63377	-3.87776	-4.38052	-4.13945	-4.14769	-4.21088	-3.99636	-3.77736	-3.89634	-3.6421	-3.92182	1	1	113.02	0.0088866	1.3102	1	39108000	909490	G5EDW2	G5EDW2	Latrophilin-like protein 1
	-0.440345	0.815381	0.13649		-0.269843	1.41895	0.025744		-0.0125144	0.03383	0.948841		0.157988	0.384998	0.507672			3.5403	3.54473	3.18102	3.5756	2.73953	3.42527	3.2121	2.70339	3.40265	3.69416	3.40918	3.28562	3.14582	3.23167	3.13986	3.19489	17	17	42.827	0	158.79	30	3059600000	139070000	G5EDW8	G5EDW8
piki-1	0.201969	0.896221	0.228691		0.0210199	0.0470366	0.813895		0.0137324	0.0616679	0.928411		-0.167217	0.56197	0.450377			-4.89401	-4.87152	-4.78385	-4.76418	-4.60835	-4.89636	-4.36423	-4.63673	-4.88914	-4.8478	-4.6026	-4.91907	-4.81544	-4.83748	-4.96713	-4.55449	1	1	185.3	0.0021637	1.759	1	15252000	190650	G5EDY0	G5EDY0
	-0.352419	1.17179	0.109323		-0.130152	0.694323	0.142941		-0.505971	5.0158	0.616		-0.283704	1.01157	0.299509			-4.05084	-4.03732	-3.94607	-4.06624	-4.22329	-4.72735	-4.34224	-4.21726	-4.57857	-4.54347	-4.45895	-4.54337	-4.78407	-4.43408	-4.66059	-4.76622	3	3	158.6	0	12.184	3	79055000	1082900	G5EDY1;G5EGQ8	G5EDY1;G5EGQ8
wars-1	0.0123372	0.03215	0.935483		-0.113853	1.31314	0.106308		0.139857	0.54263	0.564843		0.0136662	0.0573277	0.928631			4.19788	3.83589	4.20455	3.79779	4.21328	3.86778	3.89542	4.10897	4.19824	4.0924	4.05875	4.24614	4.05033	4.02951	4.01099	4.04928	27	27	47.238	0	214.57	63	9093400000	378890000	G5EDY2	G5EDY2
drp-1	0.0838151	0.530848	0.497874		0.000757933	0.00637849	0.98636		-0.0528052	0.454885	0.70038		-0.135862	1.24902	0.381506			2.67636	2.57731	2.76989	2.56557	2.87396	2.63972	2.67555	2.73518	2.58315	2.64763	2.6003	2.54684	2.58357	2.61182	2.53147	2.6541	21	21	79.264	0	140.24	35	2566400000	52375000	G5EDY8;Q8WQC9	G5EDY8;Q8WQC9
umps-1	-0.0705905	0.180786	0.672777		-0.12316	2.80638	0.0593481		-0.0494487	0.382584	0.722409		-0.102018	0.461231	0.535062			2.58733	2.70739	2.86066	2.69092	2.89798	2.44469	2.53459	2.68668	2.66052	2.66583	2.66629	2.65586	2.51	2.53687	2.5513	2.5577	24	24	54.804	0	240.44	39	4400800000	200040000	G5EDZ2	G5EDZ2
unc-43	-0.0111575	0.0200324	0.953866		0.0758626	0.287775	0.358687		-0.0867703	0.202408	0.717652		0.000249863	0.000579808	0.998455			4.00168	4.45613	3.88332	4.43389	3.92481	4.4715	4.33379	4.00028	3.9966	4.3075	4.18338	3.94045	4.0998	4.27089	4.06648	4.29421	19	19	75.7	0	156.17	47	7240200000	206860000	G5EDZ5;O62305;F5GUA8;F5GUA9;E7EM33	G5EDZ5;O62305	Calcium/calmodulin-dependent protein kinase type II
cdr-4	1.5039	1.7723	0.0148936		1.44292	3.17737	0	+	0.23212	0.813021	0.481924		0.171138	0.182677	0.636699			2.58489	2.65971	2.55407	2.66284	4.6283	3.54836	3.60107	4.69939	3.15584	2.52396	2.98546	2.72474	4.54056	3.99131	4.67869	3.95111	19	19	32.033	0	188.28	53	8701600000	543850000	G5EDZ7;Q21097;G5EBH4	G5EDZ7
cpi-1	1.09136	1.52798	0.0275325		0.737195	1.93661	0.00138739	+	-0.197579	0.54738	0.529864		-0.551743	1.14593	0.20568			2.29957	1.90079	2.57674	1.919	3.78793	2.85538	2.93675	3.48148	1.94689	2.05198	2.03261	1.8743	2.48562	2.9016	2.53313	2.93422	5	5	15.091	0	44.805	11	3202400000	1067500000	G5EDZ9	G5EDZ9
daf-18	-0.316002	0.42208	0.337063		-0.553796	3.01337	0	+	-0.231566	0.363353	0.570501		-0.46936	0.965588	0.254701			-0.593754	-1.33018	-0.184094	-1.26098	-0.538761	-1.70435	-1.34109	-1.04881	-1.12027	-1.0841	-1.0469	-1.044	-1.60791	-1.63438	-1.72145	-1.54672	5	5	110.33	0	34.123	7	173040000	3327700	G5EE01	G5EE01
hip-1	0.462068	1.14731	0.0895615		0.302449	2.14346	0.00791288	+	0.169904	1.28067	0.470262		0.0102859	0.0219571	0.961216			2.65096	2.48175	2.76601	2.54479	3.49195	2.84519	2.81568	3.13896	2.87659	2.74205	2.73642	2.76807	3.07369	3.05151	3.1569	3.05083	19	19	44.744	0	281.05	43	9747300000	573370000	G5EE04	G5EE04
ccr-4	-0.0353665	0.397618	0.700523		0.0370715	0.494451	0.461233		-0.0713184	0.976558	0.601631		0.00111961	0.0196553	0.99039			0.321033	0.336053	0.46458	0.349792	0.32008	0.369117	0.330124	0.310671	0.261904	0.319039	0.335534	0.269707	0.375303	0.317685	0.310859	0.330623	12	12	67.575	0	42.478	13	518970000	14828000	Q8I4B4;G5EE09;Q9U1P4	Q8I4B4;G5EE09;Q9U1P4
	0.0410352	0.119207	0.781146		0.064831	0.561514	0.305138		-0.0457346	0.166203	0.79512		-0.0219388	0.121223	0.871167			1.73429	2.05787	1.86618	2.18376	1.96418	2.11601	2.05257	1.87349	1.84649	1.99552	1.95818	1.85898	1.86935	2.01055	1.96915	2.06943	10	10	31.355	0	55.125	14	1351600000	90105000	G5EE11	G5EE11
ptr-23	0.00740504	0.0144598	0.965495		0.0200117	0.0607417	0.789608		0.0478113	0.119831	0.816019		0.0604179	0.119894	0.787881			-1.52635	-1.1125	-1.77858	-1.43734	-1.7045	-0.991957	-1.35984	-1.76886	-1.34094	-1.46387	-1.30627	-1.55244	-1.41853	-1.3243	-1.54847	-1.29218	1	1	111.75	0.0042538	1.5348	1	135320000	3866300	G5EE13	G5EE13
cua-1	0.0821269	0.301489	0.574075		0.182008	0.482728	0.147229		-0.11043	0.574185	0.577138		-0.0105488	0.0287378	0.955026			-4.47455	-4.46986	-4.40226	-4.29371	-4.11679	-4.32525	-4.4676	-4.40224	-4.6666	-4.37145	-4.39424	-4.64982	-4.42496	-4.34888	-4.52297	-4.05726	3	3	133.47	0	6.8294	3	102980000	1410700	G5EE14;G5ED40	G5EE14;G5ED40
hasp-1	-0.0119507	0.0234204	0.948665		-0.0123489	0.0110178	0.937549		-0.292084	0.766124	0.466042		-0.292482	0.452244	0.426349			-5.472	-5.71337	-5.63454	-6.01011	-5.44239	-5.61889	-6.11498	-5.70157	-5.93135	-6.04419	-6.37542	-5.6474	-5.49584	-6.32901	-5.67396	-6.54895	1	1	108.34	0	3.1806	1	6539200	152070	G5EE25	G5EE25
	-0.0170879	0.0335952	0.92438		-0.0554726	0.570158	0.340551		-0.0041182	0.0326347	0.97578		-0.0425029	0.11696	0.816624			0.861498	0.982966	0.945903	0.807549	1.07652	0.588267	0.743595	1.12118	0.94272	0.900393	0.87206	0.86627	0.89827	0.73343	0.90274	0.825114	17	17	385.02	0	68.189	20	830410000	4302700	G5EGD0;G5EE32	G5EGD0;G5EE32
	0.00691223	0.0146205	0.965805		0.0461228	0.655242	0.376267		0.0712526	0.223533	0.724901		0.110463	0.42937	0.532022			0.878092	1.25657	0.656518	1.02781	0.74728	1.19294	1.11167	0.794748	1.00531	1.04057	0.981832	1.07629	1.05382	1.01083	1.09862	1.12522	4	4	25.239	0	15.878	6	463130000	38594000	G5EE34	G5EE34
hsp-12.6	1.22213	1.755	0.020339		1.25173	1.37982	0.00416352	+	-0.0725732	0.0888133	0.822762		-0.0429757	0.0222944	0.946207			-5.59605	-5.66519	-5.41112	-4.62771	-4.50807	-4.49551	-4.7089	-2.69906	-5.29217	-5.24231	-5.13681	-5.91907	-3.92253	-4.78677	-2.94372	-4.93043	1	1	12.62	0	3.817	1	93801000	15634000	G5EE36	G5EE36
icp-1	-0.0764289	0.1591	0.684944		-0.10181	2.18504	0.0980478		-0.161926	0.481877	0.563618		-0.187306	0.736161	0.391134			0.239212	-0.0506754	0.564834	-0.0921297	0.43252	-0.152701	0.000247955	0.0754585	-0.0272884	0.021348	-0.00405025	0.0235291	-0.0893803	-0.099803	-0.132461	-0.0720568	3	3	69.92	0	12.767	3	90227000	2577900	G5EE37;X5M920	G5EE37
cuc-1	-0.221357	0.513328	0.327758		-0.297608	1.73257	0.0147946		-0.117662	0.304458	0.64519		-0.193913	0.973023	0.34791			2.7142	3.19188	2.87064	3.39898	2.74255	3.02005	2.87362	2.65405	2.89509	3.06684	2.91123	2.83189	2.48795	2.75505	2.55542	2.7162	6	6	7.5868	0	50.649	10	4362600000	1454200000	G5EE41	G5EE41
	-0.200764	0.86367	0.236149		-0.129774	0.630211	0.15369		-0.276418	1.3962	0.440455		-0.205429	2.26872	0.247711			1.80582	2.05806	1.93099	2.20146	1.83028	1.73971	1.83195	1.79134	1.62247	1.85366	1.8087	1.60583	1.54919	1.63097	1.49814	1.69327	8	8	11.561	0	58.461	10	1226500000	245300000	G5EE42	G5EE42
	-0.21014	0.492619	0.347305		-0.243735	1.30697	0.0334069		0.144761	0.355646	0.598829		0.111167	0.521134	0.511379			3.28359	3.75341	3.15292	3.80316	3.10857	3.47477	3.39044	3.17874	3.54511	3.79162	3.69858	3.53681	3.31553	3.45535	3.32408	3.50223	18	18	53.361	0	196.51	31	3673400000	166970000	G5EE46	G5EE46
ttr-50	-1.2819	0.712593	0.117076		-0.970527	1.95945	0	+	-0.141406	0.0599883	0.854724		0.169968	0.254526	0.56587			-1.14992	-3.3086	-0.638888	-4.03691	-2.86386	-3.9023	-3.83646	-3.65931	-2.81764	-2.16968	-2.42592	-2.2867	-3.55115	-3.31697	-3.06261	-3.65131	3	3	22.498	0	22.276	3	296480000	29648000	G5EE48	G5EE48
src-1	-0.139892	0.74102	0.33986		-0.0339234	0.101816	0.659483		-0.195738	1.67999	0.45377		-0.0897698	0.39807	0.570035			0.0138855	0.0178308	0.00491428	0.0150232	-0.36364	-0.017745	-0.0369492	-0.0895786	-0.223825	-0.0834532	-0.0811796	-0.34284	-0.26091	-0.301089	-0.259873	-0.0451193	3	3	60.66	0	11.883	4	146010000	4710100	G5EE56	G5EE56	Non-specific protein-tyrosine kinase
	-0.525793	1.35155	0.0656225		-0.389544	2.99309	0.00406452	+	-0.271574	0.806791	0.4655		-0.135325	1.36634	0.371331			0.277126	-0.0860033	0.560405	-0.0967684	-0.312433	-0.277339	-0.370436	-0.488205	-0.236162	0.0212164	-0.147252	-0.0693378	-0.548233	-0.427804	-0.520121	-0.493556	5	5	96.404	0	29.802	8	191500000	4163000	G5EE62	G5EE62
hsp-12.1	-0.277378	0.449347	0.334037		-0.0337946	0.118	0.640055		-0.19334	0.399104	0.570741		0.0502434	0.0967843	0.824918			0.351988	1.03472	0.404393	1.11173	0.0959072	0.832597	0.697599	0.167213	0.387749	0.691121	0.597983	0.452616	0.521284	0.378018	0.541322	0.553666	3	3	12.173	0	37.309	3	512860000	73266000	O01263;G5EE65	O01263;G5EE65
cogc-1	0.00494361	0.016396	0.968446		0.0737259	0.569696	0.274326		-0.0716448	0.419634	0.663349		-0.00286245	0.0151291	0.983002			-1.26242	-0.984349	-1.05925	-1.10794	-0.978956	-1.08656	-1.06388	-1.26479	-1.12999	-1.10315	-1.15225	-1.31515	-1.15762	-1.09787	-1.04986	-1.1003	4	4	88.492	0	11.45	4	119750000	3070400	G5EE66	G5EE66
skr-3	0.665963	1.5427	0.0426489		0.656652	2.53035	0	+	-0.12179	0.376312	0.609822		-0.131101	0.752872	0.449305			1.83502	2.2447	1.97216	2.41014	2.80817	2.92843	2.78474	2.60454	1.98245	2.07303	2.07502	1.84438	2.52807	2.77785	2.60808	2.68747	7	6	18.979	0	104.1	16	4429800000	442980000	G5EE67	G5EE67
mrp-5	0.317009	2.0498	0.0618741		0.224849	1.79524	0.0250619		0.06551	0.938859	0.624139		-0.0266509	0.171719	0.832192			1.32475	1.31619	1.32137	1.27533	1.74867	1.63671	1.49645	1.62385	1.45212	1.29147	1.39614	1.35995	1.60977	1.63577	1.64407	1.50946	10	10	158.68	0	90.836	16	493510000	8364500	G5EE72	G5EE72
nud-1	-0.0406146	0.121295	0.780081		0.00459981	0.0268746	0.930954		0.0407465	0.190375	0.795143		0.0859609	0.365328	0.585534			2.2225	2.12696	2.36384	2.05889	2.44406	2.08073	2.00836	2.07658	2.32886	2.12727	2.16219	2.31686	2.2563	2.18276	2.30055	2.21396	10	10	36.424	0	53.038	14	1025800000	53988000	G5EE74	G5EE74
	-0.0525913	0.476368	0.602865		-0.0883939	1.67988	0.137561		0.0961359	1.25564	0.548215		0.0603333	1.56681	0.539696			2.96858	2.82135	2.93366	2.88516	2.83074	2.89375	2.8341	2.8398	3.00578	2.99661	2.93444	3.05646	2.94016	2.91933	2.87084	2.90939	14	14	54.963	0	67.205	17	1796800000	64171000	G5EE80	G5EE80
	0.121579	0.558029	0.411439		0.0937059	0.805955	0.182663		0.060178	0.298307	0.714874		0.0323052	0.0884454	0.864057			0.569857	0.806317	0.43839	0.582856	0.576527	1.0825	0.717527	0.507185	0.666147	0.586209	0.756804	0.628971	0.651072	0.782491	0.792935	0.786458	5	5	32.022	0	15.499	6	906100000	53300000	G5EE96	G5EE96
	0.0093329	0.0349067	0.94287		0.0636511	1.13252	0.242817		-0.0878434	0.972335	0.572108		-0.0335252	0.178834	0.805036			-1.29824	-1.17736	-1.22758	-1.10615	-1.23956	-1.06746	-1.10552	-1.35946	-1.34467	-1.23676	-1.29942	-1.27986	-1.26395	-1.19362	-1.28857	-1.15997	3	3	82.719	0	8.0465	4	133080000	3914200	H2L2D0;G5EE97;Q8I4F3	H2L2D0;G5EE97;Q8I4F3
skr-20	0.396578	1.39987	0.0777062		0.648752	3.53754	0	+	-0.187907	0.576641	0.525385		0.0642676	0.497522	0.605238			-4.23927	-3.69191	-4.21427	-3.88803	-3.71285	-3.56839	-3.58262	-3.5833	-4.21205	-4.18773	-4.00582	-4.37949	-3.5554	-3.50408	-3.45245	-3.67815	3	3	19.586	0	11.998	3	252650000	42108000	G5EE98	G5EE98
lpr-3	-0.54795	1.36848	0.0606027		-0.339004	2.35796	0.00625455	+	-0.065676	0.225262	0.73217		0.14327	0.551993	0.472998			-0.292381	-0.046874	-0.295249	0.167706	-0.903667	-0.442954	-0.511492	-0.800486	-0.224485	-0.230103	-0.200883	-0.0740299	-0.433792	-0.624751	-0.578759	-0.448216	9	9	60.099	0	46.98	11	333800000	13908000	G5EEA2	G5EEA2
nex-1	0.319694	1.31262	0.106285		0.349456	1.8281	0.00789046	+	-0.0417688	0.216616	0.785801		-0.0120068	0.0367178	0.947023			5.02216	5.22908	4.99698	5.29786	5.60403	5.32892	5.27951	5.6124	5.05149	5.11567	5.1336	5.07826	5.50702	5.32941	5.61409	5.32632	36	36	35.695	0	319.5	108	31268000000	1563400000	G5EEA8	G5EEA8	Annexin
scm-1	0.375129	1.71711	0.0642431		0.433126	1.99616	0.00483984	+	-0.0774071	0.398619	0.655169		-0.0194101	0.184903	0.865273			-0.64193	-0.857373	-0.705106	-0.840175	-0.454012	-0.277614	-0.372822	-0.439621	-0.732204	-0.985671	-0.716277	-0.920059	-0.4256	-0.397376	-0.41129	-0.387443	4	4	36.859	0	44.221	12	1832100000	229010000	G5EED5	G5EED5
elo-1	0.376498	0.969296	0.121621		0.187947	0.701124	0.100258		0.254088	1.1596	0.456939		0.0655375	0.19893	0.715183			1.24545	1.19008	0.90788	0.943341	1.14622	1.64013	1.57423	1.43216	1.51893	1.1496	1.28005	1.35452	1.47531	1.61434	1.33171	1.63353	5	5	33.561	0	14.404	10	4143900000	345330000	G5EEE5	G5EEE5	Elongation of very long chain fatty acids protein
gcy-23	-0.0943422	0.258728	0.578598		-0.0288241	0.121644	0.659426		-0.157473	0.515492	0.559304		-0.0919552	0.520587	0.534759			-0.256039	0.213475	-0.0767756	0.268596	-0.0615768	0.0636263	-0.0381145	-0.192047	-0.276146	-0.0290098	0.00835896	-0.18384	-0.281277	-0.106441	-0.211228	0.00301266	2	2	121.13	0.0087154	1.3106	2	104640000	1835700	G5EEE9	G5EEE9	Guanylate cyclase
mce-1	0.223686	0.396074	0.385619		0.437063	1.57677	0.00724145	+	-0.0496233	0.143117	0.800125		0.163754	0.406683	0.499359			1.78575	1.75507	1.42211	1.88715	1.56374	2.32832	2.0856	1.76717	1.60146	1.90114	1.64485	1.50414	2.13125	2.12672	1.94512	2.19676	8	8	17.556	0	43.481	17	4241800000	424180000	G5EEG4	G5EEG4
	0.14346	0.348546	0.474306		0.36497	1.18456	0.0212842		-0.204056	1.1232	0.470013		0.0174546	0.042175	0.930818			-2.06783	-1.84685	-2.15433	-1.83654	-2.00305	-1.65626	-1.59687	-2.07553	-2.13212	-2.15706	-2.10126	-2.33134	-1.95951	-1.81844	-1.88757	-1.59636	2	2	42.128	0	43.315	3	280960000	13379000	G5EEG6	G5EEG6
smu-1	0.0126395	0.118345	0.889135		-0.00980544	0.2138	0.815049		-0.0228765	0.276438	0.834956		-0.0453215	0.741	0.653845			-0.0868149	-0.00552464	-0.0192575	-0.034709	-0.00110626	-0.0519056	-0.0785732	0.0358372	-0.0690384	-0.0721731	-0.118266	0.0216656	-0.0947037	-0.0600386	-0.0933256	-0.028966	10	10	57.25	0	42.286	14	906420000	37768000	G5EEG7	G5EEG7
frm-1	-0.447562	0.731959	0.160835		0.0141282	0.0384813	0.858036		0.00908518	0.015263	0.974589		0.470775	1.60913	0.146541			-2.42071	-2.21258	-2.82313	-2.29972	-3.08648	-2.89396	-2.48996	-3.076	-2.33226	-2.28162	-2.23212	-2.87381	-2.54887	-2.24183	-2.34352	-2.52908	37	1	525.87	0	4.5243	10	830620000	3845500	G5EEG8;G5EEP9;G5EFD6	G5EEG8;G5EEP9
mxl-1	-0.148775	0.237909	0.542429		-0.115221	0.338164	0.264739		-0.457876	1.01424	0.444297		-0.424322	1.72485	0.147004			-2.72473	-2.01377	-2.5088	-1.84643	-2.57876	-2.21521	-2.24553	-2.64933	-2.8696	-2.60084	-2.49791	-2.95689	-3.03222	-2.81029	-2.85909	-2.68451	2	2	13.843	0	25.406	2	106420000	15203000	G5EEH5	G5EEH5
ivd-1	-0.184374	0.752929	0.274858		-0.189067	1.9649	0.0317151		0.110686	0.599414	0.575059		0.105993	0.657337	0.497401			4.46511	4.13762	4.27208	4.10039	4.16479	3.92968	3.92513	4.2181	4.42872	4.36379	4.29508	4.33035	4.14447	4.18463	4.16485	4.16773	21	21	45.642	0	323.31	58	11124000000	529700000	G5EEH6	G5EEH6
npp-10	0.0530772	0.262112	0.663302		0.126548	1.20626	0.0986657		-0.140479	1.02417	0.514794		-0.0670085	0.494515	0.597102			2.3196	2.16092	2.43815	2.15134	2.4707	2.22597	2.26603	2.31961	2.1129	2.15329	2.08523	2.15666	2.31177	2.16698	2.27657	2.25896	21	21	180.45	0	98.87	27	2022800000	30649000	G5EEH9	G5EEH9	Nuclear pore complex protein Nup98-Nup96;Nuclear pore complex protein Nup98;Nuclear pore complex protein Nup96
lgl-1	0.0291395	0.12322	0.810409		0.143149	0.44946	0.185997		0.0101202	0.0307315	0.955107		0.12413	0.414825	0.524231			-3.29306	-2.9729	-3.20206	-2.85898	-3.21041	-2.96631	-2.98612	-3.0476	-3.21734	-3.00321	-2.98653	-3.07944	-2.8159	-3.06333	-2.65039	-3.1843	4	4	106.82	0	23.426	5	138490000	2769700	G5EEI1	G5EEI1
asp-1	-0.882442	2.36667	0.00606061	+	-0.871812	2.32215	0	+	0.231755	0.693074	0.500312		0.242385	2.08742	0.218667			5.2546	4.71094	5.16064	4.81196	4.25495	4.0677	4.02607	4.05965	5.37244	5.09815	5.01336	5.38121	4.3934	4.33975	4.39764	4.24713	16	16	42.692	0	210.26	96	36947000000	2639100000	G5EEI4	G5EEI4
unc-52	0.152769	0.680606	0.334443		0.105904	0.646182	0.183419		0.10763	0.531655	0.585836		0.0607653	0.252196	0.691724			4.18264	4.43022	4.1151	4.36566	4.20222	4.65084	4.50716	4.34446	4.48011	4.22882	4.45428	4.36093	4.46079	4.52578	4.48306	4.47812	57	57	447.65	0	323.31	107	10800000000	55670000	G5EEI5;A0A1T5HUZ1;Q06561;H9G351;H9G348;H9G349;H9G352;H9G354;H9G353;H9G350;G1K109;U4PS79	G5EEI5;A0A1T5HUZ1;Q06561;H9G351;H9G348;H9G349;H9G352;H9G354;H9G353;H9G350	Basement membrane proteoglycan
chp-1	0.11704	0.355445	0.498063		0.204854	1.35463	0.0408455		0.230745	1.75897	0.43785		0.31856	1.55895	0.217083			1.62987	1.48964	1.57596	1.34192	1.71706	1.41011	1.53743	1.84095	1.79047	1.65204	1.72711	1.79076	1.9403	1.85611	2.10199	1.88139	9	9	36.007	0	75.303	12	1596100000	93887000	G5EEI8	G5EEI8
msd-2	-1.08779	1.73532	0.0285877		-1.16316	3.57891	0	+	0.0272415	0.0765333	0.887933		-0.0481339	0.0645589	0.870022			1.85805	1.41596	1.94837	1.56272	1.17447	0.00616932	0.385399	0.867916	1.73487	1.70655	1.65619	1.79645	0.734497	0.518199	0.463189	0.525533	6	6	11.059	0	64.395	13	2156700000	539170000	G5EEJ7	G5EEJ7
noca-1	0.299554	1.6952	0.0841038		0.515649	1.95561	0.00417008	+	-0.223872	1.64288	0.443437		-0.00777769	0.0514512	0.951618			-0.264288	-0.0272989	-0.129727	-0.0227556	0.224749	0.162198	0.156513	0.210688	-0.390196	-0.261464	-0.249726	-0.438171	0.278719	0.175651	0.0439463	0.224721	6	6	103.68	0	15.496	9	297700000	6615500	G5EEK3	G5EEK3
sca-1	0.121065	0.43543	0.456904		0.0820739	0.276923	0.351616		0.0699689	0.317006	0.694518		0.0309782	0.101971	0.854664			5.83112	5.97024	5.60864	5.83355	5.71874	6.14221	6.02442	5.84244	5.94016	5.82259	6.00377	5.75691	5.8769	6.04726	5.84371	6.08385	53	53	115.51	0	323.31	191	54820000000	1191700000	G5EEK8;Q9XU13;A8WI68	G5EEK8;Q9XU13;A8WI68	Calcium-transporting ATPase
vha-5	0.32378	0.501222	0.285283		0.434745	1.35595	0.0132		0.296587	0.817499	0.467434		0.407552	1.50753	0.179989			2.33787	1.79912	1.56678	1.73999	1.85805	2.46636	2.11811	2.29636	2.27645	2.13261	2.25387	1.96717	2.47958	2.72169	2.48062	2.68719	13	13	99.312	0	67.138	15	1705600000	44883000	G5EEK9	G5EEK9	V-type proton ATPase subunit a
alp-1	-0.448906	1.05288	0.105995		-0.17254	0.15016	0.399327		-0.700721	1.12063	0.458486		-0.424355	1.05776	0.248704			-3.20185	-2.81639	-3.57491	-2.8729	-3.72071	-3.53619	-3.49711	-3.50765	-3.57565	-3.63279	-3.42524	-4.63524	-4.55454	-3.72628	-4.00181	-3.67645	34	1	70.382	0	15.236	3	97252000	2493600	G5EEL1;G5EFG1;G5EEF6	G5EEL1;G5EFG1;G5EEF6
plrg-1	-0.141301	0.496528	0.405078		0.0660174	1.71325	0.209623		-0.123538	0.998107	0.525236		0.0837808	0.557168	0.543729			1.29492	1.01471	1.11704	1.0875	0.801153	1.03269	1.06221	1.05292	1.05982	0.976567	1.02378	0.95985	1.15292	1.0038	1.08645	1.04092	5	5	54.687	0	8.3711	6	371300000	16877000	G5EEL2;G5ECP2	G5EEL2;G5ECP2
hmg-11	-0.24474	0.494742	0.323065		0.0680957	0.478806	0.311276		-0.0390444	0.10017	0.845624		0.273792	0.755367	0.338995			-0.738367	-0.30951	-0.725612	-0.362678	-1.00065	-0.43168	-0.528982	-1.15382	-0.714743	-0.387185	-0.469411	-0.721005	-0.554891	-0.459191	-0.456383	-0.549497	5	5	14.046	0	160.02	12	1410900000	352720000	G5EEL9	G5EEL9
gmn-1	-0.289254	0.512108	0.292536		-0.282764	1.16048	0.032622		-0.273854	1.04276	0.463018		-0.267364	0.7146	0.35314			-1.36029	-1.44236	-0.878428	-1.35225	-1.11769	-1.88996	-1.73513	-1.44756	-1.5263	-1.53804	-1.42187	-1.64253	-1.85971	-1.66463	-1.97164	-1.76381	3	3	20.196	0	5.9061	3	139050000	15450000	G5EEM1	G5EEM1
zyg-9	0.0409913	0.0785631	0.823379		-0.0787814	1.9903	0.153453		-0.088464	0.348548	0.654682		-0.208237	0.67884	0.390466			2.09369	1.85021	2.26543	1.80538	2.37341	1.71984	1.88524	2.20018	1.92894	1.87422	1.90704	1.95065	1.83506	1.83369	1.82805	1.84892	16	16	156.19	0	114.49	21	1271800000	15898000	G5EEM5	G5EEM5	Zygote defective protein 9
tap-1	-0.0526383	0.143778	0.734737		-0.0902448	1.0658	0.165421		-0.0533786	0.224341	0.756194		-0.0909851	0.539575	0.534861			-2.03597	-1.6768	-1.8614	-1.64353	-1.6935	-1.86984	-2.00216	-1.86276	-1.88849	-1.81312	-1.80375	-1.92586	-2.02835	-1.81665	-1.96093	-1.98627	3	3	43.468	0	37.77	3	112890000	6640400	G5EEM6	G5EEM6
ipla-1	0.4619	3.09828	0.0218182		0.426469	2.04959	0.00489918	+	-0.0184844	0.124543	0.887942		-0.0539155	0.706687	0.612811			1.71614	1.82546	1.75484	1.81595	2.24157	2.20757	2.18866	2.32218	1.79611	1.81558	1.81399	1.61276	2.1868	2.1757	2.13647	2.24535	8	8	94.81	0	44.447	12	751260000	16695000	G5EEM9	G5EEM9
ced-5	-0.220529	0.731943	0.25198		-0.197904	1.2321	0.0473946		0.156357	0.523895	0.556964		0.178982	1.29876	0.329844			-3.07682	-3.46942	-3.05367	-3.59228	-3.43125	-3.64437	-3.52598	-3.47272	-3.12989	-3.10458	-3.16982	-3.16247	-3.26273	-3.46689	-3.22658	-3.40217	2	2	203.8	0	3.2237	2	42846000	404210	G5EEN3	G5EEN3
gck-3	0.066946	0.191851	0.670226		0.158128	0.754822	0.108043		-0.095691	0.381765	0.639237		-0.00450897	0.0159078	0.978327			0.969128	1.28493	0.989655	1.30491	1.1762	1.32412	1.29799	1.0181	0.950876	1.17153	1.11559	0.927862	1.07029	1.28133	1.10656	1.34018	6	6	64.051	0	65.638	9	550140000	39296000	G5EEN4	G5EEN4	Germinal center kinase 3
	0.107524	0.749317	0.39301		-0.012358	0.107696	0.806496		-0.0429854	1.19982	0.694547		-0.162868	1.47578	0.332246			-1.21081	-1.13498	-1.17165	-1.13935	-0.945385	-1.16603	-1.0949	-1.02038	-1.22494	-1.21148	-1.19487	-1.19744	-1.11862	-1.27905	-1.25584	-1.22466	3	3	23.414	0	15.03	7	404810000	28915000	G5EEN7	G5EEN7
nkcc-1	0.202243	0.757532	0.259831		0.222687	1.13717	0.0441565		0.0157449	0.0691505	0.920011		0.0361893	0.187709	0.79088			-1.13181	-1.16726	-1.04323	-1.31764	-0.914658	-0.904262	-1.15249	-0.879559	-1.08165	-1.235	-1.02191	-1.25841	-0.848045	-0.881722	-1.03368	-0.942763	2	2	107.47	0	10.877	2	38947000	1112800	G5EFE5;G5EEQ4;H8ESD5;G5EFN5;E9P898;E9P897;H8ESD4;L8E912	G5EFE5;G5EEQ4;H8ESD5;G5EFN5;E9P898;E9P897;H8ESD4;L8E912
	-0.10431	1.03835	0.356086		-0.0157969	0.0911772	0.78235		-0.149913	1.67687	0.463741		-0.0613999	0.730557	0.578657			1.36975	1.35434	1.42983	1.24296	1.29502	1.21245	1.23102	1.24115	1.22314	1.233	1.2272	1.11389	1.10982	1.22586	1.13285	1.26552	19	19	147.32	0	199.73	29	1851100000	28047000	G5EEQ8	G5EEQ8
ger-1	0.101795	0.731919	0.408811		0.0525134	0.373658	0.397254		-0.105837	0.893148	0.554318		-0.155118	2.60843	0.289927			1.38548	1.57331	1.54887	1.63423	1.65176	1.6343	1.64382	1.61919	1.40792	1.44272	1.49942	1.36847	1.46807	1.48358	1.41531	1.56162	5	5	35.551	0	73.617	6	437360000	24298000	G5EER4	G5EER4
alg-1	0.0564036	0.183362	0.698726		0.144185	1.02359	0.0944233		-0.0442712	0.160558	0.799437		0.0435104	0.190511	0.769033			3.04469	3.35001	3.07327	3.40948	3.10547	3.46618	3.37254	3.15887	3.10601	3.26831	3.25305	3.073	3.32853	3.37287	3.24679	3.32892	23	23	110.93	0	185.58	32	2062600000	50308000	G5EGR6;G5EES3	G5EGR6;G5EES3	Protein argonaute
ufd-3	-0.00182867	0.00498296	0.989036		-0.0124476	0.117173	0.80005		-0.14229	0.851675	0.523515		-0.152909	0.913623	0.391704			2.31635	2.21187	2.52601	2.15712	2.53875	2.16963	2.21115	2.28452	2.19122	2.18604	2.16202	2.10291	2.12238	2.15075	2.11745	2.20184	17	17	93.914	0	159.96	34	2647100000	80214000	G5EES6;I2HAD6	G5EES6
nspd-7;nspd-2;nspd-1;nspd-8;nspd-9;nspd-6;nspd-5	-0.799732	1.82242	0.02593		-0.804893	1.37633	0.00640994	+	0.222218	0.651591	0.510838		0.217057	0.33633	0.503631			-4.08128	-4.40479	-4.04002	-3.9627	-4.5438	-5.62997	-4.83696	-4.67699	-4.15208	-3.54575	-3.87061	-4.03148	-4.50616	-5.00037	-4.47116	-4.8418	1	1	6.9532	0.0099182	1.2903	1	22627000	7542200	Q9XXF2;Q21293;O44902;Q9N472;Q19799;G5EG23;G5EES8	Q9XXF2;Q21293;O44902;Q9N472;Q19799;G5EG23;G5EES8
txl-1	-0.185742	0.544495	0.34407		-0.186775	1.75723	0.0365033		-0.120712	0.58599	0.569715		-0.121745	0.441744	0.517431			2.50853	2.23468	2.62713	2.28407	2.585	2.11917	2.03305	2.17421	2.31658	2.31389	2.20995	2.33114	2.12413	2.09024	2.13414	2.07595	12	12	31.077	0	181.64	27	3348300000	239160000	G5EES9	G5EES9
dut-1	-0.395196	0.305734	0.403585		-0.579928	2.71869	0	+	-0.173403	0.130359	0.745576		-0.358135	0.531418	0.378151			3.36866	1.80027	3.54674	1.68545	2.89623	1.52559	1.88578	2.51273	2.45774	2.33523	2.3377	2.57685	1.98212	1.74819	1.81367	1.84381	12	12	52.194	0	130.04	19	1570200000	68272000	G5EET2	G5EET2
cdr-6	0.585082	2.09362	0.0250526		0.304398	1.25047	0.0265522		0.0201743	0.0916392	0.896381		-0.260509	1.61577	0.24616			1.57386	1.5821	1.4229	1.40885	2.05848	2.08939	1.9083	2.27186	1.68625	1.44351	1.54732	1.39132	1.79088	1.89178	1.70836	1.89498	13	8	31.65	0	52.491	11	1416000000	94403000	G5EET3	G5EET3
efa-6	0.0821261	0.33754	0.558134		0.263943	1.35694	0.0289184		-0.314696	2.0043	0.477792		-0.132879	0.339456	0.541447			-3.99818	-4.01183	-4.07323	-3.90062	-3.79351	-4.07647	-4.17422	-3.61115	-4.30231	-4.48738	-4.11405	-4.33889	-3.80427	-4.2723	-3.94052	-4.16976	4	4	90.645	0	47.484	6	179030000	4163600	G5EET6	G5EET6
pud-1.2	-0.498425	1.01896	0.10388		-0.303399	0.601427	0.0815111		-0.738421	1.85227	0.790069		-0.543395	1.40997	0.159614			5.08946	4.72315	5.54609	4.80619	4.96188	4.38441	4.456	4.3689	4.41839	4.12462	4.11389	4.55431	4.19307	3.76153	4.31948	3.72354	14	14	17.184	0	191.15	93	63031000000	7878900000	G5EET8	G5EET8
nbet-1	0.771523	1.76502	0.0249315		0.763796	2.86168	0	+	-0.0530739	0.169988	0.781535		-0.0608006	0.175122	0.739905			-0.798841	-1.01253	-0.79271	-1.19344	0.132849	-0.361453	-0.407576	-0.0752583	-0.84083	-1.19289	-0.957133	-1.01897	-0.226305	-0.29066	-0.115466	-0.322209	3	3	12.033	0	12.684	4	555270000	92545000	G5EEU1	G5EEU1
trr-1	-0.180014	0.692552	0.294848		0.0834723	0.87243	0.200798		-0.154322	0.655342	0.534432		0.109164	0.498878	0.517336			-2.97113	-3.14879	-2.8259	-3.3237	-3.41167	-3.07652	-3.09127	-3.41011	-3.20822	-3.18455	-3.17433	-3.31971	-3.08457	-3.08031	-3.21133	-3.1767	2	2	466.86	0	10.73	3	153950000	716040	G5EEV2	G5EEV2	Transcription-associated protein 1
pdf-1	-0.106867	0.205536	0.602187		0.0935521	0.759927	0.189802		-0.0136099	0.0260441	0.95361		0.18681	1.69125	0.294713			-2.6447	-2.16703	-2.67758	-1.96644	-2.53933	-2.36265	-2.39957	-2.58167	-2.43659	-2.39565	-2.3016	-2.37634	-2.26406	-2.27199	-2.36309	-2.23682	1	1	9.3299	0	3.9885	1	14904000	3726100	G5EEV3;G8JYC6	G5EEV3;G8JYC6
sym-4	0.225667	0.639658	0.274536		0.40427	1.31138	0.015828		0.194635	0.844333	0.495567		0.373238	1.04859	0.260869			-4.07427	-3.89174	-4.13087	-4.07063	-4.13701	-3.46759	-3.59285	-4.0674	-4.07527	-3.57813	-3.83138	-3.90418	-3.3484	-3.33067	-3.66413	-3.42868	1	1	115.07	0	4.423	1	33815000	638020	G5EEV4	G5EEV4
pud-3	-0.586462	0.380827	0.315911		-0.265816	0.252269	0.236947		-0.658168	0.375644	0.522655		-0.337522	0.356153	0.467017			4.02488	1.93195	4.35437	1.78489	3.31011	1.82147	2.11819	2.50048	2.88396	1.62605	1.9142	3.03921	2.54704	1.62686	2.521	1.70526	15	15	19.437	0	216.68	29	3364500000	420560000	G5EEV5	G5EEV5
daf-15	-0.0385044	0.175752	0.748834		0.0771949	0.684708	0.239587		0.0627959	0.608595	0.654885		0.178495	1.28611	0.330175			-1.07537	-0.922847	-1.13732	-1.01281	-1.19557	-1.03868	-0.932709	-1.13541	-1.02252	-0.974577	-0.947274	-0.952791	-0.858979	-1.02536	-0.810324	-0.893729	7	7	202.15	0	34.685	8	204520000	2434700	G5EF88;S6F588;G5EEV7;S6FD39;Q68TI8	G5EF88;S6F588;G5EEV7;S6FD39;Q68TI8
sid-2	-0.170222	0.444191	0.395599		-0.172559	1.3417	0.055599		0.262043	1.22995	0.445389		0.259706	1.85027	0.223631			0.358351	-0.00649166	-0.00115681	-0.0553446	-0.272142	0.00289059	-0.118044	0.0017643	0.431347	0.226394	0.23976	0.44603	0.273838	0.157168	0.0939798	0.128306	2	2	33.739	0	9.5904	2	113140000	14143000	G5EEV9	G5EEV9	Systemic RNA interference defective protein 2
	0.406031	1.235	0.0897454		0.18488	0.831506	0.0861681		-0.0418353	0.126715	0.820438		-0.262986	1.10595	0.292647			-3.96316	-3.39333	-3.72997	-3.74671	-3.1581	-3.15285	-3.3788	-3.51929	-3.7145	-3.69149	-3.7314	-3.86312	-3.8124	-3.44582	-3.45037	-3.5524	1	1	49.051	0	2.7543	1	26732000	1670700	G5EEW1	G5EEW1
	-0.224467	0.255418	0.494585		-0.370674	1.51251	0.013388		-0.160261	0.397207	0.577897		-0.306468	0.448867	0.425413			-3.29367	-3.54667	-3.00395	-3.67077	-2.97409	-4.33129	-3.84102	-3.26653	-3.57067	-3.37402	-3.40753	-3.8039	-3.86725	-4.00377	-3.78799	-3.97981	2	2	122.57	0	25.636	4	85653000	1502700	G5EEW5	G5EEW5
sig-7	-0.0403197	0.156559	0.753463		-0.108821	0.764107	0.160243		-0.0950515	0.463297	0.617318		-0.163553	1.45089	0.332504			-2.29525	-2.08933	-2.01775	-2.21615	-2.07457	-2.16145	-2.24667	-2.29706	-2.3011	-2.07451	-2.22411	-2.39897	-2.46257	-2.30547	-2.32169	-2.34423	5	5	50.405	0	54.956	7	219460000	10973000	G5EEW6	G5EEW6
asd-1	-0.0890386	0.279771	0.573295		-0.0825737	0.40406	0.294053		-0.232243	0.757759	0.488336		-0.225778	0.812549	0.35341			-3.14893	-3.19837	-2.73049	-3.10829	-2.95153	-3.16237	-3.06166	-3.36667	-3.39679	-2.98596	-3.26362	-3.46868	-3.60086	-3.22075	-3.14692	-3.47681	1	1	31.119	0.00018734	2.3737	2	42449000	5306100	Q86G94;M1ZJT7;G5EEW7	Q86G94;M1ZJT7;G5EEW7
	-0.802917	1.41519	0.0431224		-0.674266	1.60968	0.00381556	+	0.108829	0.648777	0.572264		0.23748	0.371868	0.479973			-2.9419	-3.07813	-2.96226	-2.93103	-3.33362	-4.41285	-3.98696	-3.39156	-2.88264	-2.9528	-2.9825	-2.66007	-3.29129	-3.54599	-3.53733	-3.80045	1	1	96.792	0	6.3446	1	32791000	669210	G5EEX7	G5EEX7
pbrm-1	-0.341622	0.974868	0.130003		-0.142269	0.608051	0.145205		-0.329202	1.30855	0.444251		-0.12985	0.392073	0.525133			-0.558025	-0.599475	-0.134578	-0.489261	-0.798248	-0.588515	-0.581917	-1.17914	-0.939831	-0.622537	-0.64647	-0.889309	-0.96121	-0.89594	-0.990932	-0.819142	9	9	216.65	0	26.678	9	308880000	3470600	G5EEY5;Q565A2	G5EEY5;Q565A2
	0.0852551	1.28113	0.391865		0.0891387	0.750378	0.201822		0.0693493	0.707167	0.62889		0.0732329	0.84669	0.534923			-1.71725	-1.75786	-1.73942	-1.81602	-1.62098	-1.61878	-1.7303	-1.71946	-1.57821	-1.78707	-1.69357	-1.69428	-1.62888	-1.64884	-1.5095	-1.60938	2	2	42.898	0	9.7889	3	134510000	7473000	G5EEZ0	G5EEZ0
3E324	-0.166783	0.611965	0.339988		-0.0642436	0.482972	0.324337		-0.159616	0.752276	0.519224		-0.0570769	0.271647	0.692411			1.27572	1.57063	1.34604	1.68438	1.11723	1.43091	1.44315	1.21834	1.19861	1.38426	1.36559	1.28985	1.20695	1.22505	1.20748	1.34184	9	9	43.219	0	30.837	9	433040000	19684000	G5EEZ4	G5EEZ4
tbb-6	1.6225	1.29579	0.0368063		1.33443	2.22827	0	+	0.134307	0.354771	0.60492		-0.153757	0.0948	0.776984			2.3707	2.06787	2.40646	2.15687	4.74536	2.70156	3.25885	4.78612	2.60418	1.97171	2.50284	2.46041	4.24075	3.21869	4.12383	3.29359	21	21	47.61	0	266.26	38	3265500000	171870000	G5EF01	G5EF01
ncx-1	0.382993	1.41303	0.0803759		0.354062	1.26176	0.0194774		0.119351	0.392902	0.604739		0.0904193	0.801709	0.503273			-0.777847	-0.526059	-0.945056	-0.532178	-0.365732	-0.204823	-0.284931	-0.393681	-0.471514	-0.738681	-0.389781	-0.703761	-0.313913	-0.191573	-0.239135	-0.142869	3	3	96.994	0	17.218	5	348790000	10569000	Q1RPT9;G5EF08	Q1RPT9;G5EF08
	0.256051	1.16047	0.13477		0.257523	1.75652	0.0184185		-0.157212	0.915176	0.511394		-0.15574	0.825783	0.402547			-0.309349	0.00785542	-0.129582	0.0742731	-0.0372829	0.302897	0.32107	0.0807171	-0.296839	-0.198903	-0.233457	-0.256451	0.0525055	-0.0893202	0.0127249	0.068532	5	5	37.417	0	16.255	6	233840000	12991000	G5EF26	G5EF26
npa-1	0.294602	1.23799	0.115877		0.193683	1.1197	0.057043		0.0236042	0.0594873	0.911052		-0.0773153	0.453057	0.578058			6.02312	6.26799	5.80804	6.32266	6.50563	6.41291	6.25311	6.42856	6.01805	6.32059	6.17652	6.00106	6.24001	6.44825	6.21962	6.38308	68	68	164.68	0	323.31	139	36618000000	425790000	G5EF32;Q86S16	G5EF32
pat-10	-0.0394793	0.319201	0.698321		-0.0166795	0.060934	0.809155		0.00644231	0.035898	0.962922		0.029242	0.151007	0.831067			4.37449	4.35361	4.22172	4.42202	4.41445	4.36589	4.1916	4.24198	4.3945	4.35063	4.22375	4.42873	4.37358	4.2938	4.45418	4.20933	10	10	18.516	0	154.59	37	19719000000	2464900000	G5EF37	G5EF37
snf-11	-0.0032928	0.00624143	0.984961		0.158291	0.744533	0.108401		0.0332093	0.0953169	0.861459		0.194793	0.612362	0.415474			-5.03099	-4.85352	-5.30739	-4.94164	-5.36269	-4.70033	-4.90995	-5.17375	-5.19724	-5.05992	-4.83124	-4.91231	-4.90474	-4.72606	-4.86244	-4.8743	2	2	69.312	0.00018594	2.2671	5	102750000	5708500	G5EF43	G5EF43	Transporter
	0.312472	0.680224	0.215603		0.087909	0.385495	0.29017		-0.0695705	0.237433	0.719924		-0.294133	0.978318	0.29953			-3.61771	-3.53892	-3.28265	-3.35457	-2.74584	-3.32323	-3.32565	-3.14924	-3.5023	-3.54076	-3.29675	-3.73232	-3.35039	-3.28586	-3.47234	-3.61191	2	2	39.823	0	34.746	2	298840000	21345000	G5EF48	G5EF48
swsn-4	-0.14009	0.597216	0.371366		0.00261712	0.0101473	0.965951		-0.253602	1.69949	0.443505		-0.110896	0.525771	0.510817			0.625008	0.650851	0.859971	0.777633	0.507624	0.735526	0.731176	0.378778	0.379339	0.587455	0.565385	0.366875	0.451561	0.528409	0.37095	0.558602	15	15	170.61	0	72.706	18	891630000	14153000	G5EF53;P91094	G5EF53
	-1.13786	1.48466	0.0305244		-1.20363	1.85563	0	+	-0.217735	0.520885	0.526822		-0.283502	0.414248	0.449581			-4.38474	-4.28701	-4.18766	-4.13441	-4.78942	-6.17164	-5.33058	-5.25363	-4.53015	-4.83933	-4.53872	-3.95657	-5.55421	-5.50271	-5.92343	-5.69893	2	2	21.899	0	3.9219	2	156350000	15635000	G5EF57	G5EF57
ipla-7	-0.0346608	0.115052	0.800263		-0.289658	0.976366	0.0399865		0.285831	2.19009	0.45932		0.0308344	0.0757086	0.877683			-4.07439	-4.2058	-3.89033	-4.12307	-4.0284	-4.36035	-4.14595	-3.89753	-3.77999	-3.73319	-3.80701	-3.83007	-3.94375	-4.40128	-3.98488	-3.97898	2	2	52.652	0	7.4241	2	11674000	466940	G5EF58	G5EF58
stim-1	0.181396	0.842102	0.260175		0.251529	3.1833	0.00692574	+	0.0573075	0.419169	0.697628		0.127441	0.950743	0.424192			0.0807018	0.097043	-0.0547819	0.207793	0.0921898	0.352155	0.352345	0.259649	0.195301	0.0895987	0.18065	0.0944366	0.407324	0.326247	0.468242	0.364291	8	8	60.02	0	51.893	10	495310000	19050000	G5EF60	G5EF60	Stromal interaction molecule 1
ndg-4	0.0531936	0.0752863	0.814421		0.0953491	0.44917	0.248921		0.0909307	0.156586	0.751266		0.133086	0.518567	0.490512			0.922464	0.186736	0.643126	0.208842	0.485733	0.419427	0.410635	0.858149	0.768957	0.215276	0.550086	0.790573	0.780413	0.564591	0.614486	0.746799	2	2	77.547	0	2.6599	2	93486000	4451700	Q86MD1;G5EF61	Q86MD1;G5EF61
sqv-1	-0.184463	0.473243	0.370794		-0.251249	2.12168	0.0151173		-0.11528	0.275237	0.655149		-0.182067	0.934616	0.36246			-1.98608	-2.55549	-1.83275	-2.42254	-2.10967	-2.53936	-2.49068	-2.39501	-2.26836	-2.3048	-2.3428	-2.34202	-2.58855	-2.61502	-2.50015	-2.55925	1	1	46.543	0	3.7137	3	43770000	2188500	X5M5R6;G5EF65	X5M5R6;G5EF65
taf-5	-0.113676	0.724596	0.385078		0.148604	1.38394	0.0701889		-0.284583	1.7748	0.441273		-0.0223029	0.0846303	0.888931			-3.84201	-4.02359	-4.0307	-3.98216	-4.13472	-4.16168	-4.02547	-4.01129	-4.39085	-4.27111	-4.04246	-4.31238	-4.31973	-4.155	-3.90713	-4.04052	1	1	72.558	0	2.8684	1	16483000	568380	G5EF68	G5EF68
sars-2	-0.0176272	0.0994136	0.869115		-0.131641	1.70098	0.0725954		-0.0175183	0.168908	0.882324		-0.131532	1.63193	0.361469			1.11232	1.06054	1.2124	1.15447	1.20934	1.11632	1.02913	1.11444	1.10016	1.18358	1.11571	1.07022	0.942406	1.02678	0.948783	1.02513	9	9	49.231	0	31.298	16	919820000	35378000	G5EF77;U4PQY8	G5EF77;U4PQY8
	-0.0417991	0.105502	0.793767		0.214278	1.24694	0.0415327		-0.084327	0.269619	0.691483		0.17175	0.741195	0.401123			-1.10629	-0.769267	-1.13506	-0.761861	-1.02215	-0.706309	-0.99155	-1.21966	-1.20817	-0.837718	-0.984958	-1.07894	-0.924431	-0.829535	-0.745165	-0.753537	8	8	37.054	0	39.413	10	264700000	15570000	G5EF83	G5EF83
gip-2	-0.239605	0.481851	0.334029		-0.27614	0.883043	0.048264		-0.161839	0.360853	0.587491		-0.198374	0.77372	0.375331			0.387632	1.01766	0.524701	1.0475	0.479916	0.591357	0.634277	0.313517	0.418625	0.750844	0.743764	0.416897	0.137518	0.528409	0.118793	0.44085	5	5	73.375	0	10.922	5	314930000	8998000	G5EF84	G5EF84
	0.0118737	0.0876946	0.902676		0.0488727	0.834383	0.342651		-0.146508	1.80949	0.465998		-0.109509	2.13477	0.381412			0.744122	0.813008	0.843566	0.686797	0.838871	0.765594	0.754396	0.776127	0.561741	0.687558	0.614747	0.637415	0.635435	0.665912	0.665105	0.7305	9	9	31.248	0	87.104	12	1923600000	120230000	G5EF86	G5EF86
swsn-1	-0.0888319	0.188704	0.637788		-0.084605	1.24211	0.167737		-0.311892	1.99718	0.464622		-0.307665	1.34277	0.24752			2.97883	2.71127	2.93582	2.66686	2.58944	2.63224	2.64821	3.06756	2.43158	2.5373	2.50054	2.57579	2.33576	2.5191	2.34694	2.50498	16	16	85.403	0	112.29	22	2176100000	68004000	G5EF87;H8ESF3;H8ESF4;A0A3P6NNV9;A0A3P6MYA1;A0A3P6N6K6;A0A3P6P9B9;A0A3P6NPD2	G5EF87;H8ESF3;H8ESF4;A0A3P6NNV9;A0A3P6MYA1;A0A3P6N6K6;A0A3P6P9B9;A0A3P6NPD2
	-0.536639	1.39161	0.0583905		-0.583111	1.707	0.00417465	+	0.0710044	0.198601	0.740415		0.0245318	0.0446106	0.919006			-2.65373	-3.07857	-2.61556	-2.89429	-2.9223	-3.7671	-3.5158	-3.18349	-2.95885	-2.81566	-2.60318	-2.58043	-3.29744	-3.20642	-3.44331	-3.3434	1	1	8.6357	0	5.5974	1	84224000	16845000	G5EF90	G5EF90
unc-40	-0.210266	1.31547	0.150015		-0.147199	0.89224	0.102555		-0.0480273	0.342979	0.734955		0.0150397	0.0488913	0.930226			-2.85373	-2.70138	-2.89495	-2.7639	-3.10454	-2.81202	-2.99751	-3.14094	-2.75514	-2.81153	-2.92785	-2.91155	-2.9713	-2.90662	-3.22801	-2.88893	3	3	154.44	0	27.112	3	70039000	1094400	G5EF96	G5EF96
sfa-1	0.00269222	0.0082281	0.984234		0.146953	1.09298	0.0872041		-0.166247	0.72057	0.520255		-0.021986	0.102422	0.880884			-0.67325	-0.298921	-0.47021	-0.189452	-0.575598	-0.281468	-0.279327	-0.484671	-0.66655	-0.528148	-0.493865	-0.608257	-0.438782	-0.432651	-0.481746	-0.35583	5	5	75.25	0	64.014	9	427720000	19442000	G5EF97	G5EF97
	-0.28906	1.57819	0.093657		0.0563569	0.158917	0.511538		-0.194146	0.568661	0.527763		0.15127	0.923373	0.391919			-1.73574	-1.32515	-1.79695	-1.34874	-1.97991	-1.75402	-1.90844	-1.72046	-1.77757	-1.46365	-1.80821	-1.93374	-1.65015	-1.78783	-1.54951	-1.77025	3	3	22.988	0	15.408	4	488390000	44399000	G5EF99	G5EF99
cpn-1	0.336268	0.855	0.158005		0.446082	1.4469	0.00917876	+	0.149355	0.378212	0.589335		0.25917	0.930884	0.319157			2.38575	1.81641	2.36281	1.83213	2.7216	2.27219	2.24039	2.508	2.43151	2.1448	2.16023	2.25798	2.67531	2.6252	2.93929	2.53905	12	12	21.066	0	114.04	22	3191000000	290090000	G5EFB5	G5EFB5
rab-8	0.179301	0.532083	0.350142		0.128339	1.29131	0.0921188		-0.123746	0.447878	0.58729		-0.174708	1.21373	0.337911			-0.658493	-0.989572	-0.616122	-1.03454	-0.53113	-0.744887	-0.784283	-0.521229	-0.940874	-1.11505	-0.895949	-0.841846	-0.870139	-0.866334	-0.806004	-0.737885	4	3	24.022	0	9.2896	3	379270000	25284000	G5EFC1	G5EFC1
	-0.248372	1.43514	0.117364		-0.183522	1.75033	0.037437		-0.153875	1.68748	0.469041		-0.0890245	0.896206	0.497882			1.25773	1.35085	1.45009	1.44061	1.14266	1.16392	1.19533	1.00388	1.18683	1.26086	1.25046	1.18563	0.991661	1.0358	1.00784	1.1144	13	13	85.7	0	48.31	14	854510000	20842000	G5EFC4	G5EFC4
dap-3	-0.0141282	0.0909918	0.889113		-0.193188	1.95792	0.030476		0.121744	1.70545	0.503198		-0.0573158	0.35141	0.662885			0.645737	0.527259	0.660413	0.635568	0.772776	0.512372	0.524248	0.603067	0.732048	0.808118	0.709544	0.706244	0.491941	0.603671	0.474563	0.613025	6	6	42.762	0	38.655	7	677430000	35654000	G5EFC8	G5EFC8
hmt-1	0.4113	1.44729	0.0742633		0.0929801	0.455064	0.253216		0.280157	1.22141	0.449686		-0.0381627	0.187731	0.786156			0.392616	0.247195	0.190595	0.0642595	0.720301	0.498309	0.510826	0.810431	0.648722	0.239352	0.457707	0.669514	0.626295	0.565934	0.563893	0.631093	4	4	90.574	0	29.234	6	425110000	12146000	G5EFD4	G5EFD4
	0.22337	1.09305	0.170156		0.0778697	0.667986	0.24011		0.0874708	0.491023	0.624177		-0.0580292	0.350513	0.660182			2.5941	2.35517	2.47165	2.35904	2.74798	2.57215	2.53153	2.82178	2.65132	2.37779	2.51834	2.58239	2.64693	2.5832	2.62612	2.58506	11	11	50.881	0	61.632	12	903650000	33469000	G5EFD7	G5EFD7
sup-17	-0.590167	0.578402	0.195831		-0.57432	1.21688	0.011899		-0.277003	0.265246	0.600629		-0.261157	0.232213	0.554538			-5.41358	-6.94687	-6.0896	-6.74853	-5.84782	-7.30256	-7.89203	-6.51684	-6.22786	-6.99209	-7.02753	-6.05912	-6.98228	-7.34416	-7.18912	-7.08831	1	1	101.57	0.0001873	2.37	1	33969000	808780	G5EFD9	G5EFD9
	1.06723	2.72514	0	+	1.16501	3.1883	0	+	-0.130285	1.32063	0.505185		-0.0324988	0.0802143	0.869971			1.41315	1.54056	1.43052	1.54621	2.34873	2.3982	2.61248	2.83994	1.401	1.31733	1.43058	1.26038	2.74096	2.28935	2.55586	2.48319	10	10	138.49	0	69.879	21	21468000000	306690000	G5EFE3	G5EFE3
ubql-1	0.331546	1.95449	0.0615918		0.273821	2.94387	0.00637184	+	0.0110581	0.0781468	0.932118		-0.0466671	0.854324	0.637427			1.44201	1.5492	1.51752	1.67978	1.92969	1.87502	1.82838	1.88159	1.56032	1.55963	1.58459	1.5282	1.88325	1.80031	1.81695	1.82751	17	17	54.086	0	261.67	26	2543900000	115630000	G5EFF7	G5EFF7
	0.115843	0.905023	0.348639		0.0901644	0.885692	0.181571		-0.0925114	1.78947	0.535022		-0.11819	1.20417	0.414293			2.72358	2.69217	2.79544	2.72954	2.9567	2.87351	2.79581	2.77808	2.6496	2.67102	2.65865	2.5914	2.65964	2.76834	2.70281	2.80054	16	16	44.818	0	86.781	22	3073100000	161740000	G5EFF8;Q304D5	G5EFF8;Q304D5
sel-1	0.128006	0.888165	0.326944		0.1227	1.41091	0.092818		-0.0379555	0.482181	0.751433		-0.0432615	0.320734	0.724062			-0.640394	-0.496373	-0.58298	-0.639815	-0.404715	-0.443803	-0.588938	-0.410084	-0.625645	-0.60579	-0.620849	-0.659101	-0.591879	-0.409268	-0.513827	-0.50561	3	3	76.268	0	24.22	6	243310000	6238700	G5EFG0	G5EFG0
abcf-2	-0.108775	0.586349	0.427791		-0.168336	1.57304	0.04719		0.0620773	0.311292	0.706638		0.00251627	0.0388727	0.980854			3.40778	3.15816	3.38758	3.16043	3.12826	3.15491	3.18639	3.20929	3.39288	3.27302	3.24709	3.44927	3.1515	3.17269	3.15384	3.21088	22	22	70.379	0	85.105	36	5958100000	186190000	G5EFG4	G5EFG4
	-0.304998	2.53243	0.0495552		-0.297707	2.79651	0.00616487	+	0.00195432	0.0139125	0.988991		0.0092454	0.100983	0.933136			2.6786	2.71434	2.65761	2.74421	2.31789	2.4258	2.44211	2.38897	2.67609	2.6665	2.63226	2.82772	2.41005	2.3962	2.35626	2.44924	8	8	29.716	0	44.072	9	1146900000	104260000	G5EFH0	G5EFH0
srp-6	1.18379	1.60997	0.0265498		1.07434	5.07122	0	+	-0.08478	0.244782	0.697999		-0.194231	0.344779	0.50742			-4.20177	-4.42248	-4.32341	-4.74	-2.8256	-3.58327	-3.68943	-2.85419	-4.29637	-4.55705	-4.48923	-4.68413	-3.26767	-3.48283	-3.38033	-3.59859	3	3	41.696	0	30.81	3	129180000	8073800	G5EFH4	G5EFH4
agef-1	0.0413237	0.28125	0.698847		0.0811117	0.895388	0.205928		-0.0518887	0.528317	0.697702		-0.0121007	0.10525	0.918355			0.697119	0.794408	0.745366	0.637387	0.867273	0.715358	0.717831	0.739113	0.692633	0.691287	0.707044	0.575762	0.684269	0.764873	0.785518	0.756513	11	11	179.18	0	70.613	13	588860000	6691600	G5EFH7;Q7K783	G5EFH7
cbs-1	0.408598	1.15457	0.100531		0.159608	0.447278	0.174629		0.0264661	0.0862913	0.882377		-0.222524	0.61173	0.396503			3.16095	3.00481	3.27508	3.05486	3.79619	3.22912	3.36547	3.73931	3.21539	2.99905	3.00075	3.38638	3.48926	3.09928	3.48022	3.17125	22	22	76.352	0	210.62	38	3404600000	87297000	G5EFH8;H9G2P9	G5EFH8;H9G2P9
lec-5	0.507526	2.75692	0.0206897		0.554348	3.356	0	+	0.0110037	0.0525071	0.941237		0.0578256	0.579629	0.612644			4.25296	4.51779	4.24842	4.4868	4.8723	4.94824	4.80185	4.91369	4.40292	4.40372	4.38364	4.3597	4.96739	4.90534	5.02606	4.86858	25	25	35.437	0	178.51	75	18120000000	823610000	G5EFI4	G5EFI4	Galectin
klp-12	0.35368	1.77767	0.0660879		0.433415	2.22572	0.00409274	+	0.0641019	0.349998	0.696376		0.143837	1.12468	0.381264			1.95076	2.2771	2.01157	2.21673	2.43892	2.44987	2.46528	2.51681	2.1816	2.17132	2.18431	2.17533	2.67942	2.49793	2.76004	2.50883	22	22	176.4	0	102.68	28	1642400000	20790000	G5EFJ0;G5EGS3;A0A486WUN2;B3GWD7	G5EFJ0;G5EGS3;A0A486WUN2	Kinesin-like protein
	0.854721	1.37346	0.0464301		1.0042	2.0021	0	+	-0.0722449	0.0923779	0.819816		0.0772357	0.296289	0.634801			1.33496	2.09167	1.35451	2.15063	2.81697	2.48911	2.38814	2.65646	1.53033	2.0044	1.87999	1.22808	2.71416	2.56962	2.79607	2.57976	7	7	24.375	0	100.95	7	1039400000	94495000	G5EFJ3	G5EFJ3
capg-1	-0.0942779	0.56172	0.466503		-0.0595989	0.229121	0.43934		-0.131202	0.444157	0.581094		-0.0965226	0.479243	0.536352			-3.10833	-3.23614	-2.78274	-3.10151	-3.10549	-3.24126	-3.08235	-3.17672	-3.13983	-3.45575	-3.09152	-3.06643	-3.05738	-3.35632	-3.41806	-3.16015	1	1	131.46	0	8.5819	1	20856000	386220	G5EFJ4	G5EFJ4
	-0.484214	1.15848	0.0836158		-0.316233	0.676857	0.0674595		-0.188988	0.583867	0.527087		-0.0210075	0.026858	0.946411			-5.1658	-5.40298	-5.00913	-5.6362	-5.26144	-6.31048	-5.6088	-5.97025	-5.45306	-5.68443	-5.38637	-5.4462	-5.76044	-5.45276	-5.87978	-6.14203	1	1	56.644	0.00018608	2.2766	1	4365600	181900	G5EFJ5	G5EFJ5
pcp-2	-0.132302	0.422417	0.449337		-0.430031	2.38073	0.00395254	+	0.1208	0.419295	0.598906		-0.17693	0.948938	0.362595			-3.90385	-4.0107	-3.62702	-3.97813	-3.8676	-3.94219	-4.11774	-4.12138	-3.97518	-3.72124	-3.81239	-3.52769	-4.3178	-4.05584	-4.30456	-4.07841	2	2	121.53	0.00073086	1.9914	2	39268000	1266700	G5EFJ8	G5EFJ8
arf-3	-0.0235844	0.230879	0.798037		-0.0971067	0.667614	0.197366		0.00768447	0.0493795	0.953325		-0.0658379	0.582161	0.5828			1.6993	1.57897	1.64241	1.62715	1.73772	1.5605	1.50751	1.64775	1.75217	1.5162	1.65209	1.65811	1.49818	1.5653	1.56175	1.56491	6	4	20.589	0	95.052	8	841020000	84102000	G5EFK4	G5EFK4
vab-10	-0.175602	0.221457	0.542869		-0.0940917	0.240955	0.355423		0.262496	0.614784	0.506793		0.344006	0.722043	0.330386			0.41506	0.659078	0.0923662	0.858804	-0.143675	0.696445	0.665279	0.104851	0.658787	1.05311	0.851039	0.512354	0.436928	0.827825	0.568826	0.865346	108	1	373.61	0	3.1169	2	552770000	2971900	G5EFK7	G5EFK7
hex-2	0.00205016	0.00402772	0.989488		0.0871804	0.316294	0.320952		0.482807	1.5705	0.546492		0.567937	2.41544	0.0878605	+		-3.99875	-4.57482	-4.18093	-4.62671	-4.23133	-4.13369	-4.44091	-4.56708	-3.69294	-3.99663	-3.92114	-3.83928	-3.7354	-3.74162	-3.63261	-3.99163	1	1	69.252	0.00018605	2.2737	1	138480000	4775200	G5EFL1	G5EFL1
alp-1	-0.117039	0.718632	0.37827		-0.00353885	0.0267679	0.942365		-0.134668	0.921136	0.522489		-0.0211673	0.423197	0.824943			3.40592	3.55817	3.40097	3.66759	3.36024	3.40002	3.42828	3.37596	3.32509	3.4358	3.43756	3.29553	3.33741	3.3896	3.34684	3.40597	36	36	157.44	0	323.31	92	12940000000	159750000	G5EFL5	G5EFL5
mdf-1	-0.147778	0.829577	0.302258		-0.052366	0.538626	0.359904		-0.0986784	1.1778	0.549166		-0.00326633	0.0169883	0.980971			-0.0222626	0.0712023	0.166305	0.100703	-0.0129337	0.00187206	-0.0243473	-0.239756	-0.0624084	0.0053339	0.0229597	-0.044651	-0.038887	-0.00320339	-0.139827	-0.106313	7	7	78.632	0	21.292	9	350760000	9480000	G5EFM0	G5EFM0
vab-10	0.121228	0.294495	0.524052		0.287682	2.23104	0.00874884	+	-0.103408	0.297517	0.655216		0.063046	0.286422	0.668677			5.37664	5.79031	5.30066	5.83861	5.53671	5.89792	5.8038	5.55271	5.43947	5.56182	5.527	5.3643	5.74067	5.74923	5.80328	5.75015	112	112	404.23	0	323.31	220	31516000000	156800000	G5EFM4;G5ECG8;G5EFW2;G5ECP9;G5EEC4	G5EFM4;G5ECG8;G5EFW2;G5ECP9;G5EEC4
	-0.225486	1.09555	0.168382		-0.254104	1.98028	0.0162026		0.0200622	0.125159	0.882439		-0.00855541	0.0288822	0.959051			0.00820541	-0.0409193	0.114264	0.0793505	-0.454815	-0.0889444	-0.09552	-0.101765	0.0646954	-0.0142298	-0.00614262	0.196827	-0.0942554	-0.317494	-0.209313	-0.154202	3	3	61.661	0	33.795	4	147890000	6162000	G5EFM7	G5EFM7
nekl-3	0.3022	1.2548	0.113616		0.29812	2.25965	0.00752827	+	0.0449762	0.126831	0.815775		0.0408967	0.147007	0.799627			-2.63416	-2.39946	-2.84614	-2.4653	-2.53533	-2.16863	-2.27628	-2.15602	-2.35853	-2.63752	-2.43211	-2.73698	-2.17462	-2.26143	-2.13504	-2.40158	1	1	34.578	0	4.6077	1	32408000	1906400	G5EFM9	G5EFM9	Serine/threonine-protein kinase nekl-3
	0.0797257	0.399828	0.542055		0.154947	0.919091	0.0947604		-0.230485	1.89738	0.443171		-0.155263	1.36244	0.34642			0.792171	0.832355	0.924304	0.932002	1.10464	0.89144	0.928896	0.874758	0.612486	0.726912	0.72663	0.492865	0.820601	0.840819	0.705771	0.81149	5	5	45.11	0	23.742	10	1910400000	136460000	G5EFP2;G5EDL9	G5EFP2;G5EDL9
mrp-4	0.263268	0.653441	0.251315		0.0726008	0.388426	0.32464		-0.071918	0.496832	0.652364		-0.262585	0.859854	0.331449			-1.06461	-1.03452	-1.01304	-1.21678	-0.414474	-1.03377	-1.06314	-0.764496	-1.05861	-1.24579	-1.08732	-1.22491	-1.15024	-1.05139	-1.10807	-1.01652	6	6	177.64	0	52.791	6	155500000	2130200	G5EFP3	G5EFP3
sym-1	-0.439824	0.493528	0.263598		-0.000252962	0.00144347	0.996801		-0.158105	0.315997	0.607982		0.281466	0.408716	0.450803			0.780764	1.47322	0.901563	1.60045	0.267244	1.30087	1.24644	0.182148	0.879326	1.14731	1.06379	1.03315	1.00374	1.00814	1.0336	1.07709	5	5	75.604	0	15.802	6	227720000	8132800	G5EFP4	G5EFP4
fut-3	-0.121845	0.24614	0.556213		-0.278285	1.62649	0.0175337		-0.158035	0.54356	0.549519		-0.314474	0.793826	0.322			-4.23041	-4.47415	-3.9727	-4.39497	-4.05053	-4.75821	-4.55614	-4.19474	-4.25808	-4.61712	-4.35806	-4.47111	-4.62396	-5.03063	-4.53669	-4.62623	1	1	45.744	0	5.1374	2	31391000	1426900	G5EFP5	G5EFP5
abf-5	0.788096	1.06356	0.0749602		0.910817	0.978404	0.014141		-0.0930855	0.0534049	0.876507		0.0296352	0.0416823	0.918122			-5.60594	-3.49445	-4.84627	-3.64148	-4.2124	-3.38327	-3.60479	-3.23531	-4.99434	-3.90029	-3.87893	-5.18692	-3.82458	-3.71801	-3.50002	-3.27461	3	3	14.965	0	5.1485	5	73693000	10528000	G5EFQ2	G5EFQ2
mec-5	-0.0144439	0.0187315	0.95134		0.0526311	0.147231	0.536962		-0.188219	0.311222	0.599176		-0.121144	0.395032	0.531447			-0.413309	0.339793	-0.409705	0.425906	-0.226463	0.265077	0.0986214	-0.252325	-0.420135	0.0335379	-0.0656462	-0.357946	-0.228071	-0.194854	-0.158998	-0.0177431	3	3	32.532	0	10.788	3	86474000	4323700	G5EFQ9	G5EFQ9
tag-297	0.108102	0.130303	0.691083		0.38996	1.22086	0.0178961		0.186495	0.691111	0.515057		0.468353	0.817039	0.28406			1.18839	1.41405	1.0221	1.57522	0.79693	1.89867	1.76895	1.16762	1.57797	1.38277	1.43126	1.55374	1.94842	1.67741	2.19005	1.68969	13	13	67.028	0	96.294	19	893630000	30815000	G5EFR0	G5EFR0
	-0.248194	0.334252	0.415763		-0.0162091	0.0269973	0.876815		-0.246775	0.431245	0.54614		-0.0147896	0.0385254	0.939766			-3.65148	-2.8054	-3.10238	-2.64142	-3.24495	-3.30037	-3.06569	-3.58245	-3.31246	-2.99116	-3.27948	-3.60468	-3.41668	-3.42209	-3.32849	-3.08536	2	2	22.33	0.0090592	1.307	2	47662000	15887000	G5EFR2	G5EFR2
ikb-1	-0.0819411	0.173537	0.662593		-0.0532112	0.249507	0.448573		-0.12158	0.247746	0.665914		-0.09285	0.474032	0.543668			-2.86411	-2.19108	-2.73361	-2.17556	-2.74131	-2.39259	-2.46739	-2.69083	-2.7527	-2.51236	-2.41769	-2.76792	-2.744	-2.63626	-2.65621	-2.62705	2	2	66.421	0	11.207	3	52407000	2015600	G5EFS1	G5EFS1
msi-1	-0.0812016	0.393487	0.540608		-0.0074861	0.0332996	0.902028		-0.152705	0.942315	0.513054		-0.0789895	0.809144	0.524369			0.557999	0.664443	0.614623	0.75686	0.59201	0.618577	0.629107	0.429424	0.404081	0.659755	0.566287	0.352982	0.470322	0.505275	0.460008	0.517556	5	5	35.502	0	41.4	9	555150000	39653000	G5EFS2	G5EFS2
dcs-1	-0.068934	0.659981	0.515762		0.0866659	0.527468	0.244392		0.047847	0.388284	0.725696		0.203447	2.0725	0.253574			0.0510521	0.173993	0.00168514	0.119237	-0.00919914	0.128043	0.0232468	-0.0718594	0.0970993	0.22388	0.0493135	0.167063	0.234318	0.181209	0.306535	0.161958	5	5	36.476	0	9.5166	5	374010000	22001000	G5EFS4;D8FRQ0	G5EFS4	m7GpppX diphosphatase
hpl-2	-0.08917	0.335358	0.548617		-0.0918477	1.17467	0.153546		-0.241586	1.66937	0.446142		-0.244264	1.57924	0.253822			1.47967	1.35811	1.70193	1.46891	1.51139	1.50576	1.44284	1.19194	1.24047	1.35039	1.21533	1.23607	1.11076	1.21957	1.10339	1.24116	5	5	34.659	0	18.693	5	540820000	49166000	G5EFS9;Q9U3C6	G5EFS9;Q9U3C6
AP-1	-0.415186	1.49985	0.0696983		-0.409229	3.82416	0	+	-0.0501831	0.313511	0.735305		-0.0442257	0.187116	0.768886			2.42858	2.28993	2.5087	2.23294	2.17086	1.75914	1.84572	2.02368	2.38431	2.29463	2.27282	2.30765	1.93494	1.88151	1.90517	1.90088	11	11	68.248	0	73.505	16	1518700000	52368000	G5EFT4	G5EFT4
hsf-1	-0.290822	0.922836	0.1608		-0.285643	1.89718	0.0132874		-0.0529284	0.214673	0.760449		-0.0477495	0.169869	0.769727			-4.31394	-4.19902	-4.29733	-3.93835	-4.40835	-4.40629	-4.47068	-4.6266	-4.36398	-4.19268	-4.25385	-4.14984	-4.73184	-4.4615	-4.61821	-4.29137	3	3	75.011	0	20.056	3	32917000	1175600	G5EFT5	G5EFT5
	-0.0360613	0.15549	0.768318		0.0517826	0.338001	0.412245		-0.0591061	0.257949	0.731429		0.0287378	0.0770069	0.880873			-3.95787	-4.05776	-3.77666	-4.14862	-3.77915	-4.28999	-3.84795	-4.16806	-3.96552	-4.18829	-3.99621	-4.02731	-4.097	-4.06895	-3.88543	-3.91882	2	2	113.13	0	18.965	3	92329000	1678700	G5EFV2	G5EFV2
hmg-1.1	-0.374031	0.46542	0.290326		-0.179041	1.62504	0.041678		0.13811	0.653981	0.548699		0.3331	0.491086	0.396973			3.75034	3.96859	3.56238	3.91433	2.88192	4.03189	3.88355	2.90215	3.91235	4.03351	3.82935	3.97287	3.76207	3.774	3.75538	3.74046	10	10	10.613	0	36.951	24	9969400000	2492400000	G5EFV4	G5EFV4
cdk-7	-0.254151	0.944676	0.173121		0.164009	0.233449	0.298929		0.365486	0.709453	0.469272		0.783646	1.61099	0.107253			-7.0221	-7.11223	-6.89212	-7.82254	-7.36354	-7.65064	-6.94381	-7.9076	-6.99925	-6.43077	-7.01313	-6.94389	-6.78575	-6.93695	-6.20752	-6.80079	1	1	38.352	0.00055208	2.0856	2	45755000	2859700	G5EFV5	G5EFV5	Cyclin-dependent kinase 7
ntl-3	-0.253275	0.704484	0.23809		-0.302758	2.7553	0.00623188	+	-0.117554	0.351365	0.623805		-0.167038	0.64992	0.426356			2.59984	2.17502	2.66867	2.16748	2.38329	1.86649	2.05174	2.29638	2.30816	2.19222	2.2197	2.4207	2.03204	1.95284	1.89281	2.05206	14	14	78.28	0	117.33	26	1535500000	56871000	G5EFX8;Q0PDJ7	G5EFX8
sec-31	0.266243	1.00416	0.157985		0.184573	1.47802	0.0435516		0.0179603	0.293192	0.864006		-0.0637102	0.246046	0.68763			-0.279514	-0.238408	-0.173547	-0.250152	0.261179	-0.136527	-0.110369	0.10907	-0.249681	-0.22416	-0.200978	-0.19496	0.0453625	-0.166715	0.0101976	-0.0203333	9	9	119.6	0	52.507	15	602450000	13388000	G5EFY6	G5EFY6
pqm-1	-0.0551012	0.102396	0.77281		-0.0733006	0.171574	0.458738		-0.360357	0.982892	0.447526		-0.378556	1.37162	0.215281			-4.63172	-3.98955	-4.56817	-4.3288	-4.2702	-4.54231	-4.53031	-4.39583	-4.81639	-4.42631	-4.71907	-4.9979	-5.16218	-4.59691	-4.87782	-4.61596	1	1	33.346	0	8.5423	2	43681000	4853500	G5EFY7	G5EFY7
ipgm-1	-0.00285435	0.00936206	0.983399		0.096626	0.608545	0.209438		-0.150914	0.773783	0.522185		-0.051434	0.373633	0.674842			4.66471	4.86501	4.6168	4.94646	4.69699	4.89846	4.81382	4.67229	4.5486	4.74356	4.68655	4.51061	4.69152	4.75647	4.65286	4.77497	33	33	59.225	0	323.31	74	15346000000	548080000	G5EFZ1	G5EFZ1	2,3-bisphosphoglycerate-independent phosphoglycerate mutase
pgp-8	-0.431114	0.933226	0.120563		-0.345807	1.05401	0.0305167		-0.373926	1.76531	0.499975		-0.28862	0.731947	0.339131			-1.03275	-0.930015	-0.665683	-1.08399	-0.918095	-1.47296	-1.48974	-1.55609	-1.38584	-1.23076	-1.15223	-1.43931	-1.95161	-1.42173	-1.74525	-1.47278	3	2	138.44	0	10.297	3	107250000	1881600	G5EG03	G5EG03
fat-4	0.0795507	0.115497	0.730215		-0.283116	0.538568	0.098221		0.437497	0.611325	0.471366		0.0748305	0.402525	0.598538			0.870821	0.0890837	0.87078	0.0285559	0.623165	0.39272	0.474594	0.686964	1.21429	0.380361	0.602	1.41258	0.736647	0.510707	0.6282	0.601213	5	5	52.347	0	20.484	5	508540000	26765000	G5EG11	G5EG11	Delta(5) fatty acid desaturase fat-4
dhs-12	0.386095	1.56047	0.0713071		0.388135	1.4348	0.0133187		0.201904	1.00865	0.47074		0.203944	1.18223	0.320304			3.64582	3.31921	3.45427	3.33405	3.79947	3.84831	3.75899	3.89097	3.74832	3.55958	3.48384	3.76923	4.2237	3.86237	4.12057	3.90687	18	18	26.598	0	246.23	38	11162000000	697640000	G5EG13	G5EG13
cacn-1	-0.395519	2.34018	0.0374936		-0.292332	2.10076	0.00914638	+	-0.0751789	0.590508	0.62898		0.028008	0.234211	0.809078			-1.27014	-1.21126	-1.04187	-1.24368	-1.53429	-1.57429	-1.52045	-1.71999	-1.25194	-1.21787	-1.3573	-1.24055	-1.57056	-1.57063	-1.51302	-1.5828	6	6	77.417	0	17.707	10	237260000	6978200	G5EG14	G5EG14	Cactin
smc-6	-0.197119	0.187856	0.570905		-0.465573	1.33837	0.0119934		-0.0350683	0.0405069	0.920052		-0.303523	0.623254	0.361961			1.00571	1.89035	1.99724	2.1337	1.82866	1.66678	1.69037	1.05272	1.65207	2.16305	1.66621	1.40539	0.92252	1.64242	1.11947	1.34002	2	2	131.79	0	6.9112	3	3253800000	56099000	G5EG17	G5EG17
crn-2	0.0935059	0.292866	0.559941		-0.0552571	0.178414	0.494527		-0.213964	0.816135	0.48798		-0.362726	1.82247	0.163236			-2.85774	-2.37883	-2.66139	-2.49529	-2.43807	-2.55994	-2.64414	-2.37707	-2.95631	-2.63097	-2.72946	-2.93235	-2.84366	-2.68071	-3.11101	-2.83476	4	4	31.728	0	29.556	4	202860000	10677000	G5EG18	G5EG18
R151.8A	-0.566055	1.90604	0.0345848		-0.30945	2.40858	0.00634392	+	-0.0983937	0.674744	0.577986		0.158211	1.45191	0.337868			0.889	1.11048	0.983953	1.12518	0.555531	0.497344	0.495567	0.295948	0.835058	1.03771	0.944919	0.897352	0.626999	0.644685	0.626204	0.579347	7	7	26.607	0	15.612	7	677960000	48426000	G5EG26	G5EG26
emb-27	-0.30525	1.00469	0.134738		-0.0998399	0.365736	0.275875		-0.354241	1.4176	0.446971		-0.148832	0.674468	0.441267			-3.7242	-3.80515	-3.39641	-3.94889	-3.77532	-4.17762	-4.03311	-4.1096	-3.9088	-4.07774	-4.22692	-4.07816	-4.26816	-4.03558	-4.10888	-4.27835	3	3	75.152	0	11.206	3	82569000	2847200	G5EG38	G5EG38
	0.188066	0.464446	0.371236		0.278226	1.38555	0.0255104		0.0194302	0.0466754	0.925753		0.10959	0.512459	0.514183			-0.85586	-0.525554	-0.933652	-0.387836	-0.659285	-0.284919	-0.368788	-0.637648	-0.70118	-0.623071	-0.498336	-0.802594	-0.395004	-0.316119	-0.442312	-0.358842	2	2	51.667	0	5.9838	2	79176000	5278400	G5EG41	G5EG41
	0.512514	1.14754	0.0834972		0.487453	2.11091	0.00386093	+	0.0256555	0.062702	0.904536		0.000594139	0.00177965	0.996607			0.611139	0.883819	0.410769	1.02652	1.01758	1.44868	1.39942	1.11663	0.700449	0.808499	0.86168	0.664246	1.32385	1.25245	1.15277	1.25562	6	6	35.816	0	23.981	7	317390000	17633000	G5EG50	G5EG50
pgp-9	-0.353802	2.04802	0.0497513		-0.401463	2.59386	0.00402069	+	0.188158	1.17433	0.467845		0.140497	1.20081	0.378929			-1.45118	-1.35486	-1.69059	-1.41376	-1.90991	-1.75395	-1.87885	-1.78289	-1.20783	-1.40065	-1.29027	-1.25902	-1.55192	-1.73399	-1.69941	-1.77829	5	5	142.49	0	27.728	9	223830000	3793800	G5EG58	G5EG58
crn-5	-0.0345194	0.136262	0.784822		-0.101266	0.904003	0.156795		0.0927033	0.610938	0.593588		0.0259566	0.122602	0.856318			-4.67633	-4.46151	-4.57403	-4.55189	-4.56158	-4.58499	-4.45411	-4.80116	-4.49422	-4.39841	-4.37516	-4.62515	-4.58749	-4.61751	-4.48283	-4.61018	1	1	23.015	0.0042576	1.538	1	13618000	1945400	G5EG59	G5EG59
pgp-14;pgp-12;pgp-13	-0.0582943	0.14546	0.723614		-0.0291653	0.0649197	0.744232		-0.00887132	0.0189639	0.970471		0.0202577	0.0330087	0.937647			-4.76603	-4.29546	-4.84134	-4.53749	-4.9519	-4.14314	-4.63315	-4.94531	-4.82946	-4.39866	-4.50592	-4.74177	-4.45607	-4.53749	-4.86126	-4.73765	3	3	146.89	0	7.7487	3	20072000	290890	G5EG61;Q19733;Q19734	G5EG61;Q19733;Q19734
unc-45	-0.037796	0.203079	0.738313		0.00824332	0.0518892	0.877939		0.177803	1.91263	0.458191		0.223842	2.52791	0.21508			2.93856	3.12414	2.92941	2.95444	2.98128	2.87765	2.94045	2.99598	3.14502	3.22411	3.14236	3.14627	3.15484	3.10031	3.28077	3.15481	19	19	107.42	0	96.079	28	2689300000	46367000	G5EG62	G5EG62
pxn-2	0.184926	0.830636	0.258476		0.184476	0.969214	0.0727325		-0.180423	0.694925	0.516645		-0.180872	1.70325	0.30241			-2.04355	-1.6222	-1.94625	-1.74543	-1.6287	-1.55197	-1.68409	-1.75295	-2.11276	-1.82061	-1.95624	-2.1895	-1.93736	-1.77599	-1.8524	-1.77545	3	3	151.15	0	7.1852	3	28700000	448450	G5EG78	G5EG78
	-0.0475769	0.139512	0.748246		0.143046	1.79663	0.0593977		-0.005445	0.0616916	0.961914		0.185178	0.633061	0.417304			-2.68318	-2.57387	-2.63468	-2.63075	-2.98615	-2.52414	-2.38512	-2.81737	-2.67863	-2.60279	-2.66876	-2.59409	-2.5731	-2.49032	-2.43956	-2.46909	2	2	334.59	0	8.7791	2	91164000	665430	N1NVC2;N1NTH7;G5EGM9;G5EG81	N1NVC2;N1NTH7;G5EGM9;G5EG81	Ubiquitin carboxyl-terminal hydrolase
unc-70	-0.0336828	0.0519272	0.872465		0.132887	0.25452	0.301976		-0.34879	0.668651	0.47069		-0.182221	0.594836	0.427699			-0.392027	0.289054	-0.422402	0.284608	-0.394934	0.0627565	0.135754	-0.179075	-0.570366	-0.1745	-0.135844	-0.755219	-0.403189	-0.212132	-0.407733	-0.0813284	72	2	262.22	0	77.259	4	378490000	2980300	G5EG85;E0AHA7	G5EG85;E0AHA7
brc-2	-0.220306	0.942669	0.200248		-0.037704	0.0973797	0.652587		-0.251855	1.76278	0.445212		-0.0692532	0.186613	0.717136			-3.52965	-3.72139	-3.57648	-3.75924	-3.61774	-4.07744	-3.99916	-3.77365	-4.02495	-3.78608	-3.94663	-3.83653	-3.97729	-4.16104	-3.67383	-3.93283	1	1	44.761	0	4.3719	1	23271000	1108100	G5EG86	G5EG86
dhrs-4	0.0220141	0.0555131	0.885823		0.19158	1.75058	0.0354199		-0.013489	0.0676564	0.925737		0.156077	0.810244	0.404399			2.17012	2.3464	2.21906	2.45923	2.30387	2.46328	2.43176	2.08396	2.27584	2.36501	2.26966	2.23034	2.38716	2.56511	2.42474	2.53016	10	10	27.589	0	46.72	20	1346100000	79183000	G5EGA6	G5EGA6	Dehydrogenase/reductase SDR family member 4
ras-2	0.423341	2.19534	0.0375897		0.352962	1.8815	0.00700296	+	-0.0770984	0.469811	0.6483		-0.147478	1.07462	0.380945			-0.917084	-0.707084	-0.9059	-0.701493	-0.339413	-0.431527	-0.49581	-0.271446	-0.919086	-0.802834	-0.825234	-0.9928	-0.430267	-0.633042	-0.457898	-0.606898	3	3	24.039	0	42.848	5	438680000	33745000	G5EGA7	G5EGA7
lec-2	0.0255113	0.35817	0.765225		-0.0032711	0.0112507	0.959947		0.155833	0.931577	0.51108		0.127051	0.898998	0.429708			-1.14659	-1.13177	-1.18912	-1.08957	-1.13858	-1.1427	-1.07859	-1.09513	-0.804758	-1.09931	-1.14649	-0.883156	-0.875009	-1.16271	-0.874244	-1.03484	33	1	31.295	0	16.956	5	4106000000	256630000	G5EGB1	G5EGB1	Galectin
ragc-1	-0.151478	0.431714	0.419378		-0.0421696	0.115855	0.611306		-0.322981	1.02178	0.44463		-0.213673	0.877345	0.347561			-3.93184	-3.70224	-4.03665	-3.7639	-3.75507	-4.21654	-4.10438	-3.96455	-3.89781	-4.25037	-4.02403	-4.55434	-4.16908	-4.05377	-4.28466	-4.38772	3	3	38.873	0	7.6927	4	74937000	4408000	G5EGB3	G5EGB3
abts-2	0.42936	0.923104	0.11965		0.539925	1.29737	0.00966403	+	0.0823929	0.164467	0.751372		0.192958	0.84296	0.364502			-2.98099	-3.06555	-3.5449	-3.15927	-3.00576	-2.53903	-2.62564	-2.86283	-2.99456	-3.13161	-2.79701	-3.49796	-2.66216	-2.59815	-2.52544	-2.47568	1	1	83.901	0	3.6475	1	35218000	1354500	G5EGB9	G5EGB9
dpy-26	-0.24029	0.900703	0.191351		-0.113511	1.20501	0.112313		-0.103457	0.695369	0.57216		0.0233221	0.117912	0.868896			0.37348	0.445947	0.680219	0.532063	0.436274	0.248654	0.301758	0.0838623	0.317783	0.44341	0.436603	0.420086	0.321423	0.285096	0.285518	0.2718	8	8	142.59	0	33.199	9	277590000	4270700	G5EGE9	G5EGE9
	0.285985	2.45183	0.0562949		0.171218	0.325985	0.220644		-0.0912132	0.208492	0.710187		-0.205981	0.621869	0.403745			-4.89324	-4.55718	-5.12097	-5.08566	-4.57648	-4.37064	-4.78195	-4.78404	-4.9924	-4.71898	-5.02156	-5.28896	-5.05219	-5.01778	-4.53594	-4.73112	1	1	44.541	0.00018925	2.5565	3	67835000	4845300	G5EGF1	G5EGF1
	0.309386	0.430734	0.333835		0.24458	0.978644	0.0479288		0.105128	0.479301	0.599243		0.0403209	0.0446442	0.906948			-4.34169	-4.02687	-4.24014	-3.9952	-4.50726	-3.33474	-3.30764	-4.2167	-3.99857	-4.1339	-3.91559	-4.13532	-3.87515	-3.90686	-3.8374	-3.58565	1	1	34.512	0	5.0887	1	36997000	2176300	G5EGF7	G5EGF7
uso-1	0.025218	0.104691	0.836535		0.110564	0.925606	0.139365		-0.0700843	0.615011	0.640202		0.0152612	0.0623097	0.922254			0.266533	0.37585	0.136016	0.348363	0.286459	0.163112	0.271942	0.506121	0.196289	0.212396	0.218917	0.218822	0.412008	0.18558	0.326085	0.365005	10	10	99.386	0	87.579	11	503720000	12916000	Q2EEM5;G5EGG0	Q2EEM5;G5EGG0
rad-51	-0.0256429	0.0447606	0.893327		-0.0570462	0.16973	0.498049		0.061276	0.142265	0.786443		0.0298727	0.0659408	0.888766			-1.54116	-1.96195	-1.4894	-1.9876	-1.42607	-2.03456	-2.01727	-1.60478	-1.62023	-1.82439	-1.84654	-1.44385	-1.64076	-1.82554	-1.6536	-1.84328	2	2	39.193	0	20.679	3	119500000	7029700	G5EGG8;L8E822;Q95Q25	G5EGG8;L8E822;Q95Q25
moc-1	0.0247698	0.147727	0.815372		0.15343	0.864754	0.10068		-0.0659144	0.442131	0.668808		0.0627456	0.492611	0.611155			0.352057	0.467628	0.324906	0.502563	0.364698	0.558465	0.461626	0.361443	0.238317	0.475085	0.369952	0.30014	0.600468	0.476462	0.474095	0.446189	3	3	47.077	0	44.796	3	414110000	18005000	G5EGH2	G5EGH2
lon-8	-0.198929	0.321076	0.451467		-0.0190699	0.112636	0.735006		-0.182494	0.358053	0.581094		-0.00263548	0.00602157	0.989698			1.99622	2.59438	1.90029	2.73675	1.80979	2.4172	2.28563	1.91931	2.07662	2.27208	2.17989	1.96907	2.04073	2.12854	2.13798	2.11414	7	7	18.463	0	80.327	20	1942500000	277500000	G5EGH7	G5EGH7
fre-1	0.204747	1.14568	0.17546		0.17788	1.06945	0.0689043		-0.157203	1.07736	0.498178		-0.18407	1.87702	0.287317			-2.09005	-1.96861	-1.81581	-1.94481	-1.73452	-1.86922	-1.76081	-1.63575	-2.04744	-2.21034	-2.00355	-2.18676	-1.99355	-1.90257	-1.94465	-1.8958	4	4	66.41	0	37.893	7	378450000	11827000	G5EGH9;M1ZMI3	G5EGH9;M1ZMI3	NADPH-dependent diflavin oxidoreductase 1
set-16	0.107903	0.255116	0.56458		0.317484	0.835613	0.0459646		0.0335562	0.116717	0.844637		0.243137	0.758315	0.353061			-4.3385	-4.48605	-4.0872	-4.34284	-4.46855	-3.90539	-4.17396	-4.27507	-4.33792	-4.23723	-4.42993	-4.11528	-3.71383	-3.98223	-3.92647	-4.2279	1	1	276.14	0.00018653	2.3075	1	18957000	166290	G5EGI1	G5EGI1	Histone-lysine N-methyltransferase
zig-1	0.0380654	0.0503799	0.870432		0.234746	0.453326	0.133725		-0.225032	0.509045	0.525966		-0.0283523	0.0480542	0.912511			-2.12618	-1.82756	-2.33911	-1.62158	-2.32835	-1.62339	-1.6777	-2.13273	-2.25664	-2.2161	-1.8655	-2.47632	-2.21196	-1.83697	-2.10269	-1.72395	1	1	29.17	0	19.578	1	89062000	8906200	G5EGI7	G5EGI7
gcy-33	0.172964	0.140973	0.642459		-0.0894632	0.0873166	0.590222		-0.580697	0.932845	0.445485		-0.843124	1.38036	0.130822			-3.51864	-2.75183	-2.57909	-2.43183	-2.03843	-2.93293	-2.6877	-2.93047	-3.69795	-3.28878	-2.86891	-3.74854	-3.97399	-3.01723	-3.86457	-3.10625	1	1	26.919	0.0099044	1.2802	1	156070000	17341000	G5EGJ1;H2L2D1;P90895	G5EGJ1;H2L2D1;P90895	Soluble guanylate cyclase gcy-33
tln-1	0.00714731	0.0211145	0.959222		0.113636	0.823202	0.145304		-0.13045	0.544656	0.57026		-0.0239615	0.117167	0.866566			4.60895	4.92665	4.59946	4.96081	4.60438	4.91053	4.89384	4.71569	4.58562	4.74973	4.71089	4.52781	4.72102	4.78007	4.7276	4.79992	83	83	279.12	0	323.31	182	20009000000	141900000	G5EGK1;A0A0K3ATT6;G4S9F5;W6SBK6;A0A0K3AUD9	G5EGK1;A0A0K3ATT6;G4S9F5
let-92	0.019156	0.43437	0.803933		0.0795043	1.04617	0.196919		-0.0511315	0.658284	0.688266		0.00921679	0.126805	0.930367			2.98177	2.94151	2.93884	2.89931	3.01546	2.93236	2.92727	2.96297	2.88593	2.98444	2.84453	2.842	2.9167	3.00182	2.97534	2.98106	13	13	36.302	0	290.1	25	5947000000	349820000	G5EGK8	G5EGK8	Serine/threonine-protein phosphatase
	-0.0831151	1.20613	0.405472		-0.0812809	0.696544	0.226027		0.0778353	0.708941	0.607708		0.0796695	1.55917	0.481358			2.99193	2.93763	3.06366	2.93647	2.94264	2.84187	2.90558	2.90714	3.10614	2.98526	2.98735	3.16228	2.95784	2.94593	3.02629	2.98585	18	18	40.808	0	81.551	30	6016800000	261600000	G5EGL2;G2HK05	G5EGL2;G2HK05
nlp-15	-0.318208	0.447841	0.315651		-0.0997169	0.285739	0.317255		-0.137307	0.228024	0.666022		0.0811837	0.210331	0.676476			-2.84175	-2.19384	-2.69006	-1.94427	-2.71421	-2.53357	-2.6124	-3.08257	-2.68487	-2.21579	-2.5525	-2.76599	-2.83309	-2.51824	-2.79913	-2.46757	1	1	15.168	0	5.5353	1	29266000	3658300	G5EGN6	G5EGN6
vha-6	-0.159212	0.205634	0.567281		-0.14112	0.810667	0.114206		0.459734	1.50114	0.49461		0.477826	1.56783	0.151059			2.69001	2.33564	2.0427	1.98935	1.65999	2.40674	2.16842	2.1857	2.77083	2.63526	2.78781	2.70273	2.45795	2.67145	2.59049	2.61227	17	17	98.539	0	115.62	30	5532500000	162720000	G5EGP4	G5EGP4	V-type proton ATPase subunit a
cpz-1	-0.265221	1.1012	0.138375		-0.109592	2.25107	0.0855387		0.0457304	0.297713	0.752497		0.20136	2.5668	0.236658			3.06706	2.93007	2.81172	3.07861	2.643	2.77697	2.77524	2.63136	2.99646	3.00445	3.01743	3.05203	2.92225	2.91064	2.88307	2.91605	13	13	34.741	0	80.952	50	8804300000	677260000	G5EGP8	G5EGP8
	-0.0923915	1.08186	0.385827		0.0242851	0.14517	0.670952		-0.0628421	0.593398	0.655107		0.0538344	0.405321	0.659964			0.586332	0.601293	0.407435	0.536736	0.415558	0.472547	0.344881	0.529245	0.468605	0.504197	0.503549	0.404078	0.421679	0.536418	0.423324	0.596148	3	3	34.344	0	23.969	4	198040000	15234000	G5EGR8	G5EGR8
gbf-1	0.450775	1.94253	0.0423587		0.374308	2.04787	0.00637485	+	0.098151	0.465349	0.611456		0.0216842	0.172657	0.854978			1.40046	1.17787	1.45466	1.13413	1.85244	1.66123	1.69241	1.76414	1.48458	1.26337	1.34591	1.46587	1.71894	1.73757	1.82741	1.77303	14	14	219.53	0	53.77	15	916700000	9752100	G5EGS5	G5EGS5
syp-1	0.0456715	0.0788304	0.817054		0.0933821	0.775807	0.187392		0.063731	0.167337	0.766314		0.111442	0.30231	0.577703			1.31616	0.854642	1.35482	0.894021	1.35474	0.84591	0.943974	1.4577	1.22884	1.04439	1.08926	1.31207	1.35726	1.18019	1.25755	1.25309	7	7	56.585	0	57.237	9	279250000	11636000	G5EGS8	G5EGS8
iffb-1	0.105738	0.472585	0.468849		0.0755656	1.75076	0.171547		0.0170715	0.127464	0.894161		-0.0131006	0.0575997	0.930112			3.75797	3.61763	3.82039	3.64814	3.97782	3.6674	3.69057	3.93129	3.76164	3.68536	3.7174	3.74801	3.80087	3.79585	3.80951	3.80844	40	40	120.42	0	323.31	65	6860800000	149150000	G5EGT7	G5EGT7
egl-30	0.193102	0.503995	0.350269		0.325962	1.59868	0.0142496		0.00764441	0.0158161	0.975481		0.140504	0.483002	0.492506			0.998255	1.49744	0.865857	1.4066	1.07442	1.67045	1.50349	1.2922	1.16066	1.26609	1.31134	1.06064	1.48746	1.53627	1.47917	1.59969	8	8	41.865	0	55.724	13	1436700000	71834000	G5EGU1;Q8T3G5	G5EGU1;Q8T3G5
pcm-1	0.298894	1.07455	0.12928		0.507026	2.30909	0.00350515	+	-0.0115225	0.0378741	0.947937		0.196609	1.23418	0.320732			-0.741489	-0.451043	-0.740769	-0.389157	-0.203518	-0.290318	-0.287354	-0.345692	-0.707447	-0.528302	-0.497275	-0.635525	-0.0977135	-0.157088	0.138728	-0.22437	5	5	24.144	0	16.565	5	408550000	37141000	G8JY24;Q27873	G8JY24;Q27873	Protein-L-isoaspartate O-methyltransferase
K07C11.7	-0.215263	0.923806	0.20784		-0.11717	1.37375	0.100645		-0.120178	1.06716	0.52453		-0.0220847	0.114575	0.874218			0.700811	0.877212	0.842868	0.946334	0.678087	0.689145	0.686319	0.452621	0.686602	0.802615	0.707196	0.6901	0.613642	0.692576	0.490592	0.621024	5	5	30.67	0	12.788	5	391500000	35591000	G8JY31;Q21268	G8JY31;Q21268	UPF0046 protein K07C11.7
ifc-2	0.0993233	0.617332	0.4413		0.193119	1.64575	0.0367112		0.145374	1.0825	0.505325		0.239169	3.18013	0.162974			-0.642906	-0.640906	-0.683188	-0.427636	-0.537817	-0.522901	-0.43004	-0.506586	-0.395571	-0.561627	-0.395474	-0.46047	-0.197212	-0.244443	-0.265384	-0.333629	49	1	70.101	0	24.225	5	565480000	13792000	G8JY94;Q21067	G8JY94;Q21067	Intermediate filament protein ifc-2
add-1	0.175668	0.961596	0.242672		0.28569	0.797458	0.0564129		-0.492007	1.47391	0.508		-0.381986	1.76341	0.162261			-5.16067	-4.79861	-5.06098	-4.76291	-4.77974	-4.76263	-4.85134	-4.68678	-5.37227	-5.15029	-5.36721	-5.86142	-5.15081	-4.8695	-5.41829	-5.16984	2	2	80.666	0	16.715	2	53827000	1736400	G8JYB0;Q9U9K0	G8JYB0;Q9U9K0	Adducin-related protein 1
ctn-1	-0.139839	0.175944	0.607105		-0.349677	0.55333	0.0841175		0.0762355	0.102131	0.810172		-0.133602	0.270163	0.57754			-6.14406	-4.98661	-5.57615	-5.44237	-5.5777	-5.66235	-5.45666	-6.01184	-5.53654	-5.3596	-5.1539	-5.79421	-6.0626	-5.53273	-6.13012	-5.51752	1	1	71.075	0	5.7643	3	34347000	981340	Q8T3U1;G8JYB2;H2L011	Q8T3U1;G8JYB2;H2L011
ZK546.14	-0.248193	0.731399	0.233502		-0.175161	2.03914	0.0356827		0.131664	0.947352	0.522383		0.204695	0.700397	0.387059			1.54147	1.39228	1.54203	1.52815	0.895199	1.28574	1.56539	1.26482	1.65667	1.5767	1.50663	1.79057	1.45298	1.40922	1.40909	1.55864	4	4	52.274	0	10.218	5	725390000	55799000	G8JYE5;Q23525	G8JYE5;Q23525	Uncharacterized protein ZK546.14
pde-6	-0.147521	0.787028	0.31246		-0.0955455	0.567825	0.218507		-0.130473	0.476239	0.576967		-0.0784974	0.19053	0.69941			-4.48857	-4.15392	-4.25344	-4.06392	-4.73069	-4.0649	-4.50578	-4.24856	-4.57975	-4.22282	-4.24666	-4.43251	-4.65286	-4.37305	-4.49387	-4.34415	1	1	55.759	0	4.969	1	12948000	517910	V6CIW4;G8JYF6;Q9N2V9	V6CIW4;G8JYF6;Q9N2V9	Probable 3,5-cyclic phosphodiesterase pde-6
Y102E9.2	-0.211196	0.553855	0.31576		-0.331902	1.99626	0.00724853	+	0.0483067	0.122744	0.813853		-0.0723991	0.267108	0.65831			1.19567	0.726108	1.13132	0.631791	0.960445	0.531253	0.531773	0.816631	1.00373	0.959634	0.865575	1.04918	0.713022	0.594127	0.664285	0.579072	5	5	43.956	0	33.543	5	598650000	26028000	G8XYY6;Q23232	G8XYY6;Q23232	tRNA (guanine-N(7)-)-methyltransferase non-catalytic subunit
	0.0624151	0.68614	0.535972		0.0806658	1.18954	0.181264		-0.0636036	1.30338	0.609703		-0.0453529	0.795402	0.64994			0.615582	0.681077	0.730906	0.655841	0.790066	0.718532	0.726513	0.697956	0.608484	0.616061	0.624139	0.580307	0.683979	0.640445	0.688252	0.738978	11	11	96.877	0	37.753	12	498210000	11071000	H1UBJ9;H1UBJ6;H1UBJ8	H1UBJ9;H1UBJ6	DNA topoisomerase
map-2	0.137855	0.227402	0.558283		-0.0508282	0.241311	0.463419		0.239415	0.57533	0.516231		0.0507321	0.154827	0.773778			3.88235	3.25786	3.7845	3.18084	3.84922	3.49584	3.41125	3.90067	3.86469	3.65864	3.61037	3.92952	3.7711	3.6752	3.73639	3.67722	20	20	52.374	0	169.51	49	8042200000	365550000	H1UBK1;P90883;P50581	H1UBK1	Methionine aminopeptidase 2
zoo-1	-0.103096	0.184341	0.626729		0.395068	1.25877	0.0176303		-0.0505328	0.115547	0.815861		0.447631	1.13309	0.226531			-4.93805	-4.39838	-5.02009	-4.61023	-5.2882	-4.74826	-4.50538	-4.83729	-4.61513	-4.81845	-4.76185	-4.97345	-4.27083	-4.76654	-4.20479	-4.34644	8	8	115.23	0	27.562	8	390800000	6513400	H1UBL0;H1UBK9;Q8I103;Q56VX4	H1UBL0;H1UBK9;Q8I103;Q56VX4
F57C9.1	-0.420143	0.709686	0.171564		-0.283941	0.672958	0.0732093		0.117077	0.334083	0.628584		0.253279	0.346277	0.490565			-5.45194	-5.84044	-5.91985	-5.74728	-6.02154	-6.82444	-5.68982	-6.1043	-5.42669	-5.8744	-5.45459	-5.73553	-5.56529	-5.78912	-5.77449	-6.49807	1	1	34.784	0	10.972	1	65762000	7306900	H1ZUV6;O01824	H1ZUV6;O01824	Putative pyridoxal kinase
	-0.233485	0.437938	0.356286		-0.0258844	0.212314	0.62131		0.0191729	0.0481672	0.924165		0.226773	0.945409	0.333401			1.20416	1.36638	0.870526	1.5068	0.784225	1.22628	1.19759	0.805819	1.26421	1.21217	1.22282	1.32536	1.21481	1.25115	1.27583	1.17922	5	5	31.149	0	36.361	7	362880000	22680000	H1ZUX7	H1ZUX7
	-0.412395	1.72531	0.0543209		-0.447479	1.40789	0.0110342		0.165316	0.807966	0.514973		0.130233	0.351909	0.537376			-4.90584	-4.71418	-4.7947	-4.67945	-5.1407	-5.0006	-5.3345	-5.26795	-4.67316	-4.74422	-4.66776	-4.34776	-4.77761	-5.43499	-5.08513	-4.92508	2	2	63.964	0.00018896	2.529	2	18509000	661020	Q2XMZ5;H2FLI2;Q2XMZ6;Q21344;Q2XMZ7	Q2XMZ5;H2FLI2;Q2XMZ6;Q21344;Q2XMZ7
stl-1	0.155827	1.60557	0.189461		0.0974271	2.27985	0.103351		-0.0783451	1.76168	0.567072		-0.136744	1.90354	0.33858			3.2704	3.23815	3.33059	3.30358	3.47486	3.38425	3.38515	3.52176	3.21904	3.17003	3.20881	3.23146	3.32428	3.28165	3.2668	3.34631	12	12	35.644	0	108.01	22	2668900000	156990000	H2FLJ1	H2FLJ1
	0.0602958	0.0836081	0.79661		0.307123	0.535875	0.0943898		-0.352975	0.531724	0.506452		-0.106148	0.319746	0.576721			-6.11855	-5.62003	-5.71216	-5.45105	-5.32597	-5.65284	-5.98028	-5.70152	-5.71295	-6.44874	-5.51971	-6.63228	-5.78313	-5.7675	-5.66413	-5.87044	1	1	58.08	0	3.7167	2	25054000	1089300	H2FLJ4	H2FLJ4	Purple acid phosphatase
lea-1	0.49621	0.786144	0.132778		0.752606	2.01102	0.00155556	+	-0.288623	0.975426	0.465787		-0.032227	0.0406651	0.917534			5.75661	5.66264	5.91463	5.67516	6.73238	5.76733	5.87234	6.62184	5.36395	5.70093	5.67781	5.11186	6.22628	6.07217	6.54091	6.02562	71	71	146.13	0	323.31	129	43321000000	408690000	H2FLK8;A0A486WVH0;H2FLL1;A0A486WUR9;A0A486WWP8;H2FLK9;A0A486WVD1;H2FLK7	H2FLK8;A0A486WVH0;H2FLL1;A0A486WUR9;A0A486WWP8;H2FLK9;A0A486WVD1;H2FLK7
	0.6202	1.08485	0.0827429		0.301007	1.48137	0.018382		0.304326	0.810183	0.466772		-0.0148668	0.0248922	0.952961			2.34994	1.86058	2.50939	1.85415	3.19418	2.32654	2.53765	2.99649	2.61262	2.24528	2.39402	2.53945	2.79995	2.68656	2.83034	2.67854	16	16	48.563	0	126.78	17	1923700000	71249000	H2KMK6;E8MDV8;Q9NAI9	H2KMK6;E8MDV8;Q9NAI9
	0.532749	1.67313	0.0462834		0.375866	1.47973	0.0134453		0.111917	0.444428	0.599028		-0.0449653	0.163694	0.779864			-3.51026	-3.58103	-3.29856	-3.6186	-2.67881	-2.9994	-3.0412	-3.15804	-3.24099	-3.55015	-3.53224	-3.2374	-2.97081	-2.98665	-3.00911	-3.09075	2	2	27.816	0	5.744	2	63921000	4261400	H2KML5;Q9U284	H2KML5;Q9U284
	-0.164212	0.339623	0.461206		-0.150112	0.641534	0.13284		-0.13212	1.31743	0.504383		-0.11802	0.283911	0.580551			-3.31008	-3.432	-3.18141	-3.3065	-3.34758	-3.111	-3.71677	-3.7115	-3.4391	-3.46572	-3.39694	-3.45671	-3.77061	-3.35632	-3.67371	-3.55829	2	2	111.23	0	10.101	2	21896000	413140	H2KML7;H2KML6	H2KML7;H2KML6
	-0.265161	0.167834	0.580644		-0.250616	1.49824	0.0271132		-0.0965221	0.179583	0.725078		-0.0819769	0.0512242	0.879407			-0.818108	-1.2802	-0.36196	-1.14637	0.0348206	-2.42214	-1.7508	-0.529175	-1.06168	-0.923542	-0.914474	-1.09304	-1.3298	-1.20405	-1.29879	-1.16255	1	1	53.074	0.0032108	1.6217	1	173340000	9629800	Q9TYM8;H2KY66	Q9TYM8;H2KY66
cyp-34a9	0.393631	1.10466	0.108399		0.341354	2.06382	0.00652165	+	0.0411589	0.0933517	0.848297		-0.0111184	0.0462343	0.943135			-0.438057	8.67844e-05	-0.551261	0.00368214	0.268539	0.115117	0.0413437	0.163975	-0.211594	-0.168723	-0.0534792	-0.387117	0.201279	0.0121946	0.299827	0.0312014	8	8	57.031	0	15.599	8	905990000	41181000	H2KY68;H2KY69;Q2MGF0;A0A168H3M4;O61204	H2KY68;H2KY69;Q2MGF0;A0A168H3M4
hpo-28	-0.0216913	0.0204263	0.943777		-0.180129	0.291842	0.236325		0.0639403	0.0722656	0.852658		-0.0944972	0.135765	0.73913			-6.00724	-4.87339	-5.75134	-4.84209	-5.75433	-4.95612	-5.06099	-5.78939	-5.16694	-5.32161	-5.14025	-5.5895	-5.62346	-5.37218	-5.79416	-5.14901	1	1	36.099	0	2.5821	1	8062300	537480	H2KY79;Q10956	H2KY79;Q10956	Major sperm protein
ptl-1	-0.138926	0.116024	0.698279		0.137893	0.174064	0.379731		0.114969	0.127091	0.763486		0.391788	0.58269	0.352988			-5.79511	-5.35983	-6.604	-5.38988	-6.42396	-5.23533	-5.67087	-6.37438	-5.90488	-5.30008	-5.44907	-6.03492	-5.59348	-5.80933	-5.55787	-5.1767	2	2	27.264	0	5.1764	4	174710000	10277000	H2KY94;P90973;O02592;Q95QG4	H2KY94;P90973;O02592;Q95QG4	Microtubule-associated protein
	0.235234	1.16239	0.150058		0.227877	2.22004	0.0177637		0.0350485	0.134179	0.828017		0.0276916	0.0948417	0.868857			-3.25927	-3.6066	-3.36563	-3.19564	-3.27139	-3.24061	-3.09	-2.88421	-3.2165	-3.40609	-3.33967	-3.32469	-2.96279	-3.22776	-3.03149	-3.15341	1	1	40.539	0.0032218	1.657	2	40440000	3676400	H2KYA0	H2KYA0	Zinc finger Ran-binding domain-containing protein 2
sup-37	-0.018189	0.0208927	0.94421		0.450405	1.47748	0.00840074	+	0.432693	1.95317	0.621568		0.901287	1.90763	0.0876706	+		-3.12103	-3.09023	-3.47292	-3.51184	-3.864	-3.1423	-2.83206	-3.43042	-2.78749	-2.97899	-2.8763	-2.82246	-2.04013	-2.45849	-2.52749	-2.63751	2	2	101.78	0	4.0363	2	32905000	765240	I7K4K0;H2KYB2;H2KYB3;Q8MNV9	I7K4K0;H2KYB2;H2KYB3;Q8MNV9
ttc-7	-0.184847	1.55298	0.152858		-0.0927095	1.20584	0.150662		-0.0277874	0.171131	0.834833		0.0643501	1.49211	0.529897			-1.59036	-1.69117	-1.5184	-1.70077	-1.78125	-1.78883	-1.82951	-1.8405	-1.78453	-1.64156	-1.60278	-1.58298	-1.79432	-1.71728	-1.75119	-1.71991	5	5	107.31	0	19.182	6	188970000	3634000	H2KYB6;F8WU09	H2KYB6;F8WU09
grld-1	0.0879245	0.285018	0.572121		0.165066	1.35901	0.0594057		-0.0414331	0.189183	0.79384		0.0357089	0.129248	0.823735			0.832912	1.11364	0.896565	1.12726	0.957167	1.29307	1.20049	0.871342	0.911911	1.00945	1.03119	0.852093	1.06807	1.19515	1.07123	1.13046	7	7	58.891	0	30.455	9	619400000	22121000	H2KYB8;Q8MXG5	H2KYB8;Q8MXG5
	0.503761	1.33178	0.0701248		0.331419	2.49121	0.00641791	+	-0.164171	1.34376	0.471037		-0.336513	1.48223	0.21661			1.62701	1.8356	1.75174	1.89076	2.54345	2.02992	2.12498	2.4218	1.65678	1.5483	1.67261	1.57073	1.96007	1.93024	1.90936	1.97442	8	8	44.002	0	69.266	13	964510000	96451000	V6CLC8;Q8MQF7;H2KYC9	V6CLC8;Q8MQF7;H2KYC9
	-0.0018363	0.00211504	0.993035		-0.0551317	0.279772	0.424		0.000402927	0.000629988	0.999407		-0.0528924	0.119349	0.798786			-4.98203	-4.67417	-4.82371	-5.50407	-4.58718	-5.2862	-5.15118	-4.96677	-4.68208	-5.1292	-4.98716	-5.18394	-4.88231	-5.18921	-5.10622	-5.02516	3	3	74.193	0	6.1649	3	17697000	536270	H2KYD3;H2KYD4;A5A8Q6	H2KYD3;H2KYD4
nra-4	0.105416	0.642813	0.419513		0.0338323	0.291614	0.531457		0.14058	1.41453	0.491708		0.0689964	0.553783	0.57755			4.21189	4.16447	4.04237	4.0863	4.11627	4.38967	4.19907	4.22168	4.34259	4.16733	4.29682	4.26061	4.27955	4.31778	4.29208	4.31326	50	50	121.9	0	323.31	77	8056900000	116770000	H2KYE0	H2KYE0
	0.128158	0.19339	0.596054		0.100527	0.211292	0.372272		-0.235358	0.610063	0.514297		-0.26299	0.551061	0.396367			-2.24042	-1.77246	-2.27138	-1.66039	-2.23726	-1.44898	-1.59524	-2.15054	-2.24909	-2.06402	-2.10026	-2.47272	-2.18053	-2.05744	-2.36652	-1.8795	5	5	91.261	0	6.1856	6	269800000	7291900	Q7Z1P8;Q7Z1P9;Q8MPZ6;H2KYE1	Q7Z1P8;Q7Z1P9;Q8MPZ6;H2KYE1
	0.0476024	0.152284	0.738273		-0.10314	0.166193	0.420622		-0.030231	0.0702027	0.88789		-0.180974	0.38503	0.497996			-6.01497	-6.38184	-6.14928	-5.78683	-6.22212	-6.06627	-6.01077	-5.84336	-6.19227	-6.28011	-6.12114	-5.86032	-6.06603	-5.8851	-6.76092	-6.15435	2	2	100.31	0	10.882	2	28351000	691480	H2KYE2;Q9N2N2	H2KYE2;Q9N2N2
bas-1	0.0257101	0.116925	0.825966		-0.0202026	0.290368	0.65554		0.0638757	1.14618	0.616858		0.0179629	0.105167	0.895362			-0.875631	-0.894635	-0.793511	-0.902974	-0.762508	-0.724317	-0.978498	-0.898588	-0.773872	-0.779991	-0.831038	-0.826347	-0.866731	-0.783818	-0.853012	-0.788499	4	4	58.3	0	15.354	4	150900000	6287500	H2KYG4;O45137	H2KYG4;O45137
	0.474942	1.44677	0.0644259		0.483958	2.15954	0.00397274	+	-0.141579	0.440989	0.577484		-0.132563	1.52143	0.364298			2.56686	3.01166	2.64054	3.05729	3.27339	3.40571	3.2978	3.19921	2.61804	2.80106	2.782	2.50892	3.10789	3.15929	3.18357	3.19511	11	11	48.502	0	88.027	25	2480400000	112750000	Q95QX5;H2KYH5;Q86GT7	Q95QX5;H2KYH5
	0.290732	0.346914	0.392369		0.372575	1.49714	0.0135096		-0.0635595	0.0943312	0.822692		0.0182829	0.0437209	0.928478			-4.48809	-3.93875	-4.33697	-3.4374	-3.84949	-3.63913	-3.46121	-4.08845	-4.28239	-3.9826	-4.00034	-4.19012	-3.80919	-3.72141	-3.83719	-3.59735	2	2	74.724	0	7.2801	2	5846700	149920	Q8MQE8;H2KYH8;W6RRQ8;W6RTM8;W6RXT0;W6RQS3	Q8MQE8;H2KYH8;W6RRQ8;W6RTM8;W6RXT0;W6RQS3
cyk-1	0.0245247	0.126951	0.824402		-0.0842197	0.25172	0.362457		-0.0526845	0.228695	0.756088		-0.161429	0.571234	0.450353			-4.92715	-5.15219	-5.23575	-5.29955	-4.90659	-5.32124	-5.12816	-5.16055	-5.19455	-5.09168	-5.23343	-5.30571	-5.26317	-5.35149	-5.51649	-5.0311	1	1	159.73	0	4.6412	1	10118000	131400	H2KYI3;Q7JP75	H2KYI3;Q7JP75
	-0.189916	0.403999	0.400944		0.083565	0.370307	0.304622		0.111944	0.337409	0.632847		0.385425	1.66337	0.170263			0.59376	0.980884	0.599221	1.09995	0.476416	0.82858	0.816469	0.392685	0.780329	0.926843	0.970511	1.04391	1.08993	0.898953	1.1179	0.949067	4	4	39.081	0	16.04	5	496850000	24842000	Q86NI2;H2KYI5	Q86NI2;H2KYI5
ttr-59	0.486077	1.77623	0.0464742		0.413125	1.36318	0.0131944		0.0994899	0.527976	0.598107		0.0265381	0.0768524	0.884517			-2.159	-2.46356	-2.3218	-2.40312	-1.95166	-1.86005	-1.84478	-1.74667	-2.1777	-2.3242	-2.34022	-2.10738	-1.54514	-2.06892	-1.72864	-1.95431	3	3	15.673	0	5.867	5	539730000	89956000	H2KYJ2	H2KYJ2
mtch-1	0.244156	1.55744	0.113997		0.150823	0.884479	0.100715		-0.0205696	0.0960075	0.892444		-0.113903	0.596004	0.496333			2.17118	2.155	2.00259	1.91932	2.4627	2.41069	2.07547	2.27585	2.11747	1.9806	2.13285	1.93489	2.14123	2.25312	2.15819	2.21656	7	7	37.418	0	73.432	16	2887500000	206250000	H2KYJ5	H2KYJ5
tmd-2	0.104403	0.408309	0.49444		0.124324	0.512662	0.186874		-0.101303	0.315692	0.652816		-0.0813828	0.467784	0.565601			-0.220068	0.113639	-0.127704	0.28328	-0.0743237	0.230014	0.202284	0.108788	-0.180882	0.0674601	-0.0019598	-0.240685	-0.0147362	-0.0121889	0.0209856	0.14717	3	3	35.14	0	12.02	3	88278000	4646200	H2KYK4;Q8I7M7	H2KYK4;Q8I7M7
tnt-3	-0.133672	0.233582	0.556398		0.0323708	0.115771	0.648417		-0.155165	0.379685	0.584272		0.0108776	0.0250417	0.957989			2.06099	2.5135	2.04571	2.64689	1.94703	2.47532	2.38216	1.92788	2.05656	2.37184	2.23819	1.97983	2.10913	2.23143	2.15116	2.28417	12	11	136.93	0	41.553	16	1197500000	21772000	H2KYL8;A0A4V0IK50;H2KYL7;B9WRS6;A0A4V6M4Y3	H2KYL8;A0A4V0IK50;H2KYL7;B9WRS6;A0A4V6M4Y3
	-0.316052	0.646764	0.230138		-0.441722	3.08631	0.000777202	+	0.0249536	0.0687118	0.900453		-0.100716	0.26583	0.612465			1.1804	1.67015	1.27973	1.64335	1.05296	1.42057	1.30807	0.727821	1.4066	1.56357	1.47116	1.43212	1.01725	1.08203	0.960507	1.04677	6	6	15.084	0	30.842	11	1458600000	162060000	H2KYM1;H2KYM0;Q95QR7	H2KYM1;H2KYM0;Q95QR7
	0.126634	0.232313	0.563019		0.0627196	0.15215	0.502456		0.629904	2.43476	0.74		0.56599	1.63859	0.130667			-4.06412	-4.72298	-4.33417	-4.4026	-4.55083	-4.36261	-4.10853	-3.99536	-3.77905	-3.70704	-3.78834	-3.72983	-3.84817	-3.78001	-3.27614	-3.84905	3	3	103.42	0	3.5712	3	128180000	2373800	O01731;H2KYM5;H2KYM6	O01731;H2KYM5;H2KYM6
vps-45	0.170901	1.04704	0.234004		0.0978296	1.90189	0.108948		-0.0280807	0.217616	0.822059		-0.101152	2.14768	0.400055			0.817312	0.974216	0.952474	1.05719	1.1884	1.088	1.09474	1.11365	0.893215	0.917468	0.91882	0.959364	1.04458	1.00094	1.00477	1.0299	9	9	62.119	0	44.968	10	253190000	8167400	H2KYN0	H2KYN0
acdh-13	-0.27604	1.1486	0.128962		-0.368505	2.49809	0.00382659	+	-0.0291455	0.511006	0.787134		-0.12161	0.539627	0.49799			-1.03661	-0.971971	-1.00414	-1.07434	-1.03302	-1.3618	-1.45373	-1.34267	-1.07201	-1.01175	-1.07244	-1.04745	-1.56245	-1.35538	-1.41728	-1.34255	6	6	67.991	0	23.607	6	135290000	4099600	H2KYN3	H2KYN3
smk-1	0.121462	0.679034	0.379645		0.128364	1.01844	0.107442		0.0193961	0.226305	0.862788		0.0262985	0.124042	0.854393			0.260124	0.205453	0.288146	0.208842	0.184574	0.477361	0.493	0.293478	0.286409	0.237201	0.322055	0.194485	0.401329	0.406766	0.309943	0.435569	10	10	96.181	0	53.346	13	418260000	8535900	H2KYN7;H2KYN6	H2KYN7;H2KYN6
lntl-1	0.09689	0.303402	0.550583		0.165062	1.03818	0.0785435		-0.0211093	0.0527927	0.919735		0.0470624	0.215668	0.747832			0.606035	0.993949	0.449416	0.888738	0.610613	1.00555	0.916477	0.79306	0.613817	0.848369	0.794316	0.597198	0.848427	0.894568	0.8532	0.917752	7	7	34.037	0	45.775	8	495950000	27553000	H2KYP1;Q8I7L5;V6CLN0	H2KYP1;Q8I7L5
ncx-2	0.118649	0.137079	0.673184		0.125814	0.240408	0.319749		0.127541	0.182611	0.703094		0.134707	0.210025	0.625875			0.931122	1.55957	0.631486	1.50199	0.740602	1.74479	1.59292	1.02044	1.13323	1.48648	1.58917	0.925455	1.26312	1.6	1.228	1.54647	9	9	105.57	0	24.554	14	1393900000	39827000	H2KYP4;H2KYP2;H2KYP3;Q8I7I7	H2KYP4;H2KYP2;H2KYP3
	-0.266671	1.1723	0.129355		0.00630617	0.024393	0.921184		0.0751629	0.380977	0.665645		0.34814	2.12123	0.149113			-3.2077	-3.35083	-2.98405	-3.18733	-3.27302	-3.55527	-3.50264	-3.46567	-3.08045	-3.01299	-3.12613	-3.2097	-3.20793	-3.15352	-2.91871	-3.12387	3	3	43.708	0.00073073	1.9904	3	150360000	7160200	H2KYP5;Q8I7I6	H2KYP5;Q8I7I6
pnk-1	0.305789	0.694558	0.213401		0.382842	1.29115	0.0173019		-0.0546186	0.114726	0.813567		0.0224349	0.052295	0.914718			-4.1665	-3.34016	-3.84956	-3.63344	-3.38364	-3.19815	-3.45552	-3.7292	-3.84095	-3.7899	-3.72444	-3.85285	-3.45961	-3.19243	-3.6807	-3.34403	3	3	43.612	0	13.725	4	73280000	4310600	H2KYP8;H2KYP7;Q86NC9	H2KYP8;H2KYP7;Q86NC9
	0.0694227	0.0680197	0.814434		-0.0970962	0.262854	0.335381		0.279156	0.457503	0.526563		0.112637	0.213134	0.641357			1.1347	0.198453	0.510623	0.00468922	0.529367	0.31133	0.261332	1.02412	0.90202	0.475757	0.60628	0.981028	0.980982	0.503486	0.635949	0.456283	4	4	69.155	0	51.799	7	904150000	75345000	H2KYQ2;Q17921;H2KYQ3	H2KYQ2;Q17921;H2KYQ3
gyg-1	0.0464807	0.194308	0.714154		0.179803	2.12639	0.0322086		0.0537779	0.339819	0.718226		0.1871	2.01346	0.278752			2.57713	2.33592	2.38651	2.36489	2.36876	2.51906	2.54423	2.41833	2.49123	2.38505	2.43279	2.57049	2.64976	2.64788	2.5816	2.71954	13	13	49.006	0	180.85	31	3389500000	147370000	H2KYQ5	H2KYQ5	Glycogenin-1
vig-1	-0.294131	0.946744	0.152671		-0.22608	0.78587	0.0733126		0.0616696	0.137971	0.788576		0.129721	0.770162	0.448397			4.16973	3.72298	4.27863	3.77303	3.78515	3.56264	3.65981	3.76024	4.24367	3.88409	3.88421	4.17908	3.86974	3.70402	3.9855	3.72748	23	23	40.406	0	239.94	64	19567000000	1222900000	H2KYR1	H2KYR1
fcho-1	-0.072736	1.41241	0.433694		-0.00364757	0.0232318	0.944224		-0.100396	0.815526	0.568699		-0.0313077	0.377186	0.768507			-2.20432	-2.28538	-2.18441	-2.26227	-2.27563	-2.30501	-2.30431	-2.34236	-2.48801	-2.21666	-2.32916	-2.30412	-2.41625	-2.37148	-2.28232	-2.2825	4	4	106.55	0	17.819	6	67887000	1834800	H2KYR2;Q9TXS0	H2KYR2;Q9TXS0
hsp-43	1.08526	0.980435	0.0750724		1.09526	2.1855	0	+	-0.0141675	0.0220656	0.958278		-0.00416279	0.00284681	0.992107			2.08229	1.43048	2.08542	1.44458	3.48889	1.87842	2.30319	3.7133	1.95009	1.42328	1.76625	1.84649	3.14968	2.49059	3.20896	2.51793	16	16	43.241	0	74.017	58	6361700000	254470000	H2KYS1	H2KYS1
cpna-1	0.0134649	0.0743492	0.900133		-0.0193789	0.0757223	0.771526		-0.0329559	0.202108	0.813068		-0.0657997	0.461313	0.608318			0.320675	0.473311	0.232032	0.429887	0.315907	0.421716	0.425863	0.346279	0.353012	0.328326	0.40426	0.238483	0.294659	0.41142	0.154284	0.386203	9	9	124.6	0	65.315	13	693000000	14143000	H2KYS8	H2KYS8
npl-4.1;npl-4.2	0.296578	1.46547	0.100642		0.296992	2.34579	0.00684909	+	-0.0477159	0.264228	0.755659		-0.0473018	0.531592	0.663971			2.20519	2.06107	2.3605	2.08033	2.57707	2.40622	2.42002	2.49008	2.12465	2.19366	2.13704	2.06087	2.44869	2.39545	2.4151	2.44495	9	9	59.579	0	90.178	19	3159900000	150470000	H2KYU6;Q95QZ9	H2KYU6;Q95QZ9
	-0.274692	0.851032	0.1819		-0.12094	0.449127	0.211571		0.273359	0.846609	0.470624		0.427111	2.44719	0.106797			1.51436	1.40499	1.11243	0.838611	0.853231	1.12846	0.985392	0.804548	1.64348	1.38661	1.43965	1.4941	1.20135	1.44025	1.43327	1.4052	6	6	21.967	0	12.189	14	1716800000	190760000	H2KYV1	H2KYV1
	-0.0367899	0.179453	0.752449		0.0731003	0.800854	0.236575		-0.0343897	0.183665	0.812931		0.0755005	0.638809	0.548264			3.90701	4.1127	3.91231	4.14292	3.94382	4.12278	3.9803	3.88087	3.96255	4.09013	3.96547	3.91923	4.02342	4.06211	4.1229	4.02135	28	28	77.652	0	323.31	102	14132000000	455880000	H2KYV3;Q18076	H2KYV3;Q18076
	-0.322801	1.23103	0.110225		-0.549441	1.59685	0.00627737	+	0.40166	1.47128	0.464053		0.17502	1.79128	0.304279			-0.708843	-0.329276	-0.729878	-0.368144	-0.815655	-0.912137	-0.916958	-0.782595	-0.016037	-0.28214	-0.319615	0.0882912	-0.646861	-0.68097	-0.60545	-0.793983	2	2	21.821	0	6.5916	3	134450000	33611000	U4PRA9;H2KYX9;H2KYY0;A8WIS5	U4PRA9;H2KYX9;H2KYY0;A8WIS5
	0.110828	0.112398	0.713305		0.15707	0.56011	0.143649		0.486698	1.27654	0.457145		0.532939	1.02068	0.232112			-1.59575	-1.43432	-2.17241	-1.32514	-2.15514	-0.992521	-1.24011	-1.69654	-1.23856	-1.22223	-0.926803	-1.19324	-1.16722	-0.774163	-1.03678	-0.974393	1	1	8.2056	0.0014559	1.9249	1	345780000	115260000	Q18124;H2KYZ3	Q18124;H2KYZ3
coel-1	0.00662732	0.0359913	0.951463		0.220137	0.559183	0.108673		0.0406566	0.0765984	0.867072		0.254167	2.6993	0.170362			-1.5903	-1.54146	-1.69179	-1.52356	-1.6165	-1.5849	-1.50628	-1.61291	-1.84684	-1.2062	-1.23941	-1.89203	-1.32235	-1.34983	-1.21608	-1.41567	1	1	47.977	0	3.5487	1	33157000	1842000	Q8IFX8;H2KYZ5	Q8IFX8;H2KYZ5
frm-4	0.308	0.484513	0.29866		0.455958	2.20135	0.0042987	+	0.180638	0.825505	0.50489		0.328595	0.729419	0.331269			0.881105	1.06138	0.626357	1.0234	0.853592	1.59714	1.56544	0.808067	1.05362	1.17099	1.13292	0.957253	1.44077	1.58301	1.50439	1.61045	9	9	71.757	0	47.535	11	519190000	16225000	H2KYZ6;Q95Q79;H2KYZ7	H2KYZ6;Q95Q79;H2KYZ7
	-0.602291	0.716546	0.139319		-0.532943	1.4929	0.00664086	+	-0.394062	0.877161	0.453776		-0.324713	0.401753	0.446054			-1.796	-2.26038	-1.53032	-2.42356	-1.65432	-3.25722	-2.93062	-2.57726	-2.52165	-2.19864	-2.27612	-2.59009	-2.69604	-3.03159	-2.92931	-3.06135	2	2	57.046	0	6.1449	2	423800000	28253000	H2KZ05	H2KZ05
clec-266	-0.848328	0.634187	0.150951		-1.03757	1.84695	0	+	0.0871959	0.0436702	0.898895		-0.102045	0.147621	0.717844			-0.395317	-2.16263	0.0498457	-2.81994	-1.47161	-2.48	-2.27141	-2.49832	-1.53133	-1.10942	-1.21048	-1.12803	-1.97026	-2.4153	-2.37449	-2.36948	1	1	16.983	0	17.444	2	48170000	5352300	Q7Z121;H2KZ06;H2KZ07	Q7Z121;H2KZ06;H2KZ07
wip-1	0.380638	2.05192	0.0486464		0.242354	1.10724	0.0417571		0.136942	0.939333	0.518829		-0.0013423	0.00592022	0.992163			-0.491629	-0.483712	-0.467649	-0.352712	-0.17909	0.0259104	-0.00864029	-0.111328	-0.283699	-0.417569	-0.412467	-0.134197	0.063488	-0.193213	-0.00547123	-0.143321	3	3	36.447	0	14.762	4	223310000	13957000	H2KZ22;Q8WT46	H2KZ22;Q8WT46
	0.329562	1.77573	0.071751		0.362161	2.17957	0.00622437	+	0.139544	1.81322	0.470843		0.172143	1.76786	0.307688			-2.08003	-2.27044	-2.15954	-2.12851	-1.89054	-1.75544	-1.83772	-1.83657	-2.01755	-1.99413	-2.04218	-2.02647	-1.65642	-1.74175	-1.53448	-1.69904	3	3	113.93	0	10.969	4	96980000	1829800	H2KZ40;Q6AW19	H2KZ40;Q6AW19
	-0.179042	0.249282	0.516676		-0.127613	0.494917	0.18763		0.0228429	0.116038	0.874906		0.0742724	0.113054	0.781797			-3.58632	-3.35199	-3.43341	-3.4291	-3.15115	-4.17801	-3.84132	-3.34651	-3.28795	-3.47945	-3.4024	-3.53966	-3.73184	-3.55829	-3.39301	-3.53677	1	1	54.592	0	29.894	1	26162000	1046500	H2KZ41	H2KZ41
	0.102199	0.243772	0.578894		0.323271	0.964648	0.0369197		-0.253971	0.636699	0.503933		-0.0328989	0.0762322	0.873959			-0.911303	-0.32664	-0.929996	-0.483317	-0.938639	-0.338984	-0.351496	-0.61334	-0.986176	-0.748724	-0.722045	-1.21019	-0.753909	-0.506385	-0.640642	-0.473119	7	7	42.874	0	30.28	8	772540000	48284000	H2KZ48;D0G904	H2KZ48
mrpl-14	-0.294902	2.64125	0.0495599		-0.282232	2.31392	0.00844776	+	-0.0269883	0.19114	0.831407		-0.0143187	0.166395	0.897775			-1.5529	-1.68846	-1.50343	-1.5349	-1.82908	-1.9258	-1.88327	-1.82115	-1.62131	-1.49043	-1.66674	-1.60917	-1.91396	-1.87268	-1.91167	-1.81826	2	2	22.15	0	9.0321	2	187670000	13405000	H2KZ52	H2KZ52
skpo-3	-0.302886	1.8977	0.0737637		-0.260656	3.15629	0.00661951	+	-0.0443075	0.282503	0.759323		-0.0020771	0.0141525	0.985987			1.37971	1.13068	1.35717	1.22302	1.00872	0.993123	1.03316	0.844049	1.28367	1.16248	1.20006	1.26715	1.03747	0.944268	0.920939	0.968059	15	15	97.147	0	119.78	18	1198800000	24975000	Q95QH5;H2KZ53	Q95QH5;H2KZ53
[truncated: 4,226 more rows]
