# Supplementary material for: HSP70 inhibits CHIP E3 ligase activity to maintain germline function in Caenorhabditis elegans
Source: J Biol Chem. 2024 Oct 9;300(11):107864. doi: 10.1016/j.jbc.2024.107864 (PMC11567022; doi:10.1016/j.jbc.2024.107864)
Supplement: Supplemental Table S4 [file mmc6.xlsx]

## Sheet: CHN-1 CHIP substrate list
	Protein name (human)	UniProt ID (human)	Protein name (worm)	UniProt ID (worm)	WormBase ID (worm)	Literature-reported CHIP substrate?	Probable CHIP substrate?	Probable/validated CHN-1 substrate?	Organism for which data was obtained	Protein for which data was obtained	Source
1	NAP1L4	Q99733-2	NAP-1	Q19007	WBGene00017075		Yes		Homo sapiens	CHIP	https://doi.org/10.1126/sciadv.1701393
2	UBE4B	O95155	UFD-2	Q09349	WBGene00006734				Caenorhabditis elegans;Homo sapiens	CHN-1;CHIP	https://thebiogrid.org;https://doi.org/10.1016/j.molcel.2022.08.003
3	SRXN1	Q9BYN0							Homo sapiens	CHIP	https://thebiogrid.org
4	DNAJC7	Q99615;Q99615					Yes		Homo sapiens	CHIP	https://thebiogrid.org;https://doi.org/10.1126/sciadv.1701393
5	MLST8	Q9BVC4	C10H11.8	P91040;E5QCF5	WBGene00015697				Homo sapiens	CHIP	https://thebiogrid.org
6	PLRG1	O43660	PLRG-1	G5EEL2;G5ECP2	WBGene00006481				Mus musculus	CHIP	https://thebiogrid.org
7	HIF1AN	Q9NWT6							Homo sapiens	CHIP	https://thebiogrid.org
8	DNAJC5B	Q9UF47	DNJ-14	E5QCE7;Q21162	WBGene00001032				Homo sapiens	CHIP	https://thebiogrid.org
9	PCSK9	Q8NBP7							Homo sapiens	CHIP	https://thebiogrid.org
10	STAM	Q92783	STAM-1	O01498	WBGene00004109				Homo sapiens	CHIP	https://thebiogrid.org
11	CTSL	P07711	CPL-1	O45734	WBGene00000776				Homo sapiens	CHIP	https://thebiogrid.org
12	RDX	P35241-5	ERM-1	G5EES2;G5EGU8;G5EBK3	WBGene00001333		Yes		Homo sapiens	CHIP	https://doi.org/10.1126/sciadv.1701393
13	UCHL1	P09936;D6R956	UBH-1;UBH-3;UBH-2	Q8MNY0;Q965V9;Q9UAV3	WBGene00006721;WBGene00006722;WBGene00006723		Yes		Homo sapiens	CHIP	https://doi.org/10.1126/sciadv.1701393
14	MSN	P26038	ERM-1	G5EES2;G5EGU8;G5EBK3	WBGene00001333		Yes		Homo sapiens	CHIP	https://doi.org/10.1126/sciadv.1701393
15	CTNNBL1	A0A087WUB9	M01E11.2	P91401	WBGene00019711	Yes			Homo sapiens	CHIP	https://doi.org/10.1126/sciadv.1701393
16	EIF3A	Q14152	EGL-45	P34339	WBGene00001209		Yes		Homo sapiens	CHIP	https://doi.org/10.1126/sciadv.1701393
17	FBXO2	Q9UK22							Homo sapiens	CHIP	https://thebiogrid.org
18	ATG101	Q9BSB4	EPG-9	H2L0S0;Q86DD3;Q95XH2	WBGene00022078				Homo sapiens	CHIP	https://thebiogrid.org
19	SIK3	Q9Y2K2							Homo sapiens	CHIP	https://thebiogrid.org
20	ALDH9A1	P49189	ALH-11;ALH-12	Q7Z1Q3;Q7Z1Q2;Q20352;Q8MNS6	WBGene00000117;WBGene00000118				Homo sapiens	CHIP	https://thebiogrid.org
21	ATXN3	P54252;P54252	ATX-3	O17850	WBGene00006446	Yes			Homo sapiens	CHIP	https://thebiogrid.org;https://awi.cuhk.edu.cn/~ubinet/index.php
22	CKAP5	Q14008-3	ZYG-9;F54A3.2	G5EEM5;Q9N4J7	WBGene00006994;WBGene00018781		Yes		Homo sapiens	CHIP	https://doi.org/10.1126/sciadv.1701393
23	PRKCZ	Q05513;Q05513	PKC-3	Q19266	WBGene00004034	Yes			Homo sapiens;Caenorhabditis elegans	CHIP;CHN-1	https://thebiogrid.org;https://awi.cuhk.edu.cn/~ubinet/index.php;https://doi.org/10.1016/j.molcel.2022.08.003
24	MEN1	O00255							Homo sapiens	CHIP	https://thebiogrid.org
25	MPP1	Q00013							Homo sapiens	CHIP	https://thebiogrid.org
26	KHDC1	Q4VXA5							Homo sapiens	CHIP	https://thebiogrid.org
27	SIRT6	Q8N6T7;Q8N6T7;Q8N6T7-1	SIR-2.4	Q95Q89	WBGene00004803	Yes			Homo sapiens	CHIP	https://thebiogrid.org;http://www.interactome-atlas.org;https://awi.cuhk.edu.cn/~ubinet/index.php
28	LLGL2	Q6P1M3	LGL-1	G5EEI1	WBGene00018987				Homo sapiens	CHIP	https://thebiogrid.org
29	TRAF3	Q13114	Y110A7A.2	Q9N586	WBGene00022454	Yes			Homo sapiens	CHIP	https://awi.cuhk.edu.cn/~ubinet/index.php
30	MAP3K5	Q99683;Q99683	NSY-1	Q21029;A0A0K3ATZ5	WBGene00003822	Yes			Homo sapiens	CHIP	https://thebiogrid.org;https://awi.cuhk.edu.cn/~ubinet/index.php
31	KSR1	Q8IVT5	KSR-2;KSR-1	G5EFD2;G5EDA5	WBGene00002239;WBGene00002240				Mus musculus	CHIP	https://thebiogrid.org
32	DRD4	P21917							Homo sapiens	CHIP	https://thebiogrid.org
33	FKBP4	Q02790	FKB-2;FKB-6	Q9U2Q8;O45418	WBGene00001431;WBGene00001427		Yes		Homo sapiens	CHIP	https://doi.org/10.1126/sciadv.1701393
34	NADSYN1	Q6IA69	QNS-1	F3Y5P6;F3Y5P7;Q9XXK6	WBGene00007698				Homo sapiens	CHIP	https://thebiogrid.org
35	RTFDC1	Q9BY42	TADS-1	O02209	WBGene00007217				Mus musculus	CHIP	https://thebiogrid.org
36	UFL1	O94874	UFL-1	Q17750	WBGene00015555				Homo sapiens	CHIP	https://thebiogrid.org
37	VAPA	Q9P0L0-2;Q9P0L0	VPR-1;F42G2.5	O44782;O17099	WBGene00018354;WBGene00018008		Yes		Homo sapiens	CHIP	https://doi.org/10.1126/sciadv.1701393
38	ADCK2	Q7Z695	Y32H12A.7	A0A8S4QBT6;Q9N534	WBGene00021315				Homo sapiens	CHIP	https://thebiogrid.org
39	SRCAP	Q6ZRS2	SSL-1	Q9NEL2	WBGene00007027				Mus musculus	CHIP	https://thebiogrid.org
40	RCC2	Q9P258					Yes		Homo sapiens	CHIP	https://doi.org/10.1126/sciadv.1701393
41	RPL31	P62899	RPL-31	Q9U332	WBGene00004445				Mus musculus	CHIP	https://thebiogrid.org
42	LMAN1	P49257;P49257	ILE-1	G5EDE8	WBGene00002070		Yes		Homo sapiens;Caenorhabditis elegans	CHIP;CHN-1	https://thebiogrid.org;https://doi.org/10.1126/sciadv.1701393;https://doi.org/10.1016/j.molcel.2022.08.003
43	GHR	P10912							Homo sapiens	CHIP	https://thebiogrid.org
44	CARD11	Q9BXL7							Homo sapiens	CHIP	https://thebiogrid.org
45	RAF1	P04049;P04049;P04049-1	LIN-45	V6CM34;V6CKR7;Q07292;V6CM38;V6CJK3	WBGene00003030	Yes			Homo sapiens	CHIP	https://thebiogrid.org;http://www.interactome-atlas.org;https://awi.cuhk.edu.cn/~ubinet/index.php
46	WDR18	Q9BV38	PRO-1	Q22006	WBGene00004185		Yes		Homo sapiens	CHIP	https://doi.org/10.1126/sciadv.1701393
47	DDOST	P39656	OSTB-1	P45971	WBGene00011638		Yes		Homo sapiens	CHIP	https://doi.org/10.1126/sciadv.1701393
48	FADD	Q13158							Homo sapiens	CHIP	https://thebiogrid.org
49	UBE2E2	Q96LR5							Homo sapiens	CHIP	https://thebiogrid.org
50	YIF1B	Q5BJH7	YIF-1	Q20913;Q2PJ77	WBGene00010178				Mus musculus	CHIP	https://thebiogrid.org
51	TEX2	Q8IWB9	F55C12.5	H2L079;H2L080;Q8IG16	WBGene00018872				Homo sapiens	CHIP	https://thebiogrid.org
52	WDR1	O75083	AIPL-1;UNC-78	Q11176;O17939	WBGene00006810;WBGene00010685		Yes		Homo sapiens	CHIP	https://doi.org/10.1126/sciadv.1701393
53	GRSF1	Q12849	HRPF-2	V6CLR1;Q8MXR2	WBGene00022253		Yes		Homo sapiens	CHIP	https://doi.org/10.1126/sciadv.1701393
54	SMG5	Q9UPR3;Q9UPR3				Yes			Homo sapiens	CHIP	https://thebiogrid.org;https://awi.cuhk.edu.cn/~ubinet/index.php
55	CTSG	P08311							Mus musculus	CHIP	https://thebiogrid.org
56	BRAP	Q7Z569	BRAP-2	Q95QN6	WBGene00017144				Homo sapiens	CHIP	https://thebiogrid.org
57	ARFGAP1	Q8N6T3-2	K02B12.7	P90904	WBGene00010500		Yes		Homo sapiens	CHIP	https://doi.org/10.1126/sciadv.1701393
58	PNPLA5	Q7Z6Z6	ATGL-1	Q11186;Q8T3F2	WBGene00015484				Homo sapiens	CHIP	https://thebiogrid.org
59	ACTR2	P61160	ARX-2	P53489	WBGene00000200				Homo sapiens	CHIP	https://thebiogrid.org
60	ADCY3	O60266	ACY-4	Q966F9	WBGene00000071				Homo sapiens	CHIP	https://thebiogrid.org
61	CEBPG	P53567	CEBP-2	Q8IG69	WBGene00016754				Homo sapiens	CHIP	https://thebiogrid.org
62	DDX60	Q8IY21	C28H8.3	Q09475	WBGene00016194				Homo sapiens	CHIP	https://thebiogrid.org
63	DYRK4	Q9NR20							Homo sapiens	CHIP	https://thebiogrid.org
64	PACSIN3	Q9UKS6	SDPN-1	Q09989;Q6AHQ8	WBGene00018467		Yes		Homo sapiens	CHIP	https://doi.org/10.1126/sciadv.1701393
65	NPM1	P06748				Yes			Homo sapiens	CHIP	https://awi.cuhk.edu.cn/~ubinet/index.php
66	OTUB1	Q96FW1;F5GYJ8;J3KR44	OTUB-1	Q9XVR6	WBGene00007718		Yes		Homo sapiens	CHIP	https://thebiogrid.org;https://doi.org/10.1126/sciadv.1701393
67	ALDH1L1	O75891	ALH-3	G5ECV9	WBGene00000109				Homo sapiens	CHIP	https://thebiogrid.org
68	PHKG2	P15735	Y50D7A.3	Q9N3L4;H2L0P0	WBGene00021753				Homo sapiens	CHIP	https://thebiogrid.org
69	RPS6KB2	Q9UBS0	RSKS-1	Q9NAH6	WBGene00012929				Homo sapiens;Caenorhabditis elegans	CHIP;CHN-1	https://thebiogrid.org;https://doi.org/10.1016/j.molcel.2022.08.003
70	RPA2	P15927							Homo sapiens	CHIP	https://thebiogrid.org
71	PSMD1	A0A087WW66;Q99460;Q99460	RPN-2	Q18115	WBGene00004459		Yes		Homo sapiens	CHIP	https://thebiogrid.org;https://doi.org/10.1126/sciadv.1701393
72	NOMO1	A0A087X117	NRA-4	H2KYE0	WBGene00015344		Yes		Homo sapiens;Caenorhabditis elegans	CHIP;CHN-1	https://doi.org/10.1126/sciadv.1701393;https://doi.org/10.1016/j.molcel.2022.08.003
73	CAPZA1	P52907	CAP-1	P34685	WBGene00000292		Yes		Homo sapiens	CHIP	https://doi.org/10.1126/sciadv.1701393
74	CDK18	Q07002	PCT-1	Q8I7M8	WBGene00003961				Homo sapiens	CHIP	https://thebiogrid.org
75	PTPN18	Q99952	F47B3.7;Y41D4A.5	O01556;Q95Y26	WBGene00021507;WBGene00018531				Homo sapiens	CHIP	https://thebiogrid.org
76	KIAA1804	Q5TCX8							Homo sapiens	CHIP	https://thebiogrid.org
77	SAE1	Q9UBE0	AOS-1	Q17820	WBGene00000142		Yes		Homo sapiens	CHIP	https://doi.org/10.1126/sciadv.1701393
78	PPIF	P30405	CYN-3;CYN-7;CYN-1;CYN-2	P52011;P52015;P52009;P52010	WBGene00000879;WBGene00000878;WBGene00000877;WBGene00000883		Yes		Homo sapiens	CHIP	https://doi.org/10.1126/sciadv.1701393
79	TGFB1	P01137							Homo sapiens	CHIP	https://thebiogrid.org
80	DET1	Q7L5Y6							Homo sapiens	CHIP	https://thebiogrid.org
81	EPB41L2	O43491	FRM-1	G5EFD6;G5EEP9;G5EEG8;G5EBP4	WBGene00001488		Yes		Homo sapiens	CHIP	https://doi.org/10.1126/sciadv.1701393
82	MALT1	Q9UDY8	F22D3.6	G5EG87	WBGene00017702				Homo sapiens	CHIP	https://thebiogrid.org
83	SCAMP3	O14828	SCM-1	G5EED5;X5M5X6;X5M914	WBGene00004743		Yes		Homo sapiens	CHIP	https://doi.org/10.1126/sciadv.1701393
84	C3orf38	Q5JPI3							Homo sapiens	CHIP	https://thebiogrid.org
85	KIAA0100	Q14667	F31C3.3	O62191	WBGene00009285				Homo sapiens	CHIP	https://thebiogrid.org
86	USP14	P54578	USP-14	Q17361	WBGene00006856		Yes		Homo sapiens	CHIP	https://doi.org/10.1126/sciadv.1701393
87	NRK	Q7Z2Y5	MIG-15	Q23356	WBGene00003247				Mus musculus	CHIP	https://thebiogrid.org
88	RPLP0	P05388	RLA-0	Q93572	WBGene00004408		Yes		Homo sapiens	CHIP	https://doi.org/10.1126/sciadv.1701393
89	EXOSC9	Q06265-2	EXOS-9	Q20128;Q8MNS7	WBGene00018154		Yes		Homo sapiens	CHIP	https://doi.org/10.1126/sciadv.1701393
90	RPA1	P27694	RPA-1	P91913;Q19537	WBGene00004409;WBGene00017546				Homo sapiens	CHIP	https://thebiogrid.org
91	NADK	O95544							Mus musculus	CHIP	https://thebiogrid.org
92	ZBTB38	Q8NAP3							Homo sapiens	CHIP	https://thebiogrid.org
93	SERINC5	Q86VE9							Homo sapiens	CHIP	https://thebiogrid.org
94	G3BP2	Q9UN86	GTBP-1	Q21351	WBGene00010677		Yes		Homo sapiens	CHIP	https://doi.org/10.1126/sciadv.1701393
95	PPP2R1A	P30153	PAA-1	Q09543;V5XY55	WBGene00003901				Homo sapiens;Caenorhabditis elegans	CHIP;CHN-1	https://thebiogrid.org;https://doi.org/10.1016/j.molcel.2022.08.003
96	CFTR	P13569;P13569				Yes			Homo sapiens	CHIP	https://thebiogrid.org;https://awi.cuhk.edu.cn/~ubinet/index.php
97	IKZF1	Q13422							Homo sapiens	CHIP	https://thebiogrid.org
98	FLCN	Q8NFG4	FLCN-1	S6FMZ4;J7S130;Q5DX40;S6F533;K0M7B5;S6EZM3;S6FCY3	WBGene00017699				Homo sapiens	CHIP	https://thebiogrid.org
99	TRIP13	Q15645	PCH-2	Q09535	WBGene00008641		Yes		Homo sapiens;Caenorhabditis elegans	CHIP;CHN-1	https://doi.org/10.1126/sciadv.1701393;https://doi.org/10.1016/j.molcel.2022.08.003
100	PKDCC	Q504Y2							Homo sapiens	CHIP	https://thebiogrid.org
101	POLR2C	P19387	RPB-3	Q93338	WBGene00007971				Homo sapiens	CHIP	https://thebiogrid.org
102	LRRK1	Q38SD2	LRK-1	Q9TZM3	WBGene00003068				Homo sapiens	CHIP	https://thebiogrid.org
103	LATS2	Q9NRM7	WTS-1	O45797	WBGene00007047				Homo sapiens	CHIP	https://thebiogrid.org
104	RPRD1B	Q9NQG5	CIDS-1	P34281	WBGene00015347				Mus musculus	CHIP	https://thebiogrid.org
105	GLDC	P23378	R12C12.1	Q86LS6;Q21962	WBGene00020022				Homo sapiens	CHIP	https://thebiogrid.org
106	PXMP2	Q9NR77							Homo sapiens	CHIP	https://thebiogrid.org
107	RNF20	Q5VTR2	RFP-1	P34537	WBGene00007008				Homo sapiens	CHIP	https://thebiogrid.org
108	PSMD2	Q13200;Q13200	RPN-1	Q9GZH5	WBGene00004458		Yes		Homo sapiens	CHIP	https://thebiogrid.org;https://doi.org/10.1126/sciadv.1701393
109	TFEB	P19484	HLH-30	H2KZZ2	WBGene00020930				Homo sapiens	CHIP	https://thebiogrid.org
110	SEC23A	Q15436	SEC-23	Q9U2Z1	WBGene00004754				Homo sapiens	CHIP	https://thebiogrid.org
111	NF1	P21359							Homo sapiens	CHIP	https://thebiogrid.org
112	HMGN3	Q15651							Homo sapiens	CHIP	https://thebiogrid.org
113	RANBP1	P43487	NPP-9	Q21021;Q86G90	WBGene00003795		Yes		Homo sapiens	CHIP	https://doi.org/10.1126/sciadv.1701393
114	LAGE3	Q14657					Yes		Homo sapiens	CHIP	https://doi.org/10.1126/sciadv.1701393
115	LAMTOR1	Q6IAA8							Homo sapiens	CHIP	https://thebiogrid.org
116	BAG6	P46379;P46379-3					Yes		Homo sapiens	CHIP	https://thebiogrid.org;https://doi.org/10.1126/sciadv.1701393
117	DNAJB11	Q9UBS4	DNJ-20	Q8MPX3	WBGene00001038				Homo sapiens	CHIP	https://thebiogrid.org
118	ATP11C	Q8NB49							Mus musculus	CHIP	https://thebiogrid.org
119	USP7	Q93009	MATH-33	N1NTI7;N1NVB4;N1NTD2;G3MU82;G3MU81;G3MU80;G3MU79;N1NV07;O45623;G3MU83;O45624;N1NSD8;N1NTD8;Q7JKC3;N1NSE3;N1NTJ2	WBGene00010406				Homo sapiens	CHIP	https://thebiogrid.org
120	TRAF6	Q9Y4K3;Q9Y4K3	Y110A7A.2	Q9N586	WBGene00022454	Yes			Homo sapiens	CHIP	https://thebiogrid.org;https://awi.cuhk.edu.cn/~ubinet/index.php
121	STRADB	Q9C0K7							Homo sapiens	CHIP	https://thebiogrid.org
122	CCT5	P48643	CCT-5	P47209	WBGene00000380			Yes	Caenorhabditis elegans;Homo sapiens	CHN-1;CHIP	https://doi.org/10.15252/embj.2021109566;https://thebiogrid.org
123	MYOCD	Q8IZQ8;Q8IZQ8				Yes			Homo sapiens	CHIP	https://thebiogrid.org;https://awi.cuhk.edu.cn/~ubinet/index.php
124	EEF1A1	P68104	EEF-1A.1;EEF-1A.2						Mus musculus	CHIP	https://thebiogrid.org
125	HSPA4	P34932;P34932;P34932-1;P34932	HSP-110	Q05036	WBGene00016250	Yes			Homo sapiens;Caenorhabditis elegans	CHN-1;CHIP	https://thebiogrid.org;https://awi.cuhk.edu.cn/~ubinet/index.php;http://www.interactome-atlas.org;https://doi.org/10.1126/sciadv.1701393;https://doi.org/10.1016/j.molcel.2022.08.003
126	SNRK	Q9NRH2	ZK524.4	G5EFV2	WBGene00013994				Homo sapiens	CHIP	https://thebiogrid.org
127	CDC42	P60953	CDC-42	Q05062	WBGene00000390				Homo sapiens;Caenorhabditis elegans	CHIP;CHN-1	https://thebiogrid.org;https://doi.org/10.1016/j.molcel.2022.08.003
128	ASB4	Q9Y574							Homo sapiens	CHIP	https://thebiogrid.org
129	SPG21	Q9NZD8							Homo sapiens	CHIP	https://thebiogrid.org
130	MAP2K7	O14733	MEK-1	Q21307	WBGene00003185				Homo sapiens;Caenorhabditis elegans	CHIP;CHN-1	https://thebiogrid.org;https://doi.org/10.1016/j.molcel.2022.08.003
131	RBM4	Q9BWF3					Yes		Homo sapiens	CHIP	https://doi.org/10.1126/sciadv.1701393
132	PARP1	P09874	PARP-1	A0A0K3AWQ2;Q9N4H4;A0A0K3AUD3;A0A0K3ARD5	WBGene00004049				Homo sapiens	CHIP	https://thebiogrid.org
133	SULT1A1	P50225	SSU-1	Q9U2Z2	WBGene00013748				Homo sapiens	CHIP	https://thebiogrid.org
134	EVC2	Q86UK5							Homo sapiens	CHIP	https://thebiogrid.org
135	TARS	P26639-2;P26639	TARS-1	P52709;Q86D21	WBGene00006617		Yes		Homo sapiens	CHIP	https://doi.org/10.1126/sciadv.1701393
136	MRPL19	P49406	MRPL-19	Q95Y83	WBGene00022470				Mus musculus	CHIP	https://thebiogrid.org
137	NUBP2	Q9Y5Y2							Homo sapiens	CHIP	https://thebiogrid.org
138	FAF1	Q9UNN5	UBC-23;UBXN-3	Q18288;H2L056	WBGene00006718;WBGene00018586				Homo sapiens	CHIP	https://thebiogrid.org
139	AR	P10275;P10275;P10275-1				Yes			Homo sapiens	CHIP	https://thebiogrid.org;http://www.interactome-atlas.org;https://awi.cuhk.edu.cn/~ubinet/index.php
140	MARCKS	P29966							Homo sapiens	CHIP	https://thebiogrid.org
141	TTLL12	Q14166	TTLL-12	Q09512	WBGene00008405				Homo sapiens;Caenorhabditis elegans	CHIP;CHN-1	https://thebiogrid.org;https://doi.org/10.1016/j.molcel.2022.08.003
142	TERF2	Q15554							Homo sapiens	CHIP	https://thebiogrid.org
143	MLF2	Q15773;Q15773	Y17G7B.17	Q9XXH7	WBGene00012468				Mus musculus;Homo sapiens	CHIP	https://thebiogrid.org
144	HNRNPA1	P09651	HRP-1	Q22037	WBGene00001999				Homo sapiens	CHIP	https://thebiogrid.org
145	MAPK6	Q16659							Homo sapiens	CHIP	https://thebiogrid.org
146	HDAC6	Q9UBN7;Q9UBN7-1	HDA-6	A7LPD8;G8JYB7;Q20296	WBGene00018319				Homo sapiens	CHIP	https://thebiogrid.org;http://www.interactome-atlas.org
147	POLB	P06746;P06746				Yes			Homo sapiens	CHIP	https://thebiogrid.org;https://awi.cuhk.edu.cn/~ubinet/index.php
148	RHBDF2	Q6PJF5	ROM-3;ROM-4	Q9U2S3;H2KML1;Q9U2V5;A0A0K3AXE4;Q2YS42;I2HAL3;A0A0K3AS30;A0A0K3AV34	WBGene00004402;WBGene00004403				Homo sapiens	CHIP	https://thebiogrid.org
149	TRIM25	Q14258							Homo sapiens	CHIP	https://thebiogrid.org
150	CDK4	P11802;P11802	CDK-4	Q9XTR1	WBGene00000406	Yes			Homo sapiens	CHIP	https://thebiogrid.org;https://doi.org/10.1126/sciadv.1701393
151	HSPA2	P54652	HSP-1	P09446	WBGene00002005				Homo sapiens	CHIP	https://thebiogrid.org
152	HSPA1L	P34931	F44E5.5;HSP-1	P09446;G5ECU5	WBGene00009692;WBGene00009691;WBGene00002005				Homo sapiens	CHIP	https://thebiogrid.org
153	TLE2	Q04725	UNC-37	O02482	WBGene00006773				Homo sapiens	CHIP	https://thebiogrid.org
154	NQO1	P15559;P15559				Yes			Homo sapiens	CHIP	https://thebiogrid.org;https://awi.cuhk.edu.cn/~ubinet/index.php
155	SCRN1	Q12765							Homo sapiens	CHIP	https://thebiogrid.org
156	CXADR	P78310							Homo sapiens	CHIP	https://thebiogrid.org
157	SNAI1	O95863	SNAI-1	O45103	WBGene00019299				Homo sapiens	CHIP	https://thebiogrid.org
158	GPR37	O15354							Homo sapiens	CHIP	https://thebiogrid.org
159	RUVBL1	Q9Y265	RUVB-1	O17607	WBGene00007784		Yes		Homo sapiens	CHIP	https://doi.org/10.1126/sciadv.1701393
160	AHCYL1	O43865							Homo sapiens	CHIP	https://thebiogrid.org
161	VTI1B	Q9UEU0							Mus musculus	CHIP	https://thebiogrid.org
162	PLS3	P13797	PLST-1	U4PBU8;U4PMA7	WBGene00022425		Yes		Homo sapiens	CHIP	https://doi.org/10.1126/sciadv.1701393
163	MLF1	P58340							Homo sapiens	CHIP	https://thebiogrid.org
164	RPL35	P42766	RPL-35	P34662	WBGene00004449				Mus musculus	CHIP	https://thebiogrid.org
165	VIM	P08670							Homo sapiens	CHIP	https://thebiogrid.org
166	CLK3	P49761	MADD-3	A0A3B1E4Y4;A0A3B1E657;G5EDB2;A0A3B1E026;A0A3B1DR12	WBGene00006517				Homo sapiens	CHIP	https://thebiogrid.org
167	METTL3	Q86U44							Homo sapiens	CHIP	https://thebiogrid.org
168	SMARCC1	Q92922	SWSN-1	A0A3P6NNV9;H8ESF4;H8ESF3;A0A3P6MYA1;A0A3P6N6K6;G5EF87;A0A3P6P9B9;A0A3P6NPD2	WBGene00004203		Yes		Homo sapiens;Caenorhabditis elegans	CHIP;CHN-1	https://doi.org/10.1126/sciadv.1701393;https://doi.org/10.1016/j.molcel.2022.08.003
169	RCHY1	Q96PM5							Homo sapiens	CHIP	https://thebiogrid.org
170	CSRP1	P21291	MLP-1	L8E6X8;H2KZV8;Q9GP96;Q9GP94	WBGene00003375		Yes		Homo sapiens	CHIP	https://doi.org/10.1126/sciadv.1701393
171	TMEM185A	Q8NFB2	Y116A8C.9	A0A0K3AUH4;Q9U2T2	WBGene00013789				Homo sapiens	CHIP	https://thebiogrid.org
172	HSPB1	P04792;P04792	HSP-12.3;HSP-12.2;HSP-12.6;HSP-12.1;HSP-25	O01263;G5EE36;Q5H9M9;Q86GU1;Q20164;P34328;G5EE65;Q17849	WBGene00002023;WBGene00002012;WBGene00002013;WBGene00011906;WBGene00002011				Homo sapiens	CHIP	https://thebiogrid.org;http://www.interactome-atlas.org
173	BTRC	Q9Y297	LIN-23	A0A0K3AUM4;A0A0K3AWY7;A0A0K3ARM6;Q09990	WBGene00003009				Homo sapiens	CHIP	https://thebiogrid.org
174	DAXX	Q9UER7							Homo sapiens	CHIP	https://thebiogrid.org
175	RUSC1	Q9BVN2;Q9BVN2-2							Homo sapiens	CHIP	https://thebiogrid.org;http://www.interactome-atlas.org
176	DNAJC17	Q9NVM6	DNJ-22	O17002	WBGene00001040				Homo sapiens	CHIP	https://thebiogrid.org
177	XPOT	O43592	XPO-3	Q9GYQ7;W6RQY2;W6RY26	WBGene00002080				Homo sapiens;Caenorhabditis elegans	CHIP;CHN-1	https://thebiogrid.org;https://doi.org/10.1016/j.molcel.2022.08.003
178	HSPA5	P11021	HSP-3;HSP-4	P27420;P20163;V6CL98;V6CJ24	WBGene00002007;WBGene00002008				Homo sapiens	CHIP	https://thebiogrid.org
179	EIF2S1	P05198	Y37E3.10	Q9BKU3	WBGene00021351		Yes		Homo sapiens	CHIP	https://doi.org/10.1126/sciadv.1701393
180	KARS	Q15046-2	KARS-1	Q95ZQ3;Q22099	WBGene00002238		Yes		Homo sapiens	CHIP	https://doi.org/10.1126/sciadv.1701393
181	RCC1	P18754-2	RAN-3	Q18211	WBGene00004304		Yes		Homo sapiens	CHIP	https://doi.org/10.1126/sciadv.1701393
182	PAFAH1B1	P43034	2001-11-01	Q9NDC9	WBGene00003047				Homo sapiens	CHIP	https://thebiogrid.org
183	ECHS1	P30084	ECH-7;ECH-6	Q9NEZ8;P34559	WBGene00001155;WBGene00001156		Yes		Homo sapiens	CHIP	https://doi.org/10.1126/sciadv.1701393
184	GAPDH	P04406	GPD-2;GPD-1;GPD-4;GPD-3	P17329;P17331;P04970;P17330	WBGene00001686;WBGene00001684;WBGene00001683;WBGene00001685				Mus musculus	CHIP	https://thebiogrid.org
185	KIFC3	Q9BVG8	KLP-3;KLP-17	A0A5S9MMP1;Q9NL51;P45962;Q23124	WBGene00002227;WBGene00002216				Mus musculus	CHIP	https://thebiogrid.org
186	ACAT1	P24752	KAT-1;T02G5.7	Q22100;Q22101	WBGene00020166;WBGene00002183				Homo sapiens	CHIP	https://thebiogrid.org
187	TRIM67	Q6ZTA4	MADD-2	A0A0K3AUR3;Q9UAQ3;B1GRL4	WBGene00016539				Homo sapiens	CHIP	https://thebiogrid.org
188	GDI1	P31150	GDI-1	G5EBR1;Q2V4S2;E9P8A8	WBGene00001558		Yes		Homo sapiens	CHIP	https://doi.org/10.1126/sciadv.1701393
189	APEX1	P27695;P27695	EXO-3	G5EBR7;Q564V5	WBGene00001372		Yes		Homo sapiens	CHIP	https://thebiogrid.org;https://doi.org/10.1126/sciadv.1701393
190	NAT16	Q8N8M0							Homo sapiens	CHIP	https://thebiogrid.org
191	ABL1	P00519	ABL-1	A0A8S4QC30;P03949;A0A8S4QCL3;A0A5E4LZL8;A0A8S4QGR5;A0A5E4LZH0	WBGene00000018				Homo sapiens	CHIP	https://thebiogrid.org
192	KIFC1	Q9BW19	KLP-17;KLP-3	Q9NL51;A0A5S9MMP1;P45962;Q23124	WBGene00002227;WBGene00002216				Mus musculus	CHIP	https://thebiogrid.org
193	PHB	P35232	PHB-1	Q9BKU4	WBGene00004014				Homo sapiens	CHIP	https://thebiogrid.org
194	KDF1	Q8NAX2							Homo sapiens	CHIP	https://thebiogrid.org
195	INF2	Q27J81	EXC-6	Q9TYU9	WBGene00019030				Homo sapiens	CHIP	https://thebiogrid.org
196	EPM2A	O95278							Homo sapiens	CHIP	https://thebiogrid.org
197	MOV10	Q9HCE1							Homo sapiens	CHIP	https://thebiogrid.org
198	DNAJB14	Q8TBM8	DNJ-1	Q17438	WBGene00001019				Homo sapiens	CHIP	https://thebiogrid.org
199	UBE2Q1	Q7Z7E8;Q7Z7E8	UBC-25	Q93571	WBGene00006720				Caenorhabditis elegans;Homo sapiens	CHN-1;CHIP	https://thebiogrid.org;http://www.interactome-atlas.org
200	UBE2C	O00762							Homo sapiens	CHN-1;CHIP	https://thebiogrid.org
201	CSRP2	Q16527	MLP-1	L8E6X8;H2KZV8;Q9GP96;Q9GP94	WBGene00003375		Yes		Homo sapiens	CHIP	https://doi.org/10.1126/sciadv.1701393
202	RNF130	Q86XS8	H10E21.5	O76671	WBGene00019185				Homo sapiens	CHIP	https://thebiogrid.org
203	ABHD15	Q6UXT9							Homo sapiens	CHIP	https://thebiogrid.org
204	CYP2E1	P05181;P05181	CYP-33D3;CYP-33C7;CYP-33C8;CYP-33C3;CYP-33E2;CYP-33C1;CYP-33B1;CYP-33C9;CYP-33C2;CYP-33C4;CYP-33D1;CYP-33C5;CYP-33E1;CYP-33C6;CYP-33A1;CYP-33C11	O44704;A0A0K3AUW1;O16482;Q27470;A0A0M7RF98;A0A0M9JJ78;Q27471;Q27482;O16670;G5EE22;O16362;O16671;Q27499;O02641;A0A0M7RF95;O16673;O44706;Q965T7;O45659	WBGene00018260;WBGene00021710;WBGene00018261;WBGene00018264;WBGene00016860;WBGene00010589;WBGene00018334;WBGene00018262;WBGene00012448;WBGene00016768;WBGene00015709;WBGene00016697;WBGene00016092;WBGene00016686;WBGene00019967;WBGene00018413				Homo sapiens;Oryctolagus cuniculus	CHIP	https://thebiogrid.org
205	KIAA0753	Q2KHM9							Homo sapiens	CHIP	https://thebiogrid.org
206	TCEB2	Q15370-2					Yes		Homo sapiens	CHIP	https://doi.org/10.1126/sciadv.1701393
207	PSMC2	P35998;P35998	RPT-1	Q18787	WBGene00004501		Yes		Homo sapiens	CHIP	https://thebiogrid.org;https://doi.org/10.1126/sciadv.1701393
208	BAG3	O95817;O95817							Homo sapiens	CHIP	https://thebiogrid.org;http://www.interactome-atlas.org
209	AAAS	Q9NRG9							Mus musculus	CHIP	https://thebiogrid.org
210	TAF6	Q9Y6J9	TAF-6.1	A0A0S4XRY0;A0A0S4XR87;A0A0S4XR63;A0A0S4XRA5;Q9GZI6	WBGene00006387				Mus musculus	CHIP	https://thebiogrid.org
211	BAP1	Q92560							Homo sapiens	CHIP	https://thebiogrid.org
212	MAPK4	P31152							Homo sapiens	CHIP	https://thebiogrid.org
213	DAPK1	P53355;P53355	DAPK-1	W6SBC4;W6RQW7;W6RTC2;O44997	WBGene00003400	Yes			Homo sapiens	CHIP	https://thebiogrid.org;https://awi.cuhk.edu.cn/~ubinet/index.php
214	HADH	A0A0A0MSE2	F54C8.1;B0272.3	P41938;P34439	WBGene00007129;WBGene00010035		Yes		Homo sapiens	CHIP	https://doi.org/10.1126/sciadv.1701393
215	DHFRL1	Q86XF0							Homo sapiens	CHIP	https://thebiogrid.org
216	CDK20	Q8IZL9	DYF-18	O17903	WBGene00010349				Homo sapiens	CHIP	https://thebiogrid.org
217	VPS13B	Q7Z7G8							Homo sapiens	CHIP	https://thebiogrid.org
218	PABPC1	P11940	PAB-1;PAB-2	Q19579;Q19581;Q9U302	WBGene00003902;WBGene00003903		Yes		Homo sapiens	CHIP	https://doi.org/10.1126/sciadv.1701393
219	AQP2	P41181							Homo sapiens	CHIP	https://thebiogrid.org
220	DDX39B	Q13838	HEL-1	Q18212	WBGene00001840				Homo sapiens	CHIP	https://thebiogrid.org
221	NOTCH1	P46531	GLP-1;LIN-12;CLEC-78	Q20531;P14585;P13508	WBGene00001609;WBGene00018547;WBGene00003001				Homo sapiens	CHIP	https://thebiogrid.org
222	SKA3	Q8IX90							Homo sapiens	CHIP	https://thebiogrid.org
223	AMBRA1	Q9C0C7							Homo sapiens	CHIP	https://thebiogrid.org
224	GUCY1A2	P33402;P33402				Yes			Homo sapiens	CHIP	https://thebiogrid.org;https://awi.cuhk.edu.cn/~ubinet/index.php
225	AGO1	Q9UL18	ALG-2;ALG-1	O16720;Q86B39;G5EES3;G5EGR6;Q3LTR7	WBGene00000106;WBGene00000105				Homo sapiens	CHIP	https://thebiogrid.org
226	RPRD1A	Q96P16	CIDS-1	P34281	WBGene00015347				Mus musculus	CHIP	https://thebiogrid.org
227	GPSM2	P81274	AGS-3	A0A131MBW5;Q19955;A0A131MBC1;A0A131MBA1;A0A131MD77	WBGene00000092				Mus musculus	CHIP	https://thebiogrid.org
228	AKAP9	Q99996							Mus musculus	CHIP	https://thebiogrid.org
229	UBXN10	Q96LJ8							Homo sapiens	CHIP	https://thebiogrid.org
230	RAB1B	Q9H0U4	RAB-1	I7FW32;Q9UAQ6	WBGene00004266		Yes		Homo sapiens	CHIP	https://doi.org/10.1126/sciadv.1701393
231	SHFM1	P60896							Homo sapiens	CHIP	https://thebiogrid.org
232	PPP1CA	P62136;P62136-2	GSP-2	P48727	WBGene00001748		Yes		Homo sapiens	CHIP	https://doi.org/10.1126/sciadv.1701393
233	ATXN1	P54253;P54253	K04F10.1	O44771	WBGene00019394	Yes			Homo sapiens	CHIP	https://thebiogrid.org;https://awi.cuhk.edu.cn/~ubinet/index.php
234	PLEKHA4	Q9H4M7							Homo sapiens	CHIP	https://thebiogrid.org
235	CDK5	Q00535	CDK-5	G5ECH7	WBGene00000407				Homo sapiens	CHIP	https://thebiogrid.org
236	DNAJA2	O60884	DNJ-19;DNJ-12	O16303;O45502	WBGene00001037;WBGene00001030				Homo sapiens;Caenorhabditis elegans	CHIP;CHN-1	https://thebiogrid.org;https://doi.org/10.1016/j.molcel.2022.08.003
237	EDEM1	Q92611	C47E12.3	Q18679;A0A061ACH9	WBGene00008148				Homo sapiens	CHIP	https://thebiogrid.org
238	BBOX1	O75936	GBH-1	Q19000	WBGene00001522				Homo sapiens	CHIP	https://thebiogrid.org
239	ARAF	P10398	LIN-45	V6CM34;V6CKR7;Q07292;V6CM38;V6CJK3	WBGene00003030				Homo sapiens	CHIP	https://thebiogrid.org
240	SDF2L1	Q9HCN8	R12E2.13	O61793	WBGene00020038				Mus musculus	CHIP	https://thebiogrid.org
241	WDR26	Q9H7D7	Y39H10A.6	A0A163UTK6;Q965W8;A0A168HAJ0	WBGene00021482		Yes		Homo sapiens	CHIP	https://doi.org/10.1126/sciadv.1701393
242	GIPC1	O14908	GIPC-2;GIPC-1	Q18488;Q20393	WBGene00009681;WBGene00016440		Yes		Homo sapiens	CHIP	https://doi.org/10.1126/sciadv.1701393
243	MAP3K11	Q16584;Q16584	MLK-1	A0A0K3AV08	WBGene00003374	Yes			Homo sapiens	CHIP	https://thebiogrid.org;https://awi.cuhk.edu.cn/~ubinet/index.php
244	HPSE	Q9Y251							Homo sapiens	CHIP	https://thebiogrid.org
245	GSPT1	P15170-3	ERFA-3	E9P8A2;O45622	WBGene00010405		Yes		Homo sapiens	CHIP	https://doi.org/10.1126/sciadv.1701393
246	PSKH2	Q96QS6	R06A10.4	O44747	WBGene00019911				Homo sapiens	CHIP	https://thebiogrid.org
247	AGO2	Q9UKV8	ALG-2;ALG-1	O16720;Q86B39;G5EES3;G5EGR6;Q3LTR7	WBGene00000106;WBGene00000105				Homo sapiens	CHIP	https://thebiogrid.org
248	HSPA8	P11142;P11142-1	HSP-1	P09446	WBGene00002005	Yes			Caenorhabditis elegans;Homo sapiens	CHN-1;CHIP	https://thebiogrid.org;http://www.interactome-atlas.org;https://awi.cuhk.edu.cn/~ubinet/index.php
249	DYX1C1	Q8WXU2							Homo sapiens	CHIP	https://thebiogrid.org
250	RNF149	Q8NC42	H10E21.5	O76671	WBGene00019185				Homo sapiens	CHIP	https://thebiogrid.org
251	DSC3	Q14574					Yes		Homo sapiens	CHIP	https://doi.org/10.1126/sciadv.1701393
252	CYP3A4	P08684;P08684	CYP-25A1;CYP-25A4;CYP-25A3;CYP-13A4;CYP-13A11;CYP-13A10;CYP-13A5;CYP-13A12;CYP-13B1;CYP-13B2;CYP-13A2;CYP-13A3;CYP-13A7;CYP-13A1;CYP-25A2;CYP-13A6;CYP-13A8;CYP-25A6	Q27479;Q27520;Q27518;Q27476;Q27513;Q9XUT8;Q27514;Q1HB05;Q27515;Q27516;Q27477;O17807;Q27519;Q21262;O17806;Q09653;O17624;Q27517	WBGene00008809;WBGene00007963;WBGene00007967;WBGene00014697;WBGene00011672;WBGene00008519;WBGene00011677;WBGene00007964;WBGene00011671;WBGene00011673;WBGene00008810;WBGene00011674;WBGene00000372;WBGene00019438;WBGene00011675;WBGene00011676;WBGene00010606;WBGene00014254	Yes			Homo sapiens	CHIP	https://thebiogrid.org;https://awi.cuhk.edu.cn/~ubinet/index.php
253	DNAJC13	O75165	RME-8	G5ED36;O62178	WBGene00004378				Homo sapiens	CHIP	https://thebiogrid.org
254	CCL28	Q9NRJ3-1;Q9NRJ3							Homo sapiens	CHIP	https://thebiogrid.org;http://www.interactome-atlas.org
255	DNAJA4	Q8WW22	DNJ-19;DNJ-12	O16303;O45502	WBGene00001037;WBGene00001030				Homo sapiens;Caenorhabditis elegans	CHIP;CHN-1	https://thebiogrid.org;https://doi.org/10.1016/j.molcel.2022.08.003
256	DNAJB2	P25686	DNJ-24	Q9TY07	WBGene00001042				Homo sapiens	CHIP	https://thebiogrid.org
257	PCMT1	H7BY58	PCM-1	G8JY24;Q27873	WBGene00003954		Yes		Homo sapiens	CHIP	https://doi.org/10.1126/sciadv.1701393
258	TPI1	P60174	TPI-1	Q10657	WBGene00006601		Yes		Homo sapiens	CHIP	https://doi.org/10.1126/sciadv.1701393
259	TNRC6B	Q9UPQ9							Mus musculus	CHIP	https://thebiogrid.org
260	NOXO1	Q8NFA2							Homo sapiens	CHIP	https://thebiogrid.org
261	TINF2	Q9BSI4							Homo sapiens	CHIP	https://thebiogrid.org
262	NOS1	P29475;P29475;P29475				Yes			Rattus norvegicus;Homo sapiens	CHIP	https://thebiogrid.org;https://awi.cuhk.edu.cn/~ubinet/index.php
263	FAM193A	P78312							Mus musculus	CHIP	https://thebiogrid.org
264	HDAC4	P56524	HDA-4	O17323	WBGene00001837				Homo sapiens	CHIP	https://thebiogrid.org
265	GNAS	P84996;P63092;Q5JWF2;O95467	GSA-1	V6CL61;Q7KPV0	WBGene00001745				Homo sapiens;Caenorhabditis elegans	CHIP;CHN-1	https://thebiogrid.org;https://doi.org/10.1016/j.molcel.2022.08.003
266	DYNC1I1	O14576	DYCI-1	O45087;A0A486WV95	WBGene00015927				Homo sapiens;Caenorhabditis elegans	CHIP;CHN-1	https://thebiogrid.org;https://doi.org/10.1016/j.molcel.2022.08.003
267	IFNAR2	P48551							Homo sapiens	CHIP	https://thebiogrid.org
268	SMAD3	P84022;P84022	SMA-2	Q02330;A0A4V0IIJ7	WBGene00004856	Yes			Homo sapiens	CHIP	https://thebiogrid.org;https://awi.cuhk.edu.cn/~ubinet/index.php
269	SNCA	P37840;P37840				Yes			Homo sapiens	CHIP	https://thebiogrid.org;https://awi.cuhk.edu.cn/~ubinet/index.php
270	FOXP3	Q9BZS1;Q9BZS1	FKH-7	V6CLS2;Q86ME9;Q86MF0;V6CIY1;V6CJE7;V6CLX2;V6CLX8;V6CLW4;V6CLH2;V6CK27;V6CKK8;V6CLC1;V6CLF5;V6CIY6	WBGene00001439	Yes			Homo sapiens	CHIP	https://thebiogrid.org;https://awi.cuhk.edu.cn/~ubinet/index.php
271	TCAP	O15273							Homo sapiens	CHIP	https://thebiogrid.org
272	TUBB5	P07437							Mus musculus	CHIP	https://thebiogrid.org
273	NFS1	Q9Y697	B0205.6	O61741	WBGene00015021	Yes			Homo sapiens	CHIP	https://awi.cuhk.edu.cn/~ubinet/index.php
274	BRCC3	P46736							Homo sapiens	CHIP	https://thebiogrid.org
275	SENP3	Q9H4L4							Homo sapiens	CHIP	https://thebiogrid.org
276	ERG	P11308	AST-1	Q22355	WBGene00020368				Homo sapiens	CHIP	https://thebiogrid.org
277	VPS4B	O75351	VPS-4	Q9BL83	WBGene00021334		Yes		Homo sapiens;Caenorhabditis elegans	CHIP;CHN-1	https://doi.org/10.1126/sciadv.1701393;https://doi.org/10.1016/j.molcel.2022.08.003
278	MST1R	Q04912;Q04912	F11E6.8	C0P284;Q9XVQ7;F1LIN3	WBGene00008711	Yes			Homo sapiens	CHIP	https://thebiogrid.org;https://awi.cuhk.edu.cn/~ubinet/index.php
279	IFITM3	Q01628							Homo sapiens	CHIP	https://thebiogrid.org
280	VKORC1	Q8N0U8							Mus musculus	CHIP	https://thebiogrid.org
281	PRKACG	P22612	KIN-1	A0A2X0T496;P21137	WBGene00002189				Homo sapiens	CHIP	https://thebiogrid.org
282	NOS2	P35228;P35228				Yes			Homo sapiens	CHIP	https://thebiogrid.org;https://awi.cuhk.edu.cn/~ubinet/index.php
283	VPS35	Q96QK1	VPS-35	Q21053	WBGene00006933		Yes		Homo sapiens	CHIP	https://doi.org/10.1126/sciadv.1701393
284	PRIM2	P49643	PRI-2	D7SFP4;O02334	WBGene00004181		Yes		Homo sapiens	CHIP	https://doi.org/10.1126/sciadv.1701393
285	INSR	P06213	DAF-2	A0A0K3ARE8;A0A0K3AXA0;Q968Y9;A0A0K3AUA1;A0A0K3ARZ1	WBGene00000898				Caenorhabditis elegans;Homo sapiens	CHN-1;CHIP	https://thebiogrid.org
286	TPD52	P55327	F13E6.1	P55326	WBGene00008745				Homo sapiens	CHIP	https://thebiogrid.org
287	NOS3	P29474				Yes			Homo sapiens	CHIP	https://awi.cuhk.edu.cn/~ubinet/index.php
288	POGK	Q9P215	W02H5.4						Homo sapiens	CHIP	https://thebiogrid.org
289	ELP4	Q96EB1	ELPC-4	Q18195	WBGene00016128				Homo sapiens	CHIP	https://thebiogrid.org
290	NFATC3	Q12968							Rattus norvegicus	CHIP	https://thebiogrid.org
291	AP5Z1	O43299							Homo sapiens	CHIP	https://thebiogrid.org
292	UBE2D4	Q9Y2X8	LET-70	P35129	WBGene00002344				Homo sapiens	CHIP	https://thebiogrid.org
293	ESR1	P03372;P03372				Yes			Homo sapiens	CHIP	https://thebiogrid.org;https://awi.cuhk.edu.cn/~ubinet/index.php
294	RPL11	P62913	RPL-11.1;RPL-11.2	Q19162;A0A131MBQ6;Q94300	WBGene00004423;WBGene00004422		Yes		Homo sapiens	CHIP	https://doi.org/10.1126/sciadv.1701393
295	OLFM3	Q96PB7-3;Q96PB7							Homo sapiens	CHIP	https://thebiogrid.org;http://www.interactome-atlas.org
296	NANOS2	P60321				Yes			Homo sapiens	CHIP	https://awi.cuhk.edu.cn/~ubinet/index.php
297	ALK	Q9UM73	SCD-2	O76411	WBGene00004740	Yes			Homo sapiens	CHIP	https://awi.cuhk.edu.cn/~ubinet/index.php
298	JOSD2	Q8TAC2	JOSD-1	Q8IAA2	WBGene00022190				Homo sapiens	CHIP	https://thebiogrid.org
299	DNAJB6	O75190;O75190	DNJ-24	Q9TY07	WBGene00001042				Mus musculus;Homo sapiens	CHIP	https://thebiogrid.org
300	STUB1	Q9UNE7;Q9UNE7	CHN-1	G5ECY6	WBGene00000500	Yes			Homo sapiens;Caenorhabditis elegans	CHIP;CHN-1	https://awi.cuhk.edu.cn/~ubinet/index.php;https://doi.org/10.1126/sciadv.1701393;https://doi.org/10.1016/j.molcel.2022.08.003
301	CHIC2	Q9UKJ5	TAG-266	Q8I7F9;Q23203	WBGene00044319				Mus musculus	CHIP	https://thebiogrid.org
302	OTX1	P32242	TTX-1	Q9U2Z0	WBGene00006652				Mus musculus	CHIP	https://thebiogrid.org
303	CALR	P27797	CRT-1	P27798	WBGene00000802				Mus musculus	CHIP	https://thebiogrid.org
304	HNRNPA3	P51991	HRP-1	Q22037	WBGene00001999		Yes		Homo sapiens	CHIP	https://doi.org/10.1126/sciadv.1701393
305	TDRD3	Q9H7E2	Y50D4C.3	A0A0K3AW48;Q965Q9	WBGene00021748				Homo sapiens	CHIP	https://thebiogrid.org
306	CYBB	P04839				Yes			Homo sapiens	CHIP	https://awi.cuhk.edu.cn/~ubinet/index.php
307	PLK1	P53350	PLK-1;PLK-2;PLK-3	Q9N2L7;P34331;Q20845	WBGene00004042;WBGene00004043;WBGene00004044				Homo sapiens	CHIP	https://thebiogrid.org
308	ARHGAP33	O14559	RRC-1	C6KRH8;Q20498	WBGene00009800				Mus musculus	CHIP	https://thebiogrid.org
309	INTS5	Q6P9B9	Y51A2D.7	Q9U267	WBGene00013075				Mus musculus	CHIP	https://thebiogrid.org
310	BRD4	O60885	BET-2;BET-1	A0A5S9MPT0;A0A5S9MM65;Q20947;Q20948;A0A5S9MN31;A0A5S9MMP9;A0A5S9MMD4;Q95Y80;A0A5S9MQE5;A0A0K3AWB8;A0A0K3ASR2	WBGene00022473;WBGene00010199				Homo sapiens	CHIP	https://thebiogrid.org
311	F12	P00748							Homo sapiens	CHIP	https://thebiogrid.org
312	CHAT	P28329	CHA-1;B0395.3	Q17499;P32756	WBGene00000481;WBGene00007175				Homo sapiens;Caenorhabditis elegans	CHIP;CHN-1	https://thebiogrid.org;https://doi.org/10.1016/j.molcel.2022.08.003
313	CAPN2	P17655	CLP-1;CLP-7;CLP-3;CLP-6;CLP-4	Q8IAA8;Q9N4B2;Q9U2B2;Q8IAA9;Q9N4B1;U4PMH7;P34308	WBGene00000542;WBGene00000546;WBGene00000545;WBGene00000544;WBGene00000547				Homo sapiens	CHIP	https://thebiogrid.org
314	TP73	O15350							Homo sapiens	CHIP	https://thebiogrid.org
315	NPAS1	Q99742	HLH-34;HIF-1	A0A0K3AXG6;P90953;G5EGD2	WBGene00011327;WBGene00001851				Homo sapiens	CHIP	https://thebiogrid.org
316	AXL	P30530							Homo sapiens	CHIP	https://thebiogrid.org
317	PRMT1	H7C2I1;Q99873	PRMT-1	Q9U2X0	WBGene00013766	Yes			Homo sapiens	CHIP	https://thebiogrid.org;https://doi.org/10.1126/sciadv.1701393
318	CSF2RB	P32927							Mus musculus	CHIP	https://thebiogrid.org
319	GARS	P41250	GARS-1	Q10039;Q8I711	WBGene00001744		Yes		Homo sapiens	CHIP	https://doi.org/10.1126/sciadv.1701393
320	LAMB2	P55268	LAM-1	O44565;Q21443;V6CIX7	WBGene00003052;WBGene00002247				Mus musculus	CHIP	https://thebiogrid.org
321	PPARG	P37231	SEX-1;NHR-85	P41830;Q9XXU7;Q9XUK7	WBGene00003675;WBGene00004786				Homo sapiens	CHIP	https://thebiogrid.org
322	BAG4	O95429							Homo sapiens	CHIP	https://thebiogrid.org
323	ZNF275	Q9NSD4							Mus musculus	CHIP	https://thebiogrid.org
324	DLK1	P80370				Yes			Homo sapiens	CHIP	https://awi.cuhk.edu.cn/~ubinet/index.php
325	PDLIM5	Q96HC4-6;Q96HC4;Q96HC4	ALP-1	G5EC72;G5EFL5;G5EEF6;G5EFG1;G5EEL1	WBGene00001132		Yes		Homo sapiens	CHIP	https://thebiogrid.org;https://doi.org/10.1126/sciadv.1701393
326	FGFR3	P22607	EGL-15	A0A0K3AYK2;A0A0K3AVM0;A0A0K3ATB5;Q10656;A0A0K3ASS4;A0A0K3AYL0;A0A0K3ATB0	WBGene00001184				Homo sapiens	CHIP	https://thebiogrid.org
327	STOML2	Q9UJZ1	STL-1	H2FLJ1	WBGene00006061		Yes		Homo sapiens	CHIP	https://doi.org/10.1126/sciadv.1701393
328	ASB10	Q8WXI3							Homo sapiens	CHIP	https://thebiogrid.org
329	UBE2H	P62256	UBC-8	Q9N2W9	WBGene00006705				Homo sapiens	CHIP	https://thebiogrid.org
330	TMEM189-UBE2V1	Q13404;A5PLL7							Homo sapiens	CHIP	https://thebiogrid.org
331	HIPK2	Q9H2X6	HPK-1	Q8MQ70	WBGene00001994				Homo sapiens	CHIP	https://thebiogrid.org
332	HIF1A	Q16665;Q16665	HIF-1	A0A0K3AXG6;G5EGD2	WBGene00001851	Yes			Homo sapiens	CHIP	https://thebiogrid.org;https://awi.cuhk.edu.cn/~ubinet/index.php
333	TRIM28	Q13263					Yes		Homo sapiens	CHIP	https://doi.org/10.1126/sciadv.1701393
334	RBFOX3	A6NFN3	FOX-1;ASD-1	G5EEW7;M1ZJT7;Q86G94;Q10572	WBGene00001484;WBGene00011279				Homo sapiens	CHIP	https://thebiogrid.org
335	GNB2L1	D6REE5					Yes		Homo sapiens	CHIP	https://doi.org/10.1126/sciadv.1701393
336	HSPD1	P10809	HSP-60	V6CLG8;P50140;G8JYF5	WBGene00002025				Homo sapiens	CHIP	https://thebiogrid.org
337	PMAIP1	Q13794							Homo sapiens	CHIP	https://thebiogrid.org
338	AKAP1	Q92667	AKAP-1	A0A2K5ATU1;Q09285;A0A2K5ATU5;A0A2K5ATV3	WBGene00016977				Homo sapiens	CHIP	https://thebiogrid.org
339	S100A6	P06703							Homo sapiens	CHIP	https://thebiogrid.org
340	ILK	Q13418	PAT-4	Q9TZC4	WBGene00003931				Homo sapiens	CHIP	https://thebiogrid.org
341	ANAPC2	Q9UJX6	APC-2	P34514	WBGene00000143				Homo sapiens	CHIP	https://thebiogrid.org
342	EZH2	Q15910	MES-2	O17514;A0A218NGU4	WBGene00003220				Homo sapiens	CHIP	https://thebiogrid.org
343	ARRB1	P49407	ARR-1	P51485	WBGene00000195				Homo sapiens	CHIP	https://thebiogrid.org
344	CIC	Q96RK0	GEI-3	Q0G833;G5EBG6;Q0G834	WBGene00001560				Homo sapiens	CHIP	https://thebiogrid.org
345	LOXL4	Q96JB6							Homo sapiens	CHIP	https://thebiogrid.org
346	RHOA	P61586;P61586	RHO-1	Q22038	WBGene00004357		Yes		Homo sapiens	CHIP	https://thebiogrid.org;https://doi.org/10.1126/sciadv.1701393
347	PTPRR	Q15256							Homo sapiens	CHIP	https://thebiogrid.org
348	DCUN1D1	Q96GG9	DCN-1	Q9U3C8	WBGene00010428				Homo sapiens	CHIP	https://thebiogrid.org
349	PRDX6	P30041	PRDX-6	Q8MXT1	WBGene00021401		Yes		Homo sapiens	CHIP	https://doi.org/10.1126/sciadv.1701393
350	DNAJB1	P25685;P25685-1	DNJ-13	Q20774	WBGene00001031				Homo sapiens	CHIP	https://thebiogrid.org;http://www.interactome-atlas.org
351	NEK8	Q86SG6	NEKL-1	A0A061AD48;A0A061AJL2	WBGene00021461				Homo sapiens	CHIP	https://thebiogrid.org
352	TARDBP	Q13148	TDP-1	D0VWM8	WBGene00006514		Yes		Homo sapiens	CHIP	https://doi.org/10.1126/sciadv.1701393
353	CHORDC1	Q9UHD1	CHP-1	G5EEI8	WBGene00000502		Yes		Homo sapiens	CHIP	https://doi.org/10.1126/sciadv.1701393
354	DNAJC16	Q9Y2G8	DNJ-8	B2MZA7;Q95QQ1	WBGene00001026				Homo sapiens	CHIP	https://thebiogrid.org
355	PAQR3	Q6TCH7	PAQR-3	Q9U1V1;A0A061ACE6	WBGene00013457				Homo sapiens	CHIP	https://thebiogrid.org
356	EPAS1	Q99814	HIF-1	A0A0K3AXG6;G5EGD2	WBGene00001851				Homo sapiens	CHIP	https://thebiogrid.org
357	ATIC	P31939	ATIC-1	Q95QQ4;Q7JNV5;Q95QQ5	WBGene00016957		Yes		Homo sapiens	CHIP	https://doi.org/10.1126/sciadv.1701393
358	RNF40	O75150	RFP-1	P34537	WBGene00007008				Homo sapiens	CHIP	https://thebiogrid.org
359	E2F8	A0AVK6;A0AVK6	EFL-3	Q20619	WBGene00009899				Homo sapiens	CHIP	https://thebiogrid.org;http://www.interactome-atlas.org
360	CRIP1	P50238	EXC-9;VALV-1	Q19641;Q17522	WBGene00017644;WBGene00015216				Homo sapiens	CHIP	https://thebiogrid.org
361	SNRPB2	P08579	RNP-2;RNP-3	Q21322;Q21323;U4PBX2	WBGene00004385;WBGene00004386		Yes		Homo sapiens	CHIP	https://doi.org/10.1126/sciadv.1701393
362	ARNTL	O00327;O00327				Yes			Homo sapiens	CHIP	https://thebiogrid.org;https://awi.cuhk.edu.cn/~ubinet/index.php
363	KMT2E	Q8IZD2	SET-9;SET-26	Q9U263;O44498	WBGene00013106;WBGene00017482				Homo sapiens	CHIP	https://thebiogrid.org
364	ACVR1	Q04771	SMA-6;DAF-1	P20792;Q09488	WBGene00004860;WBGene00000897				Homo sapiens	CHIP	https://thebiogrid.org
365	DNAJC18	Q9H819							Homo sapiens	CHIP	https://thebiogrid.org
366	SH3BGRL	O75368	Y105E8A.1	K8ES47;Q9NF23	WBGene00013666				Homo sapiens	CHIP	https://thebiogrid.org
367	RANBP3	Q9H6Z4;Q9H6Z4-2	RAN-5	Q21961	WBGene00004306		Yes		Homo sapiens	CHIP	https://doi.org/10.1126/sciadv.1701393
368	ANXA5	P08758	NEX-2	Q7JMT5;Q27512	WBGene00003589		Yes		Homo sapiens	CHIP	https://doi.org/10.1126/sciadv.1701393
369	SQSTM1	Q13501;Q13501					Yes		Homo sapiens	CHIP	https://thebiogrid.org;https://doi.org/10.1126/sciadv.1701393
370	LDHA	P00338	LDH-1	A0A2C9C320;Q27888	WBGene00002262				Homo sapiens;Caenorhabditis elegans	CHIP;CHN-1	https://thebiogrid.org;https://doi.org/10.1016/j.molcel.2022.08.003
371	POU5F1	Q01860							Homo sapiens	CHIP	https://thebiogrid.org
372	NLRP3	Q96P20							Homo sapiens	CHIP	https://thebiogrid.org
373	RAB1	P62820							Mus musculus	CHIP	https://thebiogrid.org
374	EIF4E	P06730	IFE-3	O61955	WBGene00002061				Homo sapiens	CHIP	https://thebiogrid.org
375	SPTBN1	Q01082	UNC-70	E0AHA7;Q9U9J8;S6FN00;G5EG85	WBGene00006803				Homo sapiens	CHIP	https://thebiogrid.org
376	ARHGAP17	Q68EM7	Y34B4A.8	A0A2K5AU25;A0A2K5AU28;A0A2K5AU23;A0A2K5AU32;A0A2K5AU29;H2KZX8;C5NU64	WBGene00021324				Mus musculus	CHIP	https://thebiogrid.org
377	ARC	Q7LC44							Homo sapiens	CHIP	https://thebiogrid.org
378	NUDCD2	Q8WVJ2							Homo sapiens	CHIP	https://thebiogrid.org
379	APRT	P07741	T19B4.3	P91455	WBGene00020557		Yes		Homo sapiens	CHIP	https://doi.org/10.1126/sciadv.1701393
380	PLS1	Q14651	PLST-1	U4PBU8;U4PMA7	WBGene00022425		Yes		Homo sapiens	CHIP	https://doi.org/10.1126/sciadv.1701393
381	SERPINB13	Q9UIV8							Mus musculus	CHIP	https://thebiogrid.org
382	CPSF3	Q9UKF6	CPSF-3	Q95PY8	WBGene00013460				Homo sapiens	CHIP	https://thebiogrid.org
383	MYC	P01106;P01106				Yes			Homo sapiens	CHIP	https://thebiogrid.org;https://awi.cuhk.edu.cn/~ubinet/index.php
384	NHLRC1	Q6VVB1							Homo sapiens	CHIP	https://thebiogrid.org
385	MYLK	Q15746							Homo sapiens	CHIP	https://thebiogrid.org
386	MTCH2	Q9Y6C9;Q9Y6C9	MTCH-1	H2KYJ5	WBGene00018395		Yes		Homo sapiens	CHIP	https://thebiogrid.org;https://doi.org/10.1126/sciadv.1701393
387	ENDOG	Q14249	CPS-6	Q95NM6	WBGene00000787				Homo sapiens	CHIP	https://thebiogrid.org
388	TRIM6	Q9C030							Homo sapiens	CHIP	https://thebiogrid.org
389	DYNC1LI1	Q9Y6G9	DLI-1	G5ECK7;G5ED34	WBGene00001007		Yes		Homo sapiens	CHIP	https://doi.org/10.1126/sciadv.1701393
390	MZF1	P28698							Homo sapiens	CHIP	https://thebiogrid.org
391	EIF3G	O75821	EIF-3.G	Q19706	WBGene00001230		Yes		Homo sapiens	CHIP	https://doi.org/10.1126/sciadv.1701393
392	TTN	Q8WZ42	KETN-1;TTN-1;UNC-89;UNC-22	Q23551;H2FLH2;O01761;A0A2I2LDW1;A0A2I2LG61;A0A2C9C332;A0A061ACT3;A0A2I2LDV8;A0A2I2LDV4;A0A2I2LG13;A0A061AE24;H2FLH3;A0A2C9C2V3;G4SLH0;A0A2C9C2V5;A0A2I2LDX0;A0A2C9C3B7;A0A2C9C330;A0A2I2LDV7;A0A2C9C2S8;A0A2C9C2G8;A0A2C9C365;V6CLP5;A0A2C9C2W9	WBGene00006436;WBGene00004130;WBGene00006759;WBGene00006820				Homo sapiens	CHIP	https://thebiogrid.org
393	GRB2	P62993	SEM-5	P29355	WBGene00004774				Homo sapiens	CHIP	https://thebiogrid.org
394	RPS20	P60866-2	RPS-20	Q8WQA8	WBGene00004489		Yes		Homo sapiens	CHIP	https://doi.org/10.1126/sciadv.1701393
395	NOD2	Q9HC29							Homo sapiens	CHIP	https://thebiogrid.org
396	RALY	Q9UKM9					Yes		Homo sapiens	CHIP	https://doi.org/10.1126/sciadv.1701393
397	FAU	E9PR30	RPS-30	Q18231	WBGene00004499		Yes		Homo sapiens	CHIP	https://doi.org/10.1126/sciadv.1701393
398	MYH9	P35579;P35579	NMY-1;NMY-2	Q22869;G5EBY3;A0A5E4LXR0;Q20641	WBGene00003777;WBGene00003776		Yes		Homo sapiens	CHIP	https://thebiogrid.org;https://doi.org/10.1126/sciadv.1701393
399	LRRK2	Q5S007;Q5S007;Q5S007	LRK-1	Q9TZM3	WBGene00003068	Yes			Homo sapiens	CHIP	https://thebiogrid.org;http://www.interactome-atlas.org;https://awi.cuhk.edu.cn/~ubinet/index.php
400	CLGN	O14967	CNX-1	P34652;V6CLE5	WBGene00000567		Yes		Homo sapiens	CHIP	https://doi.org/10.1126/sciadv.1701393
401	TOMM40	O96008	TOMM-40	Q18090	WBGene00007686				Homo sapiens	CHIP	https://thebiogrid.org
402	HAVCR1	Q96D42							Homo sapiens	CHIP	https://thebiogrid.org
403	UBA2	Q9UBT2;Q9UBT2	UBA-2	Q9NAN1	WBGene00006700		Yes		Homo sapiens;Caenorhabditis elegans	CHIP;CHN-1	https://thebiogrid.org;https://doi.org/10.1126/sciadv.1701393;https://doi.org/10.1016/j.molcel.2022.08.003
404	FBXO27	Q8NI29							Homo sapiens	CHIP	https://thebiogrid.org
405	HSF1	Q00613;Q00613	HSF-1	G5EFT5	WBGene00002004	Yes			Homo sapiens	CHIP	https://thebiogrid.org;https://awi.cuhk.edu.cn/~ubinet/index.php
406	HSPA4L	O95757	HSP-110	Q05036	WBGene00016250				Homo sapiens;Caenorhabditis elegans	CHIP;CHN-1	https://thebiogrid.org;https://doi.org/10.1016/j.molcel.2022.08.003
407	IDE	P14735	C02G6.1;C28F5.4;Y70C5C.1;C02G6.2;F44E7.4	Q8IA89;Q10040;G5ED87;Q17593;O16249;Q6A598;Q8MXK1	WBGene00015360;WBGene00016185;WBGene00018426;WBGene00013492		Yes		Homo sapiens	CHIP	https://doi.org/10.1126/sciadv.1701393
408	WARS	P23381	WARS-1	G5EDY2	WBGene00006945		Yes		Homo sapiens	CHIP	https://doi.org/10.1126/sciadv.1701393
409	PPP1CB	P62140	GSP-1	Q27497	WBGene00001747		Yes		Homo sapiens	CHIP	https://doi.org/10.1126/sciadv.1701393
410	UBE2L3	P68036	UBC-18	Q21633	WBGene00006713				Homo sapiens	CHIP	https://thebiogrid.org
411	AK1	Q5T9B7	F40F8.1;F38B2.4;C29F7.3	A0A0K3ARK6;Q20140;O17622;Q20230	WBGene00009575;WBGene00009531;WBGene00007812		Yes		Homo sapiens	CHIP	https://doi.org/10.1126/sciadv.1701393
412	WDR34	Q96EX3							Mus musculus	CHIP	https://thebiogrid.org
413	RPL35A	P18077	RPL-33	P49180	WBGene00004447		Yes		Homo sapiens	CHIP	https://doi.org/10.1126/sciadv.1701393
414	FBXO10	Q9UK96							Homo sapiens	CHIP	https://thebiogrid.org
415	COIL	P38432							Homo sapiens	CHIP	https://thebiogrid.org
416	CDKN1A	P38936							Homo sapiens	CHIP	https://thebiogrid.org
417	HSDL1	Q3SXM5	STDH-1;STDH-2;DHS-27;STDH-3;STDH-4;LET-767	O17795;Q11177;Q17703;Q17704;A0A3B1DQF4;O16925;Q09517	WBGene00007363;WBGene00007364;WBGene00008678;WBGene00002891;WBGene00000990;WBGene00006435				Mus musculus	CHIP	https://thebiogrid.org
418	S100A2	P29034;P29034				Yes			Homo sapiens	CHIP	https://thebiogrid.org;https://awi.cuhk.edu.cn/~ubinet/index.php
419	CSNK1G2	P78368	CSNK-1	Q8WQ99	WBGene00013709				Homo sapiens	CHIP	https://thebiogrid.org
420	TRIM68	Q6AZZ1							Homo sapiens	CHIP	https://thebiogrid.org
421	CCNF	P41002							Homo sapiens	CHIP	https://thebiogrid.org
422	RPS16	Q6IPX4;P62249	RPS-16	Q22054	WBGene00004485		Yes		Homo sapiens	CHIP	https://doi.org/10.1126/sciadv.1701393
423	ATP6AP2	O75787	VHA-20	Q9XTY9	WBGene00010993				Homo sapiens	CHIP	https://thebiogrid.org
424	CIP2A	Q8TCG1				Yes			Homo sapiens	CHIP	https://awi.cuhk.edu.cn/~ubinet/index.php
425	IGF2R	P11717							Homo sapiens	CHIP	https://thebiogrid.org
426	DNAJA3	Q96EY1	DNJ-10	Q8TA83	WBGene00001028				Homo sapiens	CHIP	https://thebiogrid.org
427	BSG	P35613							Homo sapiens	CHIP	https://thebiogrid.org
428	PIK3R6	Q5UE93							Homo sapiens	CHIP	https://thebiogrid.org
429	TOP1	P11387	TOP-1	O17966	WBGene00006595				Homo sapiens	CHIP	https://thebiogrid.org
430	ACD	Q96AP0							Homo sapiens	CHIP	https://thebiogrid.org
431	NHSL1	Q5SYE7							Mus musculus	CHIP	https://thebiogrid.org
432	SGK1	O00141;O00141	SGK-1	Q2PJ68	WBGene00004789	Yes			Homo sapiens	CHIP	https://thebiogrid.org;https://awi.cuhk.edu.cn/~ubinet/index.php
433	MTCH1	Q9NZJ7	MTCH-1	H2KYJ5	WBGene00018395				Homo sapiens	CHIP	https://thebiogrid.org
434	FBXO7	Q9Y3I1							Homo sapiens	CHIP	https://thebiogrid.org
435	CYLD	Q9NQC7	CYLD-1	Q7JMS4;H2L265;H2L266	WBGene00009594				Homo sapiens	CHIP	https://thebiogrid.org
436	TP53	P04637;P04637;P04637				Yes			Homo sapiens	CHIP	https://thebiogrid.org;https://awi.cuhk.edu.cn/~ubinet/index.php;https://doi.org/10.1126/sciadv.1701393
437	HLA-C	A2AEA2					Yes		Homo sapiens	CHIP	https://doi.org/10.1126/sciadv.1701393
438	XIAP	P98170							Homo sapiens	CHIP	https://thebiogrid.org
439	CENPU	Q71F23							Mus musculus	CHIP	https://thebiogrid.org
440	EIF6	P56537;P56537	EIF-6	O62106	WBGene00001234				Mus musculus;Homo sapiens	CHIP	https://thebiogrid.org
441	KATNA1	O75449	MEI-1	P34808	WBGene00003183				Homo sapiens	CHIP	https://thebiogrid.org
442	POLR1B	Q9H9Y6	RPOA-2	Q27493	WBGene00008781				Mus musculus	CHIP	https://thebiogrid.org
443	CUL4B	Q13620	CUL-4	Q17392	WBGene00000839				Homo sapiens	CHIP	https://thebiogrid.org
444	SRC	P12931;P12931	SRC-1;SRC-2	G5EE56;O45539	WBGene00005077;WBGene00005078	Yes			Homo sapiens	CHIP	https://thebiogrid.org;https://awi.cuhk.edu.cn/~ubinet/index.php
445	POT1	Q9NUX5							Homo sapiens	CHIP	https://thebiogrid.org
446	MAP3K12	Q12852	DLK-1	O01700;D6VPA3	WBGene00001008	Yes			Homo sapiens	CHIP	https://awi.cuhk.edu.cn/~ubinet/index.php
447	TLR4	O00206							Homo sapiens	CHIP	https://thebiogrid.org
448	UAP1	Q16222	C36A4.4	Q18493	WBGene00007965		Yes		Homo sapiens	CHIP	https://doi.org/10.1126/sciadv.1701393
449	STIL	Q15468							Homo sapiens	CHIP	https://thebiogrid.org
450	NANOS1	Q8WY41				Yes			Homo sapiens	CHIP	https://awi.cuhk.edu.cn/~ubinet/index.php
451	APP	P05067	APL-1	Q10651	WBGene00000149				Homo sapiens	CHIP	https://thebiogrid.org
452	JOSD1	Q15040	JOSD-1	Q8IAA2	WBGene00022190				Homo sapiens	CHIP	https://thebiogrid.org
453	ABI1	Q8IZP0	ABI-1	Q10929	WBGene00015146		Yes		Homo sapiens	CHIP	https://doi.org/10.1126/sciadv.1701393
454	RUNX1	Q01196;Q01196	RNT-1	G5EFQ5	WBGene00004393	Yes			Homo sapiens	CHIP	https://thebiogrid.org;https://awi.cuhk.edu.cn/~ubinet/index.php
455	RPL27	P61353	RPL-27	P91914	WBGene00004441		Yes		Homo sapiens	CHIP	https://doi.org/10.1126/sciadv.1701393
456	VCP	P55072	CDC-48.2;CDC-48.1	P54811;P54812	WBGene00007352;WBGene00008053				Homo sapiens;Caenorhabditis elegans	CHIP;CHN-1	https://thebiogrid.org;https://doi.org/10.1016/j.molcel.2022.08.003
457	RIN3	Q8TB24	RIN-1	G5EFI0;I7J4D1;G5EBS9;G5EG71;G5ED02;G5EFE4;G5EDQ3;G5ECF0;I7LFF0	WBGene00008183				Homo sapiens	CHIP	https://thebiogrid.org
458	HSPE1	P61604	Y22D7AL.10	Q965Q1	WBGene00021248				Mus musculus	CHIP	https://thebiogrid.org
459	FOXO1	Q12778;Q12778	DAF-16	A0A0K3AR63;O16850;A0A0K3AWG6;A0A0K3AR95;A0A0K3ATP5	WBGene00000912	Yes			Homo sapiens	CHIP	https://thebiogrid.org;https://awi.cuhk.edu.cn/~ubinet/index.php
460	LCK	P06239	SRC-1	G5EE56	WBGene00005077				Homo sapiens	CHIP	https://thebiogrid.org
461	PPID	Q08752					Yes		Homo sapiens	CHIP	https://doi.org/10.1126/sciadv.1701393
462	BMPR1A	P36894	SMA-6	Q09488	WBGene00004860				Mus musculus	CHIP	https://thebiogrid.org
463	AIMP2	Q13155							Homo sapiens	CHIP	https://thebiogrid.org
464	PRPF19	Q9UMS4	PRP-19	Q10051	WBGene00020423				Homo sapiens	CHIP	https://thebiogrid.org
465	SRM	P19623	SPDS-1	G5EFG3;B4E3X6	WBGene00012909		Yes		Homo sapiens	CHIP	https://doi.org/10.1126/sciadv.1701393
466	COTL1	Q14019					Yes		Homo sapiens	CHIP	https://doi.org/10.1126/sciadv.1701393
467	SLC25A12	O75746	K02F3.2	Q21153	WBGene00019326				Mus musculus	CHIP	https://thebiogrid.org
468	OLA1	Q9NTK5	OLA-1	P91917	WBGene00012344				Homo sapiens	CHIP	https://thebiogrid.org
469	CLOCK	O15516							Homo sapiens	CHIP	https://thebiogrid.org
470	CTBP2	P56545;P56545-3;P56545	CTBP-1	Q20595	WBGene00006424	Yes			Homo sapiens	CHIP	https://thebiogrid.org;http://www.interactome-atlas.org;https://awi.cuhk.edu.cn/~ubinet/index.php
471	SMAD5	Q99717	SMA-2;SMA-3	Q02330;A0A4V0IIJ7;P45896	WBGene00004857;WBGene00004856				Homo sapiens	CHIP	https://thebiogrid.org
472	NFKB1	P19838							Homo sapiens	CHIP	https://thebiogrid.org
473	PPP3CA	Q08209;Q08209	TAX-6	Q0G819	WBGene00006527	Yes			Homo sapiens	CHIP	https://thebiogrid.org;https://doi.org/10.1126/sciadv.1701393
474	MAZ	P56270							Mus musculus	CHIP	https://thebiogrid.org
475	TRIM14	Q14142							Homo sapiens	CHIP	https://thebiogrid.org
476	CHUK	O15111							Homo sapiens	CHIP	https://thebiogrid.org
477	TALDO1	P37837	TALD-1	Q8T876;Q966C7	WBGene00021286		Yes		Homo sapiens	CHIP	https://doi.org/10.1126/sciadv.1701393
478	USP5	P45974;P45974	USP-5	P91502;A0A8D9I6U5	WBGene00020839		Yes		Homo sapiens	CHIP	https://thebiogrid.org;https://doi.org/10.1126/sciadv.1701393
479	RPL26	P61254	RPL-26	Q19869;A0A146I8J1	WBGene00004440				Mus musculus	CHIP	https://thebiogrid.org
480	SERPINB1	P30740	SRP-6;SRP-7	Q6QUQ6;G5EFH4;G5EBT3;A9Z1L1;Q6QUQ5	WBGene00005648;WBGene00005647				Mus musculus;Caenorhabditis elegans	CHIP;CHN-1	https://thebiogrid.org;https://doi.org/10.1016/j.molcel.2022.08.003
481	PTGES3	Q15185;A0A087WYT3	ZC395.10	Q23280	WBGene00022599		Yes		Homo sapiens	CHIP	https://thebiogrid.org;https://doi.org/10.1126/sciadv.1701393
482	UQCRHL	A0A096LP55	T27E9.2	O45864	WBGene00012094		Yes		Homo sapiens	CHIP	https://doi.org/10.1126/sciadv.1701393
483	MAST1	Q9Y2H9	KIN-4	G5EFA4;G5EBW1;H9G329;G5EG63;H9G328;H9G331;H9G330;A0A061AKZ2;D3KFW7	WBGene00002192				Homo sapiens	CHIP	https://thebiogrid.org
484	WDR43	Q15061	T10B5.3	O76407;A0A0K3AV49	WBGene00020389		Yes		Homo sapiens	CHIP	https://doi.org/10.1126/sciadv.1701393
485	VPS4A	Q9UN37	VPS-4	Q9BL83	WBGene00021334				Mus musculus;Caenorhabditis elegans	CHIP;CHN-1	https://thebiogrid.org;https://doi.org/10.1016/j.molcel.2022.08.003
486	PCBP1	Q15365	PES-4	Q95Y67	WBGene00003978				Homo sapiens	CHIP	https://thebiogrid.org
487	BCR	P11274							Homo sapiens	CHIP	https://thebiogrid.org
488	MSI2	Q96DH6	MSI-1	G5EFS2	WBGene00003423				Mus musculus	CHIP	https://thebiogrid.org
489	PSMD14	O00487	F37A4.5;RPN-11	P41883;O76577	WBGene00004467;WBGene00018135				Homo sapiens	CHIP	https://thebiogrid.org
490	HAX1	O00165							Homo sapiens	CHIP	https://thebiogrid.org
491	ARRB2	P32121	ARR-1	P51485	WBGene00000195				Homo sapiens	CHIP	https://thebiogrid.org
492	RPS18	P62269	RPS-18	O18240	WBGene00004487		Yes		Homo sapiens	CHIP	https://doi.org/10.1126/sciadv.1701393
493	TRIP10	Q15642	TOCA-2;TOCA-1	Q9XUS7;Q19253	WBGene00010663;WBGene00017298		Yes		Homo sapiens	CHIP	https://doi.org/10.1126/sciadv.1701393
494	RPL10	P27635	RPL-10	Q09533	WBGene00004421		Yes		Homo sapiens	CHIP	https://doi.org/10.1126/sciadv.1701393
495	CASP6	P55212							Homo sapiens	CHIP	https://thebiogrid.org
496	RPA3	P35244							Homo sapiens	CHIP	https://thebiogrid.org
497	PARK2	O60260							Homo sapiens	CHIP	https://thebiogrid.org
498	NTRK1	P04629	TRK-1	A0A4V0IL59	WBGene00017039				Homo sapiens	CHIP	https://thebiogrid.org
499	EDC4	Q6P2E9	Y44E3A.6	Q8ITV6;Q8ITV7	WBGene00021551		Yes		Homo sapiens	CHIP	https://doi.org/10.1126/sciadv.1701393
500	XRN2	Q9H0D6	XRN-2	Q9U299	WBGene00006964		Yes		Homo sapiens	CHIP	https://doi.org/10.1126/sciadv.1701393
501	HLA-A	P01892					Yes		Homo sapiens	CHIP	https://doi.org/10.1126/sciadv.1701393
502	TERT	O14746							Homo sapiens	CHIP	https://thebiogrid.org
503	TCEB3	Q14241							Homo sapiens	CHIP	https://thebiogrid.org
504	CYP2W1	Q8TAV3	CYP-14A2	Q27505	WBGene00010706				Homo sapiens	CHIP	https://thebiogrid.org
505	RAB2A	P61019	UNC-108	A0A2C9C3C9;O01577;A0A2C9C379;I7FN62;A0A2C9C2Y0	WBGene00006833		Yes		Homo sapiens;Caenorhabditis elegans	CHIP;CHN-1	https://doi.org/10.1126/sciadv.1701393;https://doi.org/10.1016/j.molcel.2022.08.003
506	SKP2	Q13309	SKPT-1	Q8MQ34;Q09397	WBGene00018613				Homo sapiens	CHIP	https://thebiogrid.org
507	ADCK1	Q86TW2	D2023.6	O17735	WBGene00008410				Homo sapiens	CHIP	https://thebiogrid.org
508	FMR1	Q06787							Homo sapiens	CHIP	https://thebiogrid.org
509	ACTB	P60709	ACT-3;ACT-2;ACT-1;ACT-4	P10986;P10984;Q95ZL1;P0DM42;P0DM41	WBGene00000066;WBGene00000064;WBGene00000065;WBGene00000063				Homo sapiens;Caenorhabditis elegans	CHIP;CHN-1	https://thebiogrid.org;https://doi.org/10.1016/j.molcel.2022.08.003
510	PLEC	Q15149	VAB-10	A0A1N7SYN9;G5ECG8;Q86NF7;G5ECP9;A0A1N7SYQ0;G5EEC4;A0A1N7SYP3;A0A1N7SYN2;A0A1N7SYR7;A0A1N7SYN7;G5EFM4;Q86NF9;G5EFD1;Q86NF8;G5EDD3;G5EFK7;G5EFW2	WBGene00006876		Yes		Homo sapiens	CHIP	https://doi.org/10.1126/sciadv.1701393
511	MYH1	P12882	MYO-5;MYO-6;UNC-54;MYO-1;MYO-2;MYO-3	P02566;Q21000;P12845;O62244;P12844;Q5FC20;P02567	WBGene00006789;WBGene00003515;WBGene00002348;WBGene00009730;WBGene00019064;WBGene00003514				Mus musculus	CHIP	https://thebiogrid.org
512	HORMAD2	Q8N7B1	HIM-3	G5EBG0	WBGene00001862				Homo sapiens	CHIP	https://thebiogrid.org
513	HNRNPD	Q14103;Q14103-2;Q14103					Yes		Homo sapiens	CHIP	https://thebiogrid.org;https://doi.org/10.1126/sciadv.1701393
514	HNRNPH1	P31943	HRPF-2	V6CLR1;Q8MXR2	WBGene00022253				Mus musculus	CHIP	https://thebiogrid.org
515	PITPNB	P48739-3	Y54F10AR.1	Q965T2	WBGene00021854		Yes		Homo sapiens	CHIP	https://doi.org/10.1126/sciadv.1701393
516	GRM2	Q14416	MGL-1	Q09630;A0A0K3AWH7;A0A0K3ASV1;A3FPK2	WBGene00003232				Homo sapiens	CHIP	https://thebiogrid.org
517	MRPL42	S4R2Z7	LPL-1	A0A1N7SYX2	WBGene00003066		Yes		Homo sapiens	CHIP	https://doi.org/10.1126/sciadv.1701393
518	UBE2E3	Q969T4							Homo sapiens	CHN-1;CHIP	https://thebiogrid.org
519	CYB5R3	P00387-3	HPO-19;T05H4.4	O16522;O16521	WBGene00020267;WBGene00020268		Yes		Homo sapiens	CHIP	https://doi.org/10.1126/sciadv.1701393
520	MAP3K9	P80192	MLK-1	A0A0K3AV08	WBGene00003374				Homo sapiens	CHIP	https://thebiogrid.org
521	AARS	P49588;P49588-2	AARS-2	O01541	WBGene00000197		Yes		Homo sapiens	CHIP	https://doi.org/10.1126/sciadv.1701393
522	SMAD1	Q15797;Q15797;Q15797-1	SMA-2;SMA-3	Q02330;A0A4V0IIJ7;P45896	WBGene00004857;WBGene00004856	Yes			Homo sapiens	CHIP	https://thebiogrid.org;http://www.interactome-atlas.org;https://awi.cuhk.edu.cn/~ubinet/index.php
523	DNAJC11	Q9NVH1	DNJ-9	P91243	WBGene00001027				Homo sapiens	CHIP	https://thebiogrid.org
524	NR3C1	P04150;P04150				Yes			Homo sapiens	CHIP	https://thebiogrid.org;https://awi.cuhk.edu.cn/~ubinet/index.php
525	CANX	D6RB85;P27824-2	CNX-1	P34652;V6CLE5	WBGene00000567		Yes		Homo sapiens	CHIP	https://doi.org/10.1126/sciadv.1701393
526	CACYBP	Q9HB71							Homo sapiens	CHIP	https://thebiogrid.org
527	TOPBP1	Q92547	MUS-101	Q20129	WBGene00009507				Mus musculus	CHIP	https://thebiogrid.org
528	ENO1	P06733	ENOL-1	Q27527	WBGene00011884				Homo sapiens	CHIP	https://thebiogrid.org
529	TCF7L2	Q9NQB0	POP-1	Q10666	WBGene00004077				Homo sapiens	CHIP	https://thebiogrid.org
530	STK4	Q13043	CST-1;CST-2	Q9NB31;Q304D8	WBGene00016038;WBGene00017472	Yes			Homo sapiens	CHIP	https://awi.cuhk.edu.cn/~ubinet/index.php
531	TEAD3	Q99594	EGL-44	A0A2C9C3C4;A0A2C9C3H3;Q19849;A0A2C9C2W1;A0A2C9C333;A0A2C9C2P8	WBGene00001208				Homo sapiens	CHIP	https://thebiogrid.org
532	CTNNB1	P35222	HMP-2	H2L2I2;O44326	WBGene00001979				Homo sapiens	CHIP	https://thebiogrid.org
533	PRDX5	P30044					Yes		Homo sapiens	CHIP	https://doi.org/10.1126/sciadv.1701393
534	BRD8	Q9H0E9							Homo sapiens	CHIP	https://thebiogrid.org
535	TP63	Q9H3D4							Homo sapiens	CHIP	https://thebiogrid.org
536	EGFR	P00533;Q504U8	LET-23	B5BM27;B5BM28;A0A0K3AX35;P24348	WBGene00002299				Homo sapiens	CHIP	https://thebiogrid.org;http://www.interactome-atlas.org
537	HSPA1B	P08107	HSP-1	P09446	WBGene00002005				Homo sapiens	CHIP	https://thebiogrid.org
538	CDK6	Q00534	CDK-4	Q9XTR1	WBGene00000406				Mus musculus	CHIP	https://thebiogrid.org
539	TCF4	P15884	HLH-2	G5EEG9	WBGene00001949				Mus musculus	CHIP	https://thebiogrid.org
540	YAP1	P46937							Homo sapiens	CHIP	https://thebiogrid.org
541	P4HA2	O15460	DPY-18;PHY-2	Q20065;Q10576	WBGene00001077;WBGene00004025				Homo sapiens	CHIP	https://thebiogrid.org
542	SLC25A5	P05141	ANT-1.2;ANT-1.3;ANT-1.4;ANT-1.1	O45865;O01813;G5EFU2;G5EFW8	WBGene00007057;WBGene00020140;WBGene00010485;WBGene00006439				Mus musculus	CHIP	https://thebiogrid.org
543	ESR2	Q92731;Q92731				Yes			Homo sapiens	CHIP	https://thebiogrid.org;https://awi.cuhk.edu.cn/~ubinet/index.php
544	DDX58	O95786	DRH-3;DRH-1	Q93413;G5EDI8;V6CIX1	WBGene00008400;WBGene00001090				Homo sapiens	CHIP	https://thebiogrid.org
545	REC8	O95072							Homo sapiens	CHIP	https://thebiogrid.org
546	PGAM1	P18669					Yes		Homo sapiens	CHIP	https://doi.org/10.1126/sciadv.1701393
547	RPS15A	P62244	RPS-22	A0A146I8V3;O17218;A8WIR1	WBGene00004491		Yes		Homo sapiens	CHIP	https://doi.org/10.1126/sciadv.1701393
548	HSP90AA1	P07900-1;P07900	DAF-21	Q18688	WBGene00000915	Yes			Homo sapiens	CHIP	http://www.interactome-atlas.org;https://awi.cuhk.edu.cn/~ubinet/index.php
549	CFLAR	O15519;O15519-1							Homo sapiens	CHIP	https://thebiogrid.org;http://www.interactome-atlas.org
550	STK11	Q15831;Q15831;Q15831-1	PAR-4	Q9GN62	WBGene00003919	Yes			Homo sapiens	CHIP	https://thebiogrid.org;http://www.interactome-atlas.org;https://awi.cuhk.edu.cn/~ubinet/index.php
551	IREB2	P48200	ACO-1	Q23500	WBGene00000040				Homo sapiens	CHIP	https://thebiogrid.org
552	SLC1A5	Q15758	GLT-4	A0A7R9SUN6;Q22682	WBGene00001622		Yes		Homo sapiens	CHIP	https://doi.org/10.1126/sciadv.1701393
553	PSMA4	P25789	PAS-3	Q9N599	WBGene00003924				Homo sapiens	CHIP	https://thebiogrid.org
554	ATL1	Q8WXF7	ATLN-1	Q688Z6;U4PLG5;Q9BMU4;U4PQS6	WBGene00021868				Homo sapiens	CHIP	https://thebiogrid.org
555	BAG5	Q9UL15							Homo sapiens	CHIP	https://thebiogrid.org
556	NR3C2	P08235							Homo sapiens	CHIP	https://thebiogrid.org
557	CLTC	Q00610	CHC-1	P34574	WBGene00011867				Mus musculus	CHIP	https://thebiogrid.org
558	EZR	E7EQR4	ERM-1	G5EES2;G5EGU8;G5EBK3	WBGene00001333		Yes		Homo sapiens	CHIP	https://doi.org/10.1126/sciadv.1701393
559	EIF2AK1	Q9BQI3							Homo sapiens	CHIP	https://thebiogrid.org
560	ACTA2	P62736	ACT-5	O45815	WBGene00000067				Mus musculus	CHIP	https://thebiogrid.org
561	UBA6	A0AVT1	UBA-1	C1P636;Q27481;Q3S1J5	WBGene00006699		Yes		Homo sapiens;Caenorhabditis elegans	CHIP;CHN-1	https://doi.org/10.1126/sciadv.1701393;https://doi.org/10.1016/j.molcel.2022.08.003
562	H2AFY	O75367					Yes		Homo sapiens	CHIP	https://doi.org/10.1126/sciadv.1701393
563	KHDRBS1	Q07666							Homo sapiens	CHIP	https://thebiogrid.org
564	ERBB2	P04626;P04626	LET-23	B5BM27;B5BM28;A0A0K3AX35;P24348	WBGene00002299	Yes			Homo sapiens	CHIP	https://thebiogrid.org;https://awi.cuhk.edu.cn/~ubinet/index.php
565	HUNK	P57058							Homo sapiens	CHIP	https://thebiogrid.org
566	PUF60	Q9UHX1-2;Q9UHX1;Q9UHX1	RNP-6	Q9N3S4	WBGene00004389		Yes		Homo sapiens	CHIP	https://thebiogrid.org;https://doi.org/10.1126/sciadv.1701393
567	DNAJB8	Q8NHS0	DNJ-24	Q9TY07	WBGene00001042				Homo sapiens	CHIP	https://thebiogrid.org
568	TXLNG	Q9NUQ3	T22C1.6	Q22666	WBGene00011917				Homo sapiens	CHIP	https://thebiogrid.org
569	UNC45B	Q8IWX7	UNC-45	G5EG62	WBGene00006781			Yes	Caenorhabditis elegans;Homo sapiens	CHN-1;CHIP	https://thebiogrid.org;https://doi.org/10.1016/j.molcel.2022.08.003
570	EIF3B	P55884-2	EIF-3.B	Q9XWI6	WBGene00001225		Yes		Homo sapiens	CHIP	https://doi.org/10.1126/sciadv.1701393
571	CSNK1A1	P48729	KIN-19	P42168	WBGene00002202				Homo sapiens	CHIP	https://thebiogrid.org
572	LRRC47	Q8N1G4	Y54E10A.6	Q9N3F2	WBGene00021828		Yes		Homo sapiens	CHIP	https://doi.org/10.1126/sciadv.1701393
573	PSMC1	P62191	RPT-2	O16368	WBGene00004502		Yes		Homo sapiens	CHIP	https://doi.org/10.1126/sciadv.1701393
574	INO80	Q9ULG1							Homo sapiens	CHIP	https://thebiogrid.org
575	PKN3	Q6P5Z2	PKN-1	A0A4V0ILM7;G5EGE3;G5EFX2;A0A4V0IL76	WBGene00009793				Homo sapiens	CHIP	https://thebiogrid.org
576	GATA4	P43694				Yes			Homo sapiens	CHIP	https://awi.cuhk.edu.cn/~ubinet/index.php
577	STAU1	O95793	STAU-1	Q94239	WBGene00018857				Mus musculus	CHIP	https://thebiogrid.org
578	SMAD2	Q15796	SMA-2;SMA-3	Q02330;A0A4V0IIJ7;P45896	WBGene00004857;WBGene00004856				Homo sapiens	CHIP	https://thebiogrid.org
579	RPN1	P04843	RIBO-1	Q9GZH4	WBGene00020683		Yes		Homo sapiens	CHIP	https://doi.org/10.1126/sciadv.1701393
580	DCTN1	Q14203	DNC-1	L8EC32;E2JKZ0;L8E938;Q23542;E2JKY8	WBGene00001017		Yes		Homo sapiens	CHIP	https://doi.org/10.1126/sciadv.1701393
581	KLHDC2	Q9Y2U9							Homo sapiens	CHIP	https://thebiogrid.org
582	PSMA3	P25788	PAS-7	Q09583	WBGene00003928				Homo sapiens	CHIP	https://thebiogrid.org
583	PTK2	Q05397	KIN-32	Q95YD4	WBGene00002213				Homo sapiens	CHIP	https://thebiogrid.org
584	HNRNPM	P52272;M0QZM1	C25A1.4	Q9XVS2	WBGene00045383		Yes		Homo sapiens;Mus musculus	CHIP	https://thebiogrid.org;https://doi.org/10.1126/sciadv.1701393
585	HMGB1	P09429;P09429	HMG-1.2	Q09390	WBGene00001972		Yes		Homo sapiens	CHIP	https://thebiogrid.org;https://doi.org/10.1126/sciadv.1701393
586	RBM14	Q96PK6-5					Yes		Homo sapiens	CHIP	https://doi.org/10.1126/sciadv.1701393
587	DNAJB12	Q9NXW2	DNJ-1	Q17438	WBGene00001019				Homo sapiens	CHIP	https://thebiogrid.org
588	GSK3B	P49841	GSK-3	Q9U2Q9	WBGene00001746				Homo sapiens;Caenorhabditis elegans	CHIP;CHN-1	https://thebiogrid.org;https://doi.org/10.1016/j.molcel.2022.08.003
589	HSP90AB1	P08238;P08238	DAF-21	Q18688	WBGene00000915				Homo sapiens	CHIP	https://thebiogrid.org;http://www.interactome-atlas.org
590	PTEN	P60484;P60484	DAF-18	G5EE01	WBGene00000913	Yes			Homo sapiens	CHIP	https://thebiogrid.org;https://awi.cuhk.edu.cn/~ubinet/index.php
591	RAD23B	P54727	RAD-23	Q23451	WBGene00013924				Homo sapiens	CHIP	https://thebiogrid.org
592	OTUD3	Q5T2D3							Homo sapiens	CHIP	https://thebiogrid.org
593	KCNQ4	P56696	KQT-1	Q8MQC5;G5EDN5	WBGene00002233				Homo sapiens	CHIP	https://thebiogrid.org
594	MITF	O75030	HLH-30	H2KZZ2	WBGene00020930				Homo sapiens	CHIP	https://thebiogrid.org
595	CLIC1	O00299	EXL-1;EXC-4	O45405;Q8WQA4	WBGene00001371;WBGene00001365		Yes		Homo sapiens	CHIP	https://doi.org/10.1126/sciadv.1701393
596	PRKACB	P22694	KIN-1	A0A2X0T496;P21137	WBGene00002189	Yes			Homo sapiens	CHIP	https://awi.cuhk.edu.cn/~ubinet/index.php
597	ERICH1	E5RHA3							Mus musculus	CHIP	https://thebiogrid.org
598	NXF1	Q9UBU9	NXF-1;NXF-2	Q9XVS7;B5BM32;Q9XVS8	WBGene00003834;WBGene00003835				Homo sapiens	CHIP	https://thebiogrid.org
599	HLA-B	P01889					Yes		Homo sapiens	CHIP	https://doi.org/10.1126/sciadv.1701393
600	DNAJC12	Q9UKB3	K07F5.16	Q7YWX3;A0A061ADR1	WBGene00010640				Homo sapiens	CHIP	https://thebiogrid.org
601	ABCG2	Q9UNQ0	WHT-4;WHT-1;WHT-5;WHT-2;WHT-7;WHT-8;WHT-3;WHT-6	P90746;Q22802;A0A8S4QAZ9;Q9U2D0;A0A8S4QFC8;A0A8S4QD72;Q11180;A0A8S4Q9J2;A0A9R9;Q09466;A0A131MCE2;A0A8S4QGL9;A0A131MAX2;A0A8S4QBW8;H2L028;Q19585;O16574;A0A131MBH6	WBGene00007060;WBGene00007513;WBGene00008950;WBGene00015479;WBGene00012925;WBGene00017179;WBGene00007631;WBGene00021535				Homo sapiens	CHIP	https://thebiogrid.org
602	KCND2	Q9NZV8	SHL-1	Q95XD1	WBGene00022240				Homo sapiens	CHIP	https://thebiogrid.org
603	HMGCS1	Q01581	HMGS-1	P54871	WBGene00017769		Yes		Homo sapiens	CHIP	https://doi.org/10.1126/sciadv.1701393
604	NOP58	Q9Y2X3	NOL-5				Yes		Homo sapiens	CHIP	https://doi.org/10.1126/sciadv.1701393
605	SNAI2	O43623	SNAI-1	O45103	WBGene00019299				Homo sapiens	CHIP	https://thebiogrid.org
606	PAICS	P22234	PACS-1	Q95QA3;Q10457	WBGene00044077;WBGene00015116				Homo sapiens	CHIP	https://thebiogrid.org
607	NEFM	P07197				Yes			Homo sapiens	CHIP	https://awi.cuhk.edu.cn/~ubinet/index.php
608	RELA	Q04206							Homo sapiens	CHIP	https://thebiogrid.org
609	PEX14	O75381	PRX-14	Q93930	WBGene00004199				Homo sapiens	CHIP	https://thebiogrid.org
610	USP19	O94966	F07A11.4	I2HA92;Q19132	WBGene00008547				Homo sapiens	CHIP	https://thebiogrid.org
611	ARL3	P36405	ARL-3	O45379	WBGene00000188		Yes		Homo sapiens	CHIP	https://doi.org/10.1126/sciadv.1701393
612	IRAK1	P51617	PIK-1	G5ECP4	WBGene00004029				Homo sapiens	CHIP	https://thebiogrid.org
613	CPPED1	Q9BRF8					Yes		Homo sapiens	CHIP	https://doi.org/10.1126/sciadv.1701393
614	PSMB2	P49721	PBS-4	P91477	WBGene00003950				Homo sapiens	CHIP	https://thebiogrid.org
615	SP7	Q8TDD2							Homo sapiens	CHIP	https://thebiogrid.org
616	CUL3	Q13618	CUL-3	A0A0K3AV81;A0A0K3ASX8;Q17391;A0A0K3AY70	WBGene00000838				Homo sapiens;Caenorhabditis elegans	CHIP;CHN-1	https://thebiogrid.org;https://doi.org/10.1016/j.molcel.2022.08.003
617	MAPK3	P27361;P27361	MPK-1	P39745	WBGene00003401	Yes			Homo sapiens	CHIP	https://thebiogrid.org;https://doi.org/10.1126/sciadv.1701393
618	DNAJA1	P31689;P31689	DNJ-19;DNJ-12	O16303;O45502	WBGene00001037;WBGene00001030		Yes		Homo sapiens;Caenorhabditis elegans	CHIP;CHN-1	https://thebiogrid.org;https://doi.org/10.1126/sciadv.1701393;https://doi.org/10.1016/j.molcel.2022.08.003
619	MAPT	P10636;P10636	PTL-1	O02592;P90973;H2KY94;Q95QG4	WBGene00004212	Yes			Homo sapiens	CHIP	https://thebiogrid.org;https://awi.cuhk.edu.cn/~ubinet/index.php
620	GRK6	P43250	GRK-1	Q09537	WBGene00001708				Homo sapiens	CHIP	https://thebiogrid.org
621	PFN1	P07737							Homo sapiens	CHIP	https://thebiogrid.org
622	RPIA	P49247	RPIA-1	P41994	WBGene00015101				Mus musculus	CHIP	https://thebiogrid.org
623	LEF1	Q9UJU2	POP-1	Q10666	WBGene00004077				Homo sapiens	CHIP	https://thebiogrid.org
624	RUFY1	Q96T51							Homo sapiens	CHIP	https://thebiogrid.org
625	DNAJB5	O75953	DNJ-13	Q20774	WBGene00001031				Homo sapiens	CHIP	https://thebiogrid.org
626	AHNAK	Q09666							Mus musculus	CHIP	https://thebiogrid.org
627	SLC6A4	P31645;P31645	MOD-5;DAT-1	Q9N3C7;Q963F3;Q03614	WBGene00000934;WBGene00003387	Yes			Homo sapiens	CHIP	https://thebiogrid.org;https://awi.cuhk.edu.cn/~ubinet/index.php
628	BIN1	O00499	AMPH-1	Q21004	WBGene00010272				Mus musculus	CHIP	https://thebiogrid.org
629	CKB	P12277	F32B5.1;F46H5.3;W10C8.5;ZC434.8;ARGK-1	O45011;Q27535;O45518;Q10454;O01854	WBGene00013894;WBGene00009706;WBGene00017975;WBGene00018519;WBGene00021128		Yes		Homo sapiens	CHIP	https://doi.org/10.1126/sciadv.1701393
630	RBBP4	Q09028	LIN-53;RBA-1	P90916;P90917	WBGene00004312;WBGene00003036		Yes		Homo sapiens	CHIP	https://doi.org/10.1126/sciadv.1701393
631	EMC1	Q8N766	EMC-1	Q86S39;H2L0C0	WBGene00019209		Yes		Homo sapiens	CHIP	https://doi.org/10.1126/sciadv.1701393
632	ILVBL	A1L0T0	T26C12.1	O61856	WBGene00020831				Mus musculus	CHIP	https://thebiogrid.org
633	RPA4	Q13156							Homo sapiens	CHIP	https://thebiogrid.org
634	EIF4G1	Q04637-9	IFG-1	B5BM23;Q21531;A0A486WX07;B5BM24;Q7JMF0	WBGene00002066		Yes		Homo sapiens	CHIP	https://doi.org/10.1126/sciadv.1701393
635	JAK3	P52333							Homo sapiens	CHIP	https://thebiogrid.org
636	CLEC16A	Q2KHT3	GOP-1	P46578;Q95UF8	WBGene00001660				Homo sapiens	CHIP	https://thebiogrid.org
637	BACE1	P56817;P56817				Yes			Homo sapiens	CHIP	https://thebiogrid.org;https://awi.cuhk.edu.cn/~ubinet/index.php
638	VWA2	Q5GFL6							Homo sapiens	CHIP	https://thebiogrid.org
639	RPL12	P30050	RPL-12	P61866	WBGene00004424		Yes		Homo sapiens	CHIP	https://doi.org/10.1126/sciadv.1701393
640	RAE1	P78406	RAE-1	Q93454	WBGene00003803		Yes		Homo sapiens	CHIP	https://doi.org/10.1126/sciadv.1701393
641	GUCY1A3	Q02108							Homo sapiens	CHIP	https://thebiogrid.org
642	MICALL1	Q8N3F8					Yes		Homo sapiens	CHIP	https://doi.org/10.1126/sciadv.1701393
643	MEX3C	Q5U5Q3							Homo sapiens	CHIP	https://thebiogrid.org
644	EPPK1	P58107					Yes		Homo sapiens	CHIP	https://doi.org/10.1126/sciadv.1701393
645	GCNT4	Q9P109	GLY-16;GLY-17;GLY-19;GLY-18;GLY-15;GLY-1	Q962C2;P50432;Q962C6;G5ECK8;G5EEZ8;Q19730;O02315;Q962C1;Q962C3;Q962C4;G5EDP7;L8E6J1;G5EBK7	WBGene00001626;WBGene00003214;WBGene00001641;WBGene00001643;WBGene00001644;WBGene00001642;WBGene00001640				Mus musculus	CHIP	https://thebiogrid.org
646	PRRC2B	Q5JSZ5							Mus musculus	CHIP	https://thebiogrid.org
647	PRKACA	P17612;P17612	KIN-1	A0A2X0T496;P21137	WBGene00002189	Yes			Homo sapiens	CHIP	https://thebiogrid.org;https://awi.cuhk.edu.cn/~ubinet/index.php
648	LTA4H	P09960	C42C1.11;ZC416.6	O44183;G5EFT4;U4PAP4	WBGene00022610;WBGene00016589		Yes		Homo sapiens	CHIP	https://doi.org/10.1126/sciadv.1701393
649	CLN6	Q9NWW5							Mus musculus	CHIP	https://thebiogrid.org
650	NHLRC2	Q8NBF2					Yes		Homo sapiens	CHIP	https://doi.org/10.1126/sciadv.1701393
651	CLCC1	Q96S66					Yes		Homo sapiens	CHIP	https://doi.org/10.1126/sciadv.1701393
652	MET	P08581	F11E6.8	C0P284;Q9XVQ7;F1LIN3	WBGene00008711				Homo sapiens	CHIP	https://thebiogrid.org
653	YWHAE	P62258;P62258							Saccharomyces cerevisiae (S288c);Homo sapiens	CHIP	https://thebiogrid.org
654	PDK3	Q15120	PDHK-2	Q02332	WBGene00022719				Homo sapiens	CHIP	https://thebiogrid.org
655	MYO3B	Q8WXR4							Homo sapiens	CHIP	https://thebiogrid.org
656	S100P	P25815;P25815				Yes			Homo sapiens	CHIP	https://thebiogrid.org;https://awi.cuhk.edu.cn/~ubinet/index.php
657	F3	P13726							Homo sapiens	CHIP	https://thebiogrid.org
658	CDC37L1	Q7L3B6							Homo sapiens	CHIP	https://thebiogrid.org
659	RNF43	Q68DV7	PLR-1	Q9U2B7	WBGene00023404				Homo sapiens	CHIP	https://thebiogrid.org
660	UBC	P0CG48;P0CG48	UBQ-1	P0CG71	WBGene00006727				Rattus norvegicus;Homo sapiens	CHIP	https://thebiogrid.org
661	SHARPIN	Q9H0F6							Homo sapiens	CHIP	https://thebiogrid.org
662	GUCY1B3	Q02153	GCY-32;GCY-36;GCY-35;GCY-37;GCY-34	O02298;H2L2G5;Q6DNF4;H2L2G4;Q6DNF7;P92006;Q6DNF3	WBGene00001552;WBGene00001555;WBGene00001556;WBGene00001554;WBGene00001557				Homo sapiens	CHIP	https://thebiogrid.org
663	RUNX2	Q13950;Q13950-2;Q13950	RNT-1	G5EFQ5	WBGene00004393	Yes			Homo sapiens	CHIP	https://thebiogrid.org;http://www.interactome-atlas.org;https://awi.cuhk.edu.cn/~ubinet/index.php
664	CREM	Q03060;Q03060	CRH-1	Q8IU49;Q8IU48;Q9U2I0	WBGene00000793	Yes			Rattus norvegicus;Homo sapiens	CHIP	https://thebiogrid.org;https://awi.cuhk.edu.cn/~ubinet/index.php
665	CEP55	Q53EZ4					Yes		Homo sapiens	CHIP	https://doi.org/10.1126/sciadv.1701393
666	NDUFS2	O75306	NDUF-2.2;GAS-1	Q93873;Q22800	WBGene00006463;WBGene00001520		Yes		Homo sapiens;Caenorhabditis elegans	CHIP;CHN-1	https://doi.org/10.1126/sciadv.1701393;https://doi.org/10.1016/j.molcel.2022.08.003
667	SP1	P08047							Mus musculus	CHIP	https://thebiogrid.org
668	ARF6	P62330	ARF-6	Q9U2S4	WBGene00000184				Homo sapiens	CHIP	https://thebiogrid.org
669	S100A10	P60903					Yes		Homo sapiens	CHIP	https://doi.org/10.1126/sciadv.1701393
670	CDC37	Q16543;Q16543	CDC-37	O02108;Q336L8	WBGene00021097		Yes		Homo sapiens	CHIP	https://thebiogrid.org;https://doi.org/10.1126/sciadv.1701393
671	BMP7	P18075	DBL-1	G5EEL5	WBGene00000936				Homo sapiens	CHIP	https://thebiogrid.org
672	UBE2N	P61088	UBC-13	Q95XX0	WBGene00006708				Caenorhabditis elegans;Homo sapiens	CHN-1;CHIP	https://thebiogrid.org;https://doi.org/10.1016/j.molcel.2022.08.003
673	SLC27A3	Q5K4L6							Homo sapiens	CHIP	https://thebiogrid.org
674	MAPK7	Q13164							Mus musculus	CHIP	https://thebiogrid.org
675	EGLN3	Q9H6Z9	EGL-9	G5EBV0	WBGene00001178				Homo sapiens	CHIP	https://thebiogrid.org
676	UBA52	P62987	UBQ-2	P49632	WBGene00006728				Homo sapiens	CHIP	https://thebiogrid.org
677	LMNB1	P20700	MUA-6;IFA-1;IFB-2;LMN-1;IFB-1;IFA-3;IFA-4	Q21065;P90901;M1Z854;O02365;Q19286;Q21443;A0A4V0IIR6;P90900;Q19289	WBGene00002053;WBGene00002051;WBGene00003052;WBGene00003485;WBGene00002052;WBGene00002050;WBGene00002054				Mus musculus	CHIP	https://thebiogrid.org
678	TNIP2	Q8NFZ5							Homo sapiens	CHIP	https://thebiogrid.org
679	SMAD4	Q13485;Q13485	SMA-4	Q2L6Y5;P45897	WBGene00004858	Yes			Homo sapiens	CHIP	https://thebiogrid.org;https://awi.cuhk.edu.cn/~ubinet/index.php
680	G3BP1	Q13283	GTBP-1	Q21351	WBGene00010677		Yes		Homo sapiens	CHIP	https://doi.org/10.1126/sciadv.1701393
681	SAMD4B	Q5PRF9	ZC190.4	O76699	WBGene00022538		Yes		Homo sapiens	CHIP	https://doi.org/10.1126/sciadv.1701393
682	NPRL2	Q8WTW4	NPRL-2	W6SBD7;W6RQZ3	WBGene00018635				Homo sapiens	CHIP	https://thebiogrid.org
683	NEK4	P51957							Homo sapiens	CHIP	https://thebiogrid.org
684	ANKK1	Q8NFD2							Homo sapiens	CHIP	https://thebiogrid.org
685	ACBD5	Q5T8D3	MAA-1;ACBP-4	Q20862;Q9XTZ5	WBGene00007680;WBGene00018949				Homo sapiens	CHIP	https://thebiogrid.org
686	HSPA1A	P08107	HSP-1	P09446	WBGene00002005				Homo sapiens	CHIP	https://thebiogrid.org
687	PA2G4	Q9UQ80	W08E12.7	Q9N5B3	WBGene00021088				Homo sapiens	CHIP	https://thebiogrid.org
688	SBSN	Q6UWP8					Yes		Homo sapiens	CHIP	https://doi.org/10.1126/sciadv.1701393
689	PPA2	Q9H2U2-2	PYP-1	Q18680	WBGene00008149		Yes		Homo sapiens	CHIP	https://doi.org/10.1126/sciadv.1701393
690	FOSL2	P15408							Mus musculus	CHIP	https://thebiogrid.org
691	DNAJC5	Q9H3Z4	DNJ-14	E5QCE7;Q21162	WBGene00001032				Homo sapiens	CHIP	https://thebiogrid.org
692	UBE2D1	P51668							Homo sapiens	CHN-1;CHIP	https://thebiogrid.org
693	UBXN2A	P68543	UBXN-2	U4PAW3;U4PBA6;Q9N2W5	WBGene00022381				Homo sapiens	CHIP	https://thebiogrid.org
694	PSMD4	P55036;P55036	RPN-10	O61742	WBGene00004466	Yes			Homo sapiens	CHIP	https://thebiogrid.org;https://awi.cuhk.edu.cn/~ubinet/index.php
695	DHX30	Q7L2E3							Homo sapiens	CHIP	https://thebiogrid.org
696	EIF2S2	P20042	IFTB-1	Q21230	WBGene00010560		Yes		Homo sapiens	CHIP	https://doi.org/10.1126/sciadv.1701393
697	FLG2	Q5D862					Yes		Homo sapiens	CHIP	https://doi.org/10.1126/sciadv.1701393
698	BIRC2	Q13490							Homo sapiens	CHIP	https://thebiogrid.org
699	CD4	P01730							Homo sapiens	CHIP	https://thebiogrid.org
700	SEC24A	O95486	SEC-24.2	Q23368	WBGene00004756				Homo sapiens	CHIP	https://thebiogrid.org
701	MFHAS1	Q9Y4C4							Homo sapiens	CHIP	https://thebiogrid.org
702	RECQL4	O94761							Homo sapiens	CHIP	https://thebiogrid.org
703	TBL3	Q12788	Y53C12B.1	O18215	WBGene00013143		Yes		Homo sapiens	CHIP	https://doi.org/10.1126/sciadv.1701393
704	WWOX	Q9NZC7	K10H10.6;E04F6.15;DC2.5;DHS-8;F32A5.8;DHS-7	Q19062;U4PB98;Q95QN9;Q9XU55;O45680;Q9UAW2;U4PLQ0;Q95QH4	WBGene00017131;WBGene00017082;WBGene00000972;WBGene00000971;WBGene00017971;WBGene00010762				Homo sapiens	CHIP	https://thebiogrid.org
705	MCF2	P10911;P10911	CGEF-1	O02134;H2KYI7;H2KYI8	WBGene00006496	Yes			Homo sapiens	CHIP	https://thebiogrid.org;https://awi.cuhk.edu.cn/~ubinet/index.php
706	UBE2W	Q96B02	UBC-16	Q9XWF6	WBGene00006711				Homo sapiens	CHIP	https://thebiogrid.org
707	FBXO42	Q6P3S6	Y50D7A.1	A0A6V7QZG4;A0A6V7QYH4	WBGene00021751				Homo sapiens	CHIP	https://thebiogrid.org
708	SBDS	A0A087X020	SBDS-1	Q23202	WBGene00021063		Yes		Homo sapiens	CHIP	https://doi.org/10.1126/sciadv.1701393
709	FASTKD5	Q7L8L6							Mus musculus	CHIP	https://thebiogrid.org
710	RAD50	Q92878	RAD-50	O44199;A5JYU5	WBGene00004296				Mus musculus	CHIP	https://thebiogrid.org
711	AKT1	P31749;P31749	AKT-1;AKT-2	Q17941;Q9XTG7	WBGene00000103;WBGene00000102	Yes			Homo sapiens	CHIP	https://thebiogrid.org;https://awi.cuhk.edu.cn/~ubinet/index.php
712	BAG2	O95816-1;O95816;O95816	UNC-23	Q5TKA9;O61980;Q86S24	WBGene00006760		Yes		Homo sapiens	CHIP	https://thebiogrid.org;http://www.interactome-atlas.org;https://doi.org/10.1126/sciadv.1701393
713	VPS29	F8VXU5	VPS-29	Q9XVX5;Q86D99	WBGene00014234		Yes		Homo sapiens	CHIP	https://doi.org/10.1126/sciadv.1701393
714	PACRG	Q96M98	E04F6.2	Q19060	WBGene00017122				Homo sapiens	CHIP	https://thebiogrid.org
715	PELI3	Q8N2H9	PELI-1	Q22967	WBGene00017766				Homo sapiens	CHIP	https://thebiogrid.org
716	AIFM1	O95831	WAH-1	Q9U229;K8ESD4;Q8HJ11	WBGene00006937		Yes		Homo sapiens;Caenorhabditis elegans	CHIP;CHN-1	https://doi.org/10.1126/sciadv.1701393;https://doi.org/10.1016/j.molcel.2022.08.003
717	DUT	P33316	DUT-1	G5EET2	WBGene00010609		Yes		Homo sapiens;Caenorhabditis elegans	CHIP;CHN-1	https://doi.org/10.1126/sciadv.1701393;https://doi.org/10.1016/j.molcel.2022.08.003
718	EIF5A	P63241;P63241	IFF-2;IFF-1	G1K0V8;P34563;Q20751;G1K0V9	WBGene00002064;WBGene00002065	Yes			Homo sapiens	CHIP	https://thebiogrid.org;https://awi.cuhk.edu.cn/~ubinet/index.php
719	KPNB1	Q14974	IMB-1	Q9BIB8	WBGene00002075		Yes		Homo sapiens;Caenorhabditis elegans	CHIP;CHN-1	https://doi.org/10.1126/sciadv.1701393;https://doi.org/10.1016/j.molcel.2022.08.003
720	RPS24	P62847	RPS-24	Q1XFY9	WBGene00004493				Mus musculus	CHIP	https://thebiogrid.org
721	CLEC1B	Q9P126							Homo sapiens	CHIP	https://thebiogrid.org
722	DDIAS	Q8IXT1;Q8IXT1-1							Homo sapiens	CHIP	https://thebiogrid.org;http://www.interactome-atlas.org
723	RNH1	P13489					Yes		Homo sapiens	CHIP	https://doi.org/10.1126/sciadv.1701393
724	NAP1L1	P55209	NAP-1	Q19007	WBGene00017075		Yes		Homo sapiens	CHIP	https://doi.org/10.1126/sciadv.1701393
725	PRKAG3	Q9UGI9	AAKG-1;AAKG-3	A0A1I6CM85;A0A1I6CM91;Q9BHL6;A0A1I6CMB9;A0A1I6CM90;A0A1T5HUL8;A0A1T5HUK9;Q9N501	WBGene00013732;WBGene00021527				Homo sapiens	CHIP	https://thebiogrid.org
726	SDCCAG3	Q96C92							Homo sapiens	CHIP	https://thebiogrid.org
727	BAIAP2	Q9UQB8							Mus musculus	CHIP	https://thebiogrid.org
728	ATCAY	Q86WG3-1;Q86WG3;Q86WG3				Yes			Homo sapiens	CHIP	https://thebiogrid.org;http://www.interactome-atlas.org;https://awi.cuhk.edu.cn/~ubinet/index.php
729	IRF1	P10914;P10914				Yes			Homo sapiens	CHIP	https://thebiogrid.org;https://awi.cuhk.edu.cn/~ubinet/index.php
730	PLD2	O14939	PLD-1	G5EDU3	WBGene00004040				Homo sapiens	CHIP	https://thebiogrid.org
731	AVPR2	P30518	NTR-2;NTR-1	A0A486WV28;O02300;O62169	WBGene00008808;WBGene00011582				Homo sapiens	CHIP	https://thebiogrid.org
732	EPHA2	P29317	VAB-1	O61460	WBGene00006868	Yes			Homo sapiens	CHIP	https://awi.cuhk.edu.cn/~ubinet/index.php
733	FZR1	Q9UM11	FZR-1	A0A7R9SW82;Q09649	WBGene00001510				Homo sapiens	CHIP	https://thebiogrid.org
734	DNAJC25	Q9H1X3	DNJ-2;C47A4.1	Q17433;Q9U3L9	WBGene00001020;WBGene00008122				Mus musculus	CHIP	https://thebiogrid.org
735	CAND1	Q86VP6	CAND-1	G5ED41	WBGene00013606				Homo sapiens	CHIP	https://thebiogrid.org
736	STMN2	Q93045							Homo sapiens	CHIP	https://thebiogrid.org
737	TPM1	P09493	LEV-11	A0A0K3ATR6;A0A0K3ARC0;A0A0K3AQT4;Q27249;A0A0K3AWP0;A0A0K3ATS1;A0A0K3AUC0;K8ESC3;K8ERM4;A0A0K3ARB5;K8FDX2;A0A0K3AQS9;Q22866;A0A0K3AUC2;A0A1Q2U2F4	WBGene00002978				Homo sapiens	CHIP	https://thebiogrid.org
738	LIMS1	P48059-3;P48059	UNC-97	P50464	WBGene00006826		Yes		Homo sapiens	CHIP	https://thebiogrid.org;https://doi.org/10.1126/sciadv.1701393
739	NOGENE	H3BNC9;H3BN98					Yes		Homo sapiens	CHIP	https://doi.org/10.1126/sciadv.1701393
740	TXN2	Q99757;Q99757	TRX-2	Q17424;G3MU08	WBGene00007099				Homo sapiens	CHIP	https://thebiogrid.org;http://www.interactome-atlas.org
741	ALDH3B1	P43353	ALH-4;ALH-5	O44555;Q86S57;A0A486WWU7;Q8MXJ7;O16518	WBGene00000111;WBGene00000110				Homo sapiens;Caenorhabditis elegans	CHIP;CHN-1	https://thebiogrid.org;https://doi.org/10.1016/j.molcel.2022.08.003
742	SUGT1	Q9Y2Z0	D1054.3	J7RNI7;Q18949	WBGene00008371		Yes		Homo sapiens	CHIP	https://doi.org/10.1126/sciadv.1701393
743	MAP3K7	O43318	MOM-4;Y105C5A.24	Q9NF64;Q9XTC6	WBGene00013643;WBGene00003396				Homo sapiens	CHIP	https://thebiogrid.org
744	TSSK1B	Q9BXA7	Y38H8A.4;TAG-344;C27D6.11	O62424;O61821;Q4U220	WBGene00012638;WBGene00044388;WBGene00015230				Homo sapiens	CHIP	https://thebiogrid.org
745	CSNK2A1	P68400	KIN-3	P18334	WBGene00002191				Homo sapiens	CHIP	https://thebiogrid.org
746	KLHL29	Q96CT2							Homo sapiens	CHIP	https://thebiogrid.org
747	PGR	P06401							Homo sapiens	CHIP	https://thebiogrid.org
748	RGS17	Q9UGC6;Q9UGC6	RGS-1;RGS-2	P49808;P34295;G5EFC5;G5ECA3;D1MN65;G5EFV0	WBGene00004345;WBGene00004344				Homo sapiens	CHIP	https://thebiogrid.org;http://www.interactome-atlas.org
749	ATG9B	Q674R7	ATG-9	H2L0M4;Q9TXN6	WBGene00020706				Homo sapiens	CHIP	https://thebiogrid.org
750	YWHAQ	P27348	FTT-2;PAR-5	Q20655;N1NV25;P41932;W6EKY2	WBGene00003920;WBGene00001502				Homo sapiens	CHIP	https://thebiogrid.org
751	AHR	P35869;P35869	AHR-1	O44712	WBGene00000096	Yes			Homo sapiens	CHIP	https://thebiogrid.org;https://awi.cuhk.edu.cn/~ubinet/index.php
752	TRAF2	Q12933;Q12933	TRF-1;Y110A7A.2	Q9N586;G5EG80	WBGene00006612;WBGene00022454	Yes			Homo sapiens	CHIP	https://thebiogrid.org;https://awi.cuhk.edu.cn/~ubinet/index.php
753	SOHLH1	Q5JUK2							Homo sapiens	CHIP	https://thebiogrid.org
754	KPNA2	P52292							Homo sapiens	CHIP	https://thebiogrid.org
755	HSPA9	P38646	HSP-6	P11141	WBGene00002010				Homo sapiens	CHIP	https://thebiogrid.org
756	UBE2E1	P51965							Homo sapiens	CHN-1;CHIP	https://thebiogrid.org
757	KLHL34	Q8N239							Homo sapiens	CHIP	https://thebiogrid.org
758	PSMC3	P17980	RPT-5	O76371	WBGene00004505		Yes		Homo sapiens	CHIP	https://doi.org/10.1126/sciadv.1701393
759	BAG1	Q99933;Q99933-4;Q99933	BAG-1	O44739	WBGene00000236	Yes			Homo sapiens	CHIP	https://thebiogrid.org;http://www.interactome-atlas.org;https://awi.cuhk.edu.cn/~ubinet/index.php
760	PNPO	Q9NVS9	F57B9.1	Q20939	WBGene00018996		Yes		Homo sapiens	CHIP	https://doi.org/10.1126/sciadv.1701393
761	SLC3A2	P08195-4	ATGP-1	Q9XVU3;A5Z2U2	WBGene00000224		Yes		Homo sapiens	CHIP	https://doi.org/10.1126/sciadv.1701393
762	UBE2M	P61081							Homo sapiens	CHIP	https://thebiogrid.org
763	SP110	Q9HB58							Homo sapiens	CHIP	https://thebiogrid.org
764	HELB	Q8NG08							Mus musculus	CHIP	https://thebiogrid.org
765	RAC1	P63000-2	CED-10;RAC-2	Q03206;Q94124	WBGene00000424;WBGene00004287		Yes		Homo sapiens;Caenorhabditis elegans	CHIP;CHN-1	https://doi.org/10.1126/sciadv.1701393;https://doi.org/10.1016/j.molcel.2022.08.003
766	DNAJC9	Q8WXX5	DNJ-23	Q22751	WBGene00001041				Mus musculus	CHIP	https://thebiogrid.org
767	TYSND1	Q2T9J0							Homo sapiens	CHIP	https://thebiogrid.org
768	PARP10	Q53GL7							Homo sapiens	CHIP	https://thebiogrid.org
769	DYNC1I2	Q13409;Q13409	DYCI-1	O45087;A0A486WV95	WBGene00015927		Yes		Homo sapiens;Caenorhabditis elegans	CHIP;CHN-1	https://thebiogrid.org;https://doi.org/10.1126/sciadv.1701393;https://doi.org/10.1016/j.molcel.2022.08.003
770	YWHAH	Q04917					Yes		Homo sapiens	CHIP	https://doi.org/10.1126/sciadv.1701393
771	PKM	P14618	PYK-2;PYK-1	Q3S1I8;D3YT37;D3YT36;O17835;B7WNA0;Q23539;Q7JL40;O17836	WBGene00009126;WBGene00014001				Homo sapiens	CHIP	https://thebiogrid.org
772	TERF1	P54274;P54274-2							Homo sapiens	CHIP	https://thebiogrid.org;http://www.interactome-atlas.org
773	MKKS	Q9NPJ1;Q9NPJ1				Yes			Homo sapiens	CHIP	https://thebiogrid.org;https://awi.cuhk.edu.cn/~ubinet/index.php
774	UBAP2L	Q14157							Mus musculus	CHIP	https://thebiogrid.org
775	KCNC4	Q03721	SHW-3;SHW-1;EGL-36	G5EDK3;A0A3B1DVP6;G5ECD2;Q8I4L3;Q8I4L2;Q19464;G5EFC3;Q8I4L1;G5EEK7;A0A3B1E007;Q8I4L4;G5EC00	WBGene00001202;WBGene00008819;WBGene00004793				Homo sapiens	CHIP	https://thebiogrid.org
776	XRCC6	P12956	CKU-70	Q9U2D2	WBGene00000519		Yes		Homo sapiens	CHIP	https://doi.org/10.1126/sciadv.1701393
777	GSTP1	P09211	GST-25;GST-1;GST-23;GST-10;GST-41	O61750;Q9N4X8;Q966G8;P91505;P10299;A0A0M7RDX7	WBGene00001771;WBGene00001789;WBGene00001749;WBGene00001758;WBGene00001773		Yes		Homo sapiens;Caenorhabditis elegans	CHIP;CHN-1	https://doi.org/10.1126/sciadv.1701393;https://doi.org/10.1016/j.molcel.2022.08.003
778	LGALS1	P09382							Homo sapiens	CHIP	https://thebiogrid.org
779	RBM39	Q14498	Y55F3AM.3	Q8MXS6;Q9N368	WBGene00021921		Yes		Homo sapiens	CHIP	https://doi.org/10.1126/sciadv.1701393
780	PRPH	P41219							Homo sapiens	CHIP	https://thebiogrid.org
781	RMND5A	Q9H871	T07D1.2	Q22302	WBGene00020301				Homo sapiens	CHIP	https://thebiogrid.org
782	ADRM1	Q16186;Q16186	RPN-13	A0A2K5ATW5;Q09289	WBGene00016981		Yes		Homo sapiens	CHIP	https://thebiogrid.org;https://doi.org/10.1126/sciadv.1701393
783	WDR83	Q9BRX9	F33G12.2	Q19986	WBGene00018014				Mus musculus	CHIP	https://thebiogrid.org
784	URGCP	Q8TCY9							Homo sapiens	CHIP	https://thebiogrid.org
785	RFX1	P22670	DAF-19	Q09555	WBGene00000914				Homo sapiens	CHIP	https://thebiogrid.org
786	GIGYF1	O75420	C18H9.3	Q09237	WBGene00016002				Mus musculus	CHIP	https://thebiogrid.org
787	SLC12A3	P55017;P55017	NKCC-1	E9P898;H8ESD4;G5EFE5;H8ESD5;G5EFN5;E9P897;L8E912;G5EEQ4	WBGene00012543	Yes			Homo sapiens	CHIP	https://thebiogrid.org;https://awi.cuhk.edu.cn/~ubinet/index.php
788	CNBP	P62633	K08D12.3	Q8MXU9;Q966I7	WBGene00019537				Mus musculus	CHIP	https://thebiogrid.org
789	ACE2	Q9BYF1	ACN-1	Q18581	WBGene00000039				Homo sapiens	CHIP	https://thebiogrid.org
790	METTL14	Q9HCE5							Homo sapiens	CHIP	https://thebiogrid.org
791	MIF	P14174	MIF-1	Q9U228	WBGene00003234				Homo sapiens	CHIP	https://thebiogrid.org
792	CBR1	P16152					Yes		Homo sapiens	CHIP	https://doi.org/10.1126/sciadv.1701393
793	YARS	P54577	YARS-1	G5ED95;Q8MPU1;H2KZL6	WBGene00013677;WBGene00006968		Yes		Homo sapiens	CHIP	https://doi.org/10.1126/sciadv.1701393
794	EEF2	P13639	EEF-2	P29691	WBGene00001167		Yes		Homo sapiens	CHIP	https://doi.org/10.1126/sciadv.1701393
795	VHL	P40337							Homo sapiens	CHIP	https://thebiogrid.org
796	PABPN1	Q86U42	PABP-2	Q93233	WBGene00003904				Homo sapiens	CHIP	https://thebiogrid.org
797	MAP3K2	Q9Y2U5;Q9Y2U5				Yes			Homo sapiens	CHIP	https://thebiogrid.org;https://awi.cuhk.edu.cn/~ubinet/index.php
798	PARK7	Q99497	DJR-1.2;DJR-1.1	P90994;O16228	WBGene00015184;WBGene00016789				Homo sapiens	CHIP	https://thebiogrid.org
799	MARCH4	Q9P2E8							Homo sapiens	CHIP	https://thebiogrid.org
800	RUVBL2	Q9Y230	RUVB-2	Q9GZH2	WBGene00020687		Yes		Homo sapiens	CHIP	https://doi.org/10.1126/sciadv.1701393
801	EIF4A1	P60842	INF-1	P27639	WBGene00002083				Mus musculus	CHIP	https://thebiogrid.org
802	IQGAP1	P46940	PES-7	O17772	WBGene00003980		Yes		Homo sapiens	CHIP	https://doi.org/10.1126/sciadv.1701393
803	UBE2V1	Q13404	UEV-1	O45495	WBGene00006730				Homo sapiens	CHIP	https://thebiogrid.org
804	IRS4	O14654							Homo sapiens	CHIP	https://thebiogrid.org
805	IRF2BP2	Q7Z5L9-2	TAG-260	P92004;A0A486WXA8;A0A486WTX8;E1B6V0;A0A486WXY0;A0A486WWY4;B2D6P5;A0A486WVP3;N1NV21;Q9XVK9	WBGene00010867		Yes		Homo sapiens	CHIP	https://doi.org/10.1126/sciadv.1701393
806	HNRNPAB	Q99729-2;Q99729-3					Yes		Homo sapiens	CHIP	https://doi.org/10.1126/sciadv.1701393
807	DNAAF4	Q8WXU2-2							Homo sapiens	CHIP	http://www.interactome-atlas.org
808	OSBP	P22059	OBR-1	G2HK04;A7DTF2;Q95Q23;A7DTF3;Q9U2C7	WBGene00012930		Yes		Homo sapiens	CHIP	https://doi.org/10.1126/sciadv.1701393
809	MOS	P00540							Homo sapiens	CHIP	https://thebiogrid.org
810	KCNH2	Q12809	UNC-103	A0A8D7ZEU0;A0A8D7ZEP4;A0A8D7ZEX1;A0A8D7ZGB1;G5EFJ9;A0A8D7ZF36;A0A8D7ZGL5;A0A8D7ZEY3;A0A8D7ZGA2;A0A8D8EJ82	WBGene00006830				Homo sapiens	CHIP	https://thebiogrid.org
811	HERC5	Q9UII4	HERC-1	W6RTM2;W6SBJ0;Q9BL11;W6RY72;W6RS03	WBGene00021685				Homo sapiens	CHIP	https://thebiogrid.org
812	PHLPP1	O60346	F43C1.1	Q09564	WBGene00009647				Homo sapiens	CHIP	https://thebiogrid.org
813	HSD17B4	P51659-2	MAOC-1;DHS-28	Q19058;Q21481	WBGene00000991;WBGene00017123		Yes		Homo sapiens	CHIP	https://doi.org/10.1126/sciadv.1701393
814	NCOA3	Q9Y6Q9				Yes			Homo sapiens	CHIP	https://awi.cuhk.edu.cn/~ubinet/index.php
815	IGF2BP1	Q9NZI8	ZBP-1	K8ERX1;K8FE02;Q6A582;Q21605	WBGene00010908				Homo sapiens	CHIP	https://thebiogrid.org
816	KIAA1524	Q8TCG1	B0432.7	A0A0K3AQW3;A0A0K3AUF2	WBGene00015188				Homo sapiens	CHIP	https://thebiogrid.org
817	KLHL33	A6NCF5							Homo sapiens	CHIP	https://thebiogrid.org
818	CCT7	Q99832	CCT-7	Q86S29;Q9TZS5	WBGene00020391				Homo sapiens;Caenorhabditis elegans	CHIP;CHN-1	https://thebiogrid.org;https://doi.org/10.1016/j.molcel.2022.08.003
819	DPM1	O60762;O60762	DPM-1	Q9TYJ7;U4PF58	WBGene00022044	Yes			Homo sapiens	CHIP	https://thebiogrid.org;https://awi.cuhk.edu.cn/~ubinet/index.php
820	UBE2D2	P62837	LET-70	P35129	WBGene00002344				Caenorhabditis elegans;Homo sapiens	CHN-1;CHIP	https://thebiogrid.org
821	SOD1	P00441;P00441	SOD-1;SOD-4;SOD-5	P34461;P34697;Q27538;G5ECR5	WBGene00004930;WBGene00004933;WBGene00007036	Yes			Homo sapiens	CHIP	https://thebiogrid.org;https://awi.cuhk.edu.cn/~ubinet/index.php
822	NMRAL1	Q9HBL8							Homo sapiens	CHIP	https://thebiogrid.org
823	NAE1	Q13564-4	ULA-1	Q18217;A0A2K5ATU0	WBGene00006735		Yes		Homo sapiens;Caenorhabditis elegans	CHIP;CHN-1	https://doi.org/10.1126/sciadv.1701393;https://doi.org/10.1016/j.molcel.2022.08.003
824	G6PD	P11413	GSPD-1	Q27464	WBGene00007108				Homo sapiens;Caenorhabditis elegans	CHIP;CHN-1	https://thebiogrid.org;https://doi.org/10.1016/j.molcel.2022.08.003
825	KDM4B	O94953	JMJD-2	Q9U297	WBGene00012982				Homo sapiens	CHIP	https://thebiogrid.org
826	UBE2D3	P61077-3;P61077	LET-70	P35129	WBGene00002344		Yes		Caenorhabditis elegans;Homo sapiens	CHN-1;CHIP	https://thebiogrid.org;https://doi.org/10.1126/sciadv.1701393
827	UPF1	Q92900	SMG-2	O76512	WBGene00004880		Yes		Homo sapiens	CHIP	https://doi.org/10.1126/sciadv.1701393
828	RIPK4	P57078							Homo sapiens	CHIP	https://thebiogrid.org
829	CS	O75390	CTS-1	P34575	WBGene00000833		Yes		Homo sapiens	CHIP	https://doi.org/10.1126/sciadv.1701393
830	SNPH	O15079							Homo sapiens	CHIP	https://thebiogrid.org
831	FBXW11	Q9UKB1	LIN-23	A0A0K3AUM4;A0A0K3AWY7;A0A0K3ARM6;Q09990	WBGene00003009				Mus musculus	CHIP	https://thebiogrid.org
832	CAD	P27708	PYR-1	Q18990	WBGene00004259				Homo sapiens	CHIP	https://thebiogrid.org
833	TLR9	Q9NR96							Homo sapiens	CHIP	https://thebiogrid.org
834	UBE2V2	Q15819	UEV-1	O45495	WBGene00006730				Homo sapiens	CHIP	https://thebiogrid.org
835	PRMT5	O14744;O14744;O14744-1	PRMT-5	P46580	WBGene00016408	Yes			Homo sapiens	CHIP	https://thebiogrid.org;http://www.interactome-atlas.org;https://doi.org/10.1126/sciadv.1701393
836	EIF2B2	P49770	Y47H9C.7	Q9XWD5	WBGene00012950				Saccharomyces cerevisiae (S288c)	CHIP	https://thebiogrid.org
837	PRPF8	Q6P2Q9	PRP-8	P34369	WBGene00004187				Homo sapiens	CHIP	https://thebiogrid.org
838	TAL1	P17542;P17542				Yes			Homo sapiens	CHIP	https://thebiogrid.org;https://awi.cuhk.edu.cn/~ubinet/index.php
839	ERN1	O75460;O75460	IRE-1	E5QCG0;Q09499	WBGene00002147	Yes			Homo sapiens	CHIP	https://thebiogrid.org;https://awi.cuhk.edu.cn/~ubinet/index.php
840	DYRK1B	Q9Y463	MBK-1	Q8WQL7	WBGene00003149				Homo sapiens	CHIP	https://thebiogrid.org
841	FXR1	P51114							Homo sapiens	CHIP	https://thebiogrid.org
842	ESRRA	P11474							Homo sapiens	CHIP	https://thebiogrid.org
843	CLINT1	Q14677	RSD-3	Q18453	WBGene00004682				Xenopus laevis;Mus musculus	CHIP	https://thebiogrid.org
844	KCNA5	P22460	SHK-1	Q8I4B0	WBGene00014261				Homo sapiens	CHIP	https://thebiogrid.org
845	NUP155	O75694	NPP-8	Q95Y13;Q95Y15;M1Z882	WBGene00003794				Homo sapiens	CHIP	https://thebiogrid.org
846	FLNA	P21333	FLN-1	U4PRA0;U4PM01;D0IMZ5;U4PR92;H2B4N5;D0IMZ7;D0IMZ6;U4PB53;U4PR97;D0IMZ8;U4PEF1;Q9TYW4;U4PBK4;U4PEE3;U4PM04;H2B4N3;U4PB58;U4PEE8;U4PM09;H2B4N4;U4PBJ9;H2B4N0	WBGene00022048	Yes			Homo sapiens	CHIP	https://doi.org/10.1126/sciadv.1701393
847	CBR3	O75828					Yes		Homo sapiens	CHIP	https://doi.org/10.1126/sciadv.1701393
848	TUBG1	P23258	TBG-1	P34475	WBGene00006540				Homo sapiens;Caenorhabditis elegans	CHIP;CHN-1	https://thebiogrid.org;https://doi.org/10.1016/j.molcel.2022.08.003
849	NOX5	Q96PH1;Q96PH1				Yes			Homo sapiens	CHIP	https://thebiogrid.org;https://awi.cuhk.edu.cn/~ubinet/index.php
850	HSPBP1	Q9NZL4							Homo sapiens	CHIP	https://thebiogrid.org
851	LGR5	O75473	SYM-1	G5EFP4	WBGene00006366			Yes	Caenorhabditis elegans	CHN-1	https://doi.org/10.15252/embj.2021109566
852	UGT3A1	Q6NUS8	UGT-16	G5EGK7	WBGene00013901			Yes	Caenorhabditis elegans	CHN-1	https://doi.org/10.15252/embj.2021109566
853	REN	P00797	ASP-12	O01531	WBGene00017678			Yes	Caenorhabditis elegans	CHN-1	https://doi.org/10.15252/embj.2021109566
854	STIP1	P31948	STI-1	O16259	WBGene00019983			Yes	Caenorhabditis elegans	CHN-1	https://doi.org/10.15252/embj.2021109566
855	CRYAA	P02489	HSP-16.41	P06581	WBGene00002018			Yes	Caenorhabditis elegans	CHN-1	https://doi.org/10.15252/embj.2021109566
856	CRYAB	P02511	HSP-16.1;HSP-16.11	P34696	WBGene00002015;WBGene00002017			Yes	Caenorhabditis elegans	CHN-1	https://doi.org/10.15252/embj.2021109566
857	RPL5	P46777	RPL-5	P49405	WBGene00004416			Yes	Caenorhabditis elegans	CHN-1	https://doi.org/10.15252/embj.2021109566
858	BCAT2	O15382	BCAT-1	P54688	WBGene00001149			Yes	Caenorhabditis elegans	CHN-1	https://doi.org/10.15252/embj.2021109566;https://doi.org/10.1016/j.molcel.2022.08.003
859	PCDHAC1	Q9H158	CDH-10	Q5F4U0	WBGene00000402			Yes	Caenorhabditis elegans	CHN-1	https://doi.org/10.15252/embj.2021109566
860	DGKE	P52429	DGK-2	Q7Z299	WBGene00000959			Yes	Caenorhabditis elegans	CHN-1	https://doi.org/10.15252/embj.2021109566
861	AGPAT1	Q99943	ACL-1	Q93841	WBGene00010339			Yes	Caenorhabditis elegans	CHN-1	https://doi.org/10.15252/embj.2021109566
862	CCT8	P50990	CCT-8	Q9N358	WBGene00021934			Yes	Caenorhabditis elegans	CHN-1	https://doi.org/10.15252/embj.2021109566
863	CCT3	P49368	CCT-3	Q9N4J8	WBGene00018782			Yes	Caenorhabditis elegans	CHN-1	https://doi.org/10.15252/embj.2021109566;https://doi.org/10.1016/j.molcel.2022.08.003
864	CDC14A	Q9UNH5	CDC-14	P81299	WBGene00000383				Caenorhabditis elegans	CHN-1	https://thebiogrid.org
865	B4GAT1	O43505	BGNT-1.3	G5EGF3	WBGene00009032				Caenorhabditis elegans	CHN-1	https://thebiogrid.org
866	NOP9	Q86U38	ZK792.5	Q23591	WBGene00014078				Caenorhabditis elegans	CHN-1	https://thebiogrid.org
867	BTAF1	O14981	BTF-1	G5EF07	WBGene00000274				Caenorhabditis elegans	CHN-1	https://thebiogrid.org
868	PIGK	Q92643	PIGK-1	P49048	WBGene00011482				Caenorhabditis elegans	CHN-1	https://thebiogrid.org
869	UBE2NL	Q5JXB2	UBC-13	Q95XX0	WBGene00006708				Caenorhabditis elegans	CHN-1	https://thebiogrid.org;https://doi.org/10.1016/j.molcel.2022.08.003
870	PIK3C3	Q8NEB9	VPS-34	Q9TXI7	WBGene00006932				Caenorhabditis elegans	CHN-1	https://thebiogrid.org
871	PRKN	O60260	PDR-1	Q9XUS3	WBGene00003967				Caenorhabditis elegans	CHN-1	https://thebiogrid.org
872	Unknown ortholog #1		LPR-3	G5EEA2	WBGene00012261			Yes	Caenorhabditis elegans	CHN-1	https://doi.org/10.15252/embj.2021109566
873	Unknown ortholog #2		LPR-4	Q23164	WBGene00012257			Yes	Caenorhabditis elegans	CHN-1	https://doi.org/10.15252/embj.2021109566
874	Unknown ortholog #3		MEG-3	Q9TXM1	WBGene00001569				Caenorhabditis elegans	CHN-1	https://thebiogrid.org
875			GSP-4	P91420	WBGene00020187			Yes	Caenorhabditis elegans	CHN-1	https://doi.org/10.1016/j.molcel.2022.08.003
876			COX-6A	Q20779	WBGene00006519			Yes	Caenorhabditis elegans	CHN-1	https://doi.org/10.1016/j.molcel.2022.08.003
877			ISCU-1	O45948	WBGene00012885			Yes	Caenorhabditis elegans	CHN-1	https://doi.org/10.1016/j.molcel.2022.08.003
878			TTBK-8.2	Q18553	WBGene00016541			Yes	Caenorhabditis elegans	CHN-1	https://doi.org/10.1016/j.molcel.2022.08.003
879			IPGM-1	G5EFZ1	WBGene00019001			Yes	Caenorhabditis elegans	CHN-1	https://doi.org/10.1016/j.molcel.2022.08.003
880			Y71G12B.10	Q95XN1	WBGene00022150			Yes	Caenorhabditis elegans	CHN-1	https://doi.org/10.1016/j.molcel.2022.08.003
881			T25G12.13	H2L0K8	WBGene00219274			Yes	Caenorhabditis elegans	CHN-1	https://doi.org/10.1016/j.molcel.2022.08.003
882			ACOX-1.5	P34355	WBGene00008167			Yes	Caenorhabditis elegans	CHN-1	https://doi.org/10.1016/j.molcel.2022.08.003
883	O94906	PRPF6	PRP-6	Q9GRZ2	WBGene00013343			Yes	Caenorhabditis elegans	CHN-1	https://doi.org/10.1016/j.molcel.2022.08.003
884			UNC-132	A0A168H9Z7;H2L0N0;H2L0N1;O01619;Q95ZK4	WBGene00021078;WBGene00021078;WBGene00021078;WBGene00021078;WBGene00021078			Yes	Caenorhabditis elegans	CHN-1	https://doi.org/10.1016/j.molcel.2022.08.003
885	Q16875;A0A1W2PNV9;A0A1W2PR17;F2Z2I2;H0Y483;H0YDV0;Q5VX20;Q5W015;Q9BQU1;Q9BQU2;Q9BQU3;Q9H178	PFKFB4;PFKFB2;PFKFB1;PFKFB3	PFKB-1.1	Q95Y85;Q9N590	WBGene00022456;WBGene00022456			Yes	Caenorhabditis elegans	CHN-1	https://doi.org/10.1016/j.molcel.2022.08.003
886	P57737;E7EP81;I3L0X8;I3L0Z7;I3L1G9;I3L1M1;I3L1T5;I3L1Z1;I3L212;I3L258;I3L2S7;I3L2Y6;I3L351;I3L359;I3L423;I3L426;I3L442;I3L482;I3NI06	CORO7-PAM16;CORO7;CORO7-PAM16;CORO7	POD-1	G5EDS2;K8ESK9;K8F7Z0;K8FE00	WBGene00004075;WBGene00004075;WBGene00004075;WBGene00004075			Yes	Caenorhabditis elegans	CHN-1	https://doi.org/10.1016/j.molcel.2022.08.003
887	Q9NQ50	MRPL40	MRPL-40	Q9TZ90	WBGene00018793			Yes	Caenorhabditis elegans	CHN-1	https://doi.org/10.1016/j.molcel.2022.08.003
888			C46H11.2	Q9GYJ1	WBGene00016728			Yes	Caenorhabditis elegans	CHN-1	https://doi.org/10.1016/j.molcel.2022.08.003
889	P40306;J3QQN1;Q6IB22	PSMB7;PSMB10	PBS-2	O62102	WBGene00003948			Yes	Caenorhabditis elegans	CHN-1	https://doi.org/10.1016/j.molcel.2022.08.003
890	Q9H583;A2VDI1;B2RWN5;Q5T3Q7;Q6P664;Q96ES5	HEATR1	TOE-1	Q23495	WBGene00022739			Yes	Caenorhabditis elegans	CHN-1	https://doi.org/10.1016/j.molcel.2022.08.003
891			GLB-1	P30627	WBGene00014030			Yes	Caenorhabditis elegans	CHN-1	https://doi.org/10.1016/j.molcel.2022.08.003
892	Q86TU7;C9K0W5;Q6NXR6	SETD3	SET-27	Q9BL48	WBGene00022173			Yes	Caenorhabditis elegans	CHN-1	https://doi.org/10.1016/j.molcel.2022.08.003
893			F38B6.4	Q20143	WBGene00018174			Yes	Caenorhabditis elegans	CHN-1	https://doi.org/10.1016/j.molcel.2022.08.003
894	O95067;H0YMP3;H1UBN3	CCNB1;CCNB2	CYB-1	Q10653	WBGene00000865			Yes	Caenorhabditis elegans	CHN-1	https://doi.org/10.1016/j.molcel.2022.08.003
895	Q15388	TOMM20	TOMM-20	Q19766	WBGene00009092			Yes	Caenorhabditis elegans	CHN-1	https://doi.org/10.1016/j.molcel.2022.08.003
896	Q9NTJ3;C9IYK2;C9J578;C9J9E4;C9JJ64;C9JR83;C9JVD8;C9JWF0;E9PD53;F8WCB7;Q58F29;Q6NSG3;Q6P169	SMC4	SMC-4	Q20060	WBGene00004874			Yes	Caenorhabditis elegans	CHN-1	https://doi.org/10.1016/j.molcel.2022.08.003
897	P18085;C9J6P1;C9JAK5;C9JPM4;F8WDB3;U3KQF2	ARF5;ARF3;ARF1;ARF4	ARF-1.2	Q10943	WBGene00000182			Yes	Caenorhabditis elegans	CHN-1	https://doi.org/10.1016/j.molcel.2022.08.003
898	P08237;A0A024R0Y5;A0A0S2Z4A1;A0A0S2Z4A8;A0A0S2Z4I1;A0A2R8Y891;F8VNZ1;F8VP00;F8VSF5;F8VSF7;F8VTQ3;F8VTT5;F8VUB8;F8VVE3;F8VW30;F8VX13;F8VYK8;F8VZ53;F8VZI0;F8VZQ1;H0YHB8;P78457;Q7KYX9;Q96I60	PFKP;PFKL;PFKM	PFK-1.1	Q9TZL8	WBGene00022199			Yes	Caenorhabditis elegans	CHN-1	https://doi.org/10.1016/j.molcel.2022.08.003
899	P49821;B4DE93;E9PJL9;E9PLC6;E9PMX3;E9PPD6;E9PPE0;E9PPR0;E9PPS5;E9PQP1;G3V0I5;H0YD04;H0YE81	NDUFV1	NUO-1	Q17880	WBGene00003831			Yes	Caenorhabditis elegans	CHN-1	https://doi.org/10.1016/j.molcel.2022.08.003
900	Q7L523	RRAGB;RRAGA	RAGA-1	Q22743	WBGene00006414			Yes	Caenorhabditis elegans	CHN-1	https://doi.org/10.1016/j.molcel.2022.08.003
901			NPP-15	P34343	WBGene00003801			Yes	Caenorhabditis elegans	CHN-1	https://doi.org/10.1016/j.molcel.2022.08.003
902	Q9UBR2;A0A7P0T8I6;A0A7P0T8X2;A0A7P0T900;A0A7P0T926;A0A7P0T989;A0A7P0T9G9;A0A7P0T9U1;A0A7P0T9U4;A0A7P0T9X4;A0A7P0TA25;A0A7P0TAD4;A0A7P0TAT6;A0A7P0TB41;A0A7P0TBB5;A0A7P0TBM7;A0A7P0Z469;A0A7P0Z4A7;A0A7P0Z4L1;A0A7P0Z4L7;A0A7P0Z4Q4;A0A7P0Z4R9	CTSZ	CPZ-2	P92005	WBGene00000789			Yes	Caenorhabditis elegans	CHN-1	https://doi.org/10.1016/j.molcel.2022.08.003
903	Q96A05;A0A140VKA8	ATP6V1E1;ATP6V1E2	VHA-8	Q95X44	WBGene00006917			Yes	Caenorhabditis elegans	CHN-1	https://doi.org/10.1016/j.molcel.2022.08.003
904			IMA-2	P91276	WBGene00002073			Yes	Caenorhabditis elegans	CHN-1	https://doi.org/10.1016/j.molcel.2022.08.003
905			W04B5.5	Q9UA62	WBGene00021022			Yes	Caenorhabditis elegans	CHN-1	https://doi.org/10.1016/j.molcel.2022.08.003
906			LGMN-1	G5EBF4	WBGene00012144			Yes	Caenorhabditis elegans	CHN-1	https://doi.org/10.1016/j.molcel.2022.08.003
907	Q12955;A0A087WTE8;A0A087WTF3;A0A087WTP5;A0A087WVC2;A0A087WWI5;A0A087WX55;A0A087WY90;A0A087WZ26;A0A087WZ65;A0A087X0B4;A0A087X0L3;A8KA62;B1AQT1;D6RBY7;D6RF31;D6RFK6;D6RHY3;H0Y3A4;H0Y8Z4;H0Y951;H0Y9E9;H0YA66;H0YAH5	ANK1;ANK2;ANK3	UNC-44	G5ECZ1;Q17489;Q17490;Q5TYL5;Q5TYL6;Q7JP86;Q8MQG0;V6CLR6;V6CLS7	WBGene00006780;WBGene00006780;WBGene00006780;WBGene00006780;WBGene00006780;WBGene00006780;WBGene00006780;WBGene00006780;WBGene00006780			Yes	Caenorhabditis elegans	CHN-1	https://doi.org/10.1016/j.molcel.2022.08.003
908			F39C12.1	O61201	WBGene00018193			Yes	Caenorhabditis elegans	CHN-1	https://doi.org/10.1016/j.molcel.2022.08.003
909			NPP-24	Q09372	WBGene00022672			Yes	Caenorhabditis elegans	CHN-1	https://doi.org/10.1016/j.molcel.2022.08.003
910	P10155;G5E9R9	TROVE2	ROP-1	Q27274	WBGene00004405			Yes	Caenorhabditis elegans	CHN-1	https://doi.org/10.1016/j.molcel.2022.08.003
911	P49419;A0A0J9YWF7;A0A0J9YWK1;A0A0J9YWM6;A0A1B0GTG2;A0A1B0GTJ4;A0A1B0GTY9;A0A1B0GUA1;A0A1B0GUY0;A0A1B0GV49;A0A1B0GVU0;A0A1B0GW65;A0A1B0GW77;A0A1B0GW82;F8VVF2;F8WD33;F8WDY6;H0YHM6	ALDH7A1	ALH-9	P46562	WBGene00000115			Yes	Caenorhabditis elegans	CHN-1	https://doi.org/10.1016/j.molcel.2022.08.003
912			K06G5.1	Q9XUT9	WBGene00010605			Yes	Caenorhabditis elegans	CHN-1	https://doi.org/10.1016/j.molcel.2022.08.003
913	Q06124;A0A0U1RRI0;A0A1W2PPU4;A0A3G1LBG2;A0A6C0W4U5;A0A6C0W4U7;A0A6C0W4W9;A0A6C0W4X1;A0A6C0W4X6;A0A6C0W4Y0;A0A6C0W4Z3;A0A6C0W4Z4;A0A6C0W501;A0A6C0W513;A0A6C0W521;A0A6C0W5F8;A0A6C0W5F9;A0A6C0W5H1;A0A6C0W5J5;A0A6C0W5K7;A0A6C0W5S4;A0A6C0W5U2;A0A6C0W5U7;A0A6C0W5V7;A0A6C0W5X7;A0A6C0W5Z9;A0A6C0W611;A0A6C0W636;A0A6C0W750;A0A6C0W763;A0A6C0W8D9;A0A6C0W8E6;A0A6C0W8I3;A0A8I5KRZ3;A0A8I5KVS6;A0A8I5KW48;A0A8I5Q…	PTPN6;PTPN11	PTP-2	G5EC24	WBGene00004214			Yes	Caenorhabditis elegans	CHN-1	https://doi.org/10.1016/j.molcel.2022.08.003
914	P19388;A0A087WVN5;A0A087WVZ9;A0A087WWX0;A0A0A0MQR7;B4DJ89;K7EJ87;K7EQN2	POLR2E	RPB-5	Q9N5K2	WBGene00019246			Yes	Caenorhabditis elegans	CHN-1	https://doi.org/10.1016/j.molcel.2022.08.003
915	O95886;P51398;V9GY11;V9GYA7;V9GYC9;V9GYF7;V9GYJ3;V9GYJ9;V9GYL4;V9GYL9;V9GYR8;V9GYW1;V9GZ03;V9GZ61	DAP3	DAP-3	G5EFC8	WBGene00000933			Yes	Caenorhabditis elegans	CHN-1	https://doi.org/10.1016/j.molcel.2022.08.003
916			GST-27	Q9NAB3	WBGene00001775			Yes	Caenorhabditis elegans	CHN-1	https://doi.org/10.1016/j.molcel.2022.08.003
917			F29B9.11	Q9GYI1	WBGene00017925			Yes	Caenorhabditis elegans	CHN-1	https://doi.org/10.1016/j.molcel.2022.08.003
918			TTBK-8.1	O62426	WBGene00012637			Yes	Caenorhabditis elegans	CHN-1	https://doi.org/10.1016/j.molcel.2022.08.003
919	Q9P2R7;A0A0S2Z511;A0A0U1RQF8;A0A0U1RQL1;A0A0U1RQU7;A0A0U1RRI1;A0A2R8Y5P4;A0A2R8Y5P6;A0A2R8Y6E6;A0A2R8Y6Y7;A0A2R8YDQ9;A0A2R8YF84;B4DRV2;B7ZAF6;E5KS55;E5KS60;Q5T9Q5;Q5T9Q8;Q7Z503	SUCLA2	SUCA-1	P53588	WBGene00009812			Yes	Caenorhabditis elegans	CHN-1	https://doi.org/10.1016/j.molcel.2022.08.003
920			Y69A2AR.16	M1ZJV8;Q95XI7;U4PC16;U4PCF3	WBGene00022087;WBGene00022087;WBGene00022087;WBGene00022087			Yes	Caenorhabditis elegans	CHN-1	https://doi.org/10.1016/j.molcel.2022.08.003
921			SYF-3	A9D4S6;O16376	WBGene00019762;WBGene00019762			Yes	Caenorhabditis elegans	CHN-1	https://doi.org/10.1016/j.molcel.2022.08.003
922	A8MTJ3	GNAI3;GNAI2;GNAI1;GNAT2;GNAT3	GPA-16	Q9N2V6;V6CK09;V6CLF2	WBGene00001678;WBGene00001678;WBGene00001678			Yes	Caenorhabditis elegans	CHN-1	https://doi.org/10.1016/j.molcel.2022.08.003
923	Q06609;E9PI54;E9PJ30;E9PNT5;H0YD61;Q9NZG9	RAD51	RAD-51	G5EGG8;L8E822;Q95Q25	WBGene00004297;WBGene00004297;WBGene00004297			Yes	Caenorhabditis elegans	CHN-1	https://doi.org/10.1016/j.molcel.2022.08.003
924	P05387;H0YDD8	RPLP2	RLA-2	Q9U1X9	WBGene00004410			Yes	Caenorhabditis elegans	CHN-1	https://doi.org/10.1016/j.molcel.2022.08.003
925	Q03426;A0A0B4J236;A0A1B0GWC2;A0A8V8TMD0;B2RDU6;B7Z1C2;F5GXC0;F5H092;F5H163;F5H368;F5H8H2	MVK	MVK-1	Q65XX8;Q65XX9;Q65XY0;Q9N4Z7	WBGene00021534;WBGene00021534;WBGene00021534;WBGene00021534			Yes	Caenorhabditis elegans	CHN-1	https://doi.org/10.1016/j.molcel.2022.08.003
926	Q14376;Q5QPP1;Q5QPP3;Q5QPP4;Q5QPP9	GALE	GALE-1	Q564Q1	WBGene00008132			Yes	Caenorhabditis elegans	CHN-1	https://doi.org/10.1016/j.molcel.2022.08.003
927			SKR-7	G5EDY3	WBGene00004813			Yes	Caenorhabditis elegans	CHN-1	https://doi.org/10.1016/j.molcel.2022.08.003
928			F33C8.4	Q17680	WBGene00009358			Yes	Caenorhabditis elegans	CHN-1	https://doi.org/10.1016/j.molcel.2022.08.003
929	Q9UBK8;A0A3P9MRF3;D6RAY3;D6RAZ2;D6RF21;D6RGC7;D6RIS8;H0Y8S9;H0Y963;H0Y9D5;H0Y9Q0	MTRR	MTRR-1	Q17574	WBGene00006510			Yes	Caenorhabditis elegans	CHN-1	https://doi.org/10.1016/j.molcel.2022.08.003
930			TOFU-6	Q09293	WBGene00017132			Yes	Caenorhabditis elegans	CHN-1	https://doi.org/10.1016/j.molcel.2022.08.003
931	Q13868;A0A8I5KRS5;A0A8I5KV47;A0A8I5KVY3;A0A8I5KYK9;A0A8I5QL34;A2VCR1;A3KFL2;A3KFL5;B4E001	EXOSC2	EXOS-2	Q95XD0	WBGene00022232			Yes	Caenorhabditis elegans	CHN-1	https://doi.org/10.1016/j.molcel.2022.08.003
932	P42345;A0A8V8TQ52;A0A8V8TQM6;A0A8V8TQN3;A0A8V8TQP2;A0A8V8TR74;A0A8V8TRG9	MTOR	LET-363	Q95Q95	WBGene00002583			Yes	Caenorhabditis elegans	CHN-1	https://doi.org/10.1016/j.molcel.2022.08.003
933			GLDI-2	H2KZX4;Q7JP80	WBGene00020481;WBGene00020481			Yes	Caenorhabditis elegans	CHN-1	https://doi.org/10.1016/j.molcel.2022.08.003
934			MEL-28	Q18508	WBGene00003210			Yes	Caenorhabditis elegans	CHN-1	https://doi.org/10.1016/j.molcel.2022.08.003
935			Y37E11AM.3	U4PBL3;U4PM16	WBGene00021367;WBGene00021367			Yes	Caenorhabditis elegans	CHN-1	https://doi.org/10.1016/j.molcel.2022.08.003
936	P56470;M0QZ93;M0R1B2;M0R349;Q6FHZ4	LGALS8;LGALS9;LGALS9B;LGALS9C;LGALS4;LGALS4	LEC-1	P36573;O45904	WBGene00002264;WBGene00002264			Yes	Caenorhabditis elegans	CHN-1	https://doi.org/10.1016/j.molcel.2022.08.003
937	P82664	MRPS10	MRPS-10	Q9XWV5	WBGene00012556			Yes	Caenorhabditis elegans	CHN-1	https://doi.org/10.1016/j.molcel.2022.08.003
938			ADK-1	Q93934	WBGene00011128			Yes	Caenorhabditis elegans	CHN-1	https://doi.org/10.1016/j.molcel.2022.08.003
939	P49326;E9PJF3;E9PP51;E9PQ84;Q9HA79	FMO3;FMO1;FMO4;FMO2;FMO5	FMO-3	A0A1X7RC69;G5ECJ8	WBGene00001478;WBGene00001478			Yes	Caenorhabditis elegans	CHN-1	https://doi.org/10.1016/j.molcel.2022.08.003
940	P35249;C9J8M3;C9JGY5;C9JW34;C9JXZ7;C9JZI1;F8WE44;H7C1P0	RFC4	RFC-4	P53016	WBGene00004340			Yes	Caenorhabditis elegans	CHN-1	https://doi.org/10.1016/j.molcel.2022.08.003
941	P61163;A0A1B0GVS3;R4GMT0	ACTR1B;ACTR1A	ARP-1	Q9NA98;U4PR70	WBGene00013168;WBGene00013168			Yes	Caenorhabditis elegans	CHN-1	https://doi.org/10.1016/j.molcel.2022.08.003
942			F53F4.10	Q20719	WBGene00009992			Yes	Caenorhabditis elegans	CHN-1	https://doi.org/10.1016/j.molcel.2022.08.003
943			FZY-1	Q09373	WBGene00001511			Yes	Caenorhabditis elegans	CHN-1	https://doi.org/10.1016/j.molcel.2022.08.003
944	Q9C0B7;J3KT80;J3QL82	TANGO6	EKL-6	Q22528	WBGene00011806			Yes	Caenorhabditis elegans	CHN-1	https://doi.org/10.1016/j.molcel.2022.08.003
945	P51164	ATP1B3;ATP1B4;ATP1B2;ATP1B1;ATP4B	NKB-1	Q93235	WBGene00007646			Yes	Caenorhabditis elegans	CHN-1	https://doi.org/10.1016/j.molcel.2022.08.003
946			SUP-36	Q94207	WBGene00018164			Yes	Caenorhabditis elegans	CHN-1	https://doi.org/10.1016/j.molcel.2022.08.003
947			Y54G11A.7	Q9XW01	WBGene00013216			Yes	Caenorhabditis elegans	CHN-1	https://doi.org/10.1016/j.molcel.2022.08.003
948			EELO-2	O62512	WBGene00013997			Yes	Caenorhabditis elegans	CHN-1	https://doi.org/10.1016/j.molcel.2022.08.003
949			ZWL-1	Q95XP9	WBGene00021460			Yes	Caenorhabditis elegans	CHN-1	https://doi.org/10.1016/j.molcel.2022.08.003
950			ZK829.7	Q23624	WBGene00014096			Yes	Caenorhabditis elegans	CHN-1	https://doi.org/10.1016/j.molcel.2022.08.003
951	O43615;M0QXM9;M0QXU7;M0R124;M0R301	TIMM44	TIN-44	O02161	WBGene00020383			Yes	Caenorhabditis elegans	CHN-1	https://doi.org/10.1016/j.molcel.2022.08.003
952			F37C4.6	O61196;U4PML1	WBGene00018146;WBGene00018146			Yes	Caenorhabditis elegans	CHN-1	https://doi.org/10.1016/j.molcel.2022.08.003
953	Q13285;Q15637;A0A7P0T9U7;A0A9L9PXE4;A0A9L9PXR5;A0A9L9PXU0;C9J792;F8WEG7;F8WEV5;H7BZT1;H7C0N4;H7C561;L0R8E5;Q14820	SF1	SFA-1	G5EF97	WBGene00013808			Yes	Caenorhabditis elegans	CHN-1	https://doi.org/10.1016/j.molcel.2022.08.003
954			ADR-1	Q9U3D6	WBGene00000079			Yes	Caenorhabditis elegans	CHN-1	https://doi.org/10.1016/j.molcel.2022.08.003
955			F59B2.3	P34480	WBGene00010308			Yes	Caenorhabditis elegans	CHN-1	https://doi.org/10.1016/j.molcel.2022.08.003
956	Q9NVE7;D6RJF3;E9PHT6;H0Y9E4;H0YA02;H0YA26;H0YA31;Q7RTX2	PANK3;PANK2;PANK1;PANK4	PNK-1	H2KYP7;H2KYP8;Q86NC9	WBGene00004068;WBGene00004068;WBGene00004068			Yes	Caenorhabditis elegans	CHN-1	https://doi.org/10.1016/j.molcel.2022.08.003
957	P51178	PLCD4;PLCD3;PLCD1	PLC-4	Q21754	WBGene00004039			Yes	Caenorhabditis elegans	CHN-1	https://doi.org/10.1016/j.molcel.2022.08.003
958	Q96CM8;D6RF15;D6RF87;E7EN53;E9PF16;H0Y8N1;H0Y8Y5	ACSF2	ACS-1	Q5TKA3;Q5TKA4;Q9UAV8	WBGene00018488;WBGene00018488;WBGene00018488			Yes	Caenorhabditis elegans	CHN-1	https://doi.org/10.1016/j.molcel.2022.08.003
959			TPS-1	Q7YZT6	WBGene00006602			Yes	Caenorhabditis elegans	CHN-1	https://doi.org/10.1016/j.molcel.2022.08.003
960			TAAP-1	Q21525	WBGene00010879			Yes	Caenorhabditis elegans	CHN-1	https://doi.org/10.1016/j.molcel.2022.08.003
961	Q6N069	NAA15;NAA16	HPO-29	Q8WTL6	WBGene00021754			Yes	Caenorhabditis elegans	CHN-1	https://doi.org/10.1016/j.molcel.2022.08.003
962	Q13630	TSTA3;TSTA3	GER-1	G5EER4	WBGene00019813			Yes	Caenorhabditis elegans	CHN-1	https://doi.org/10.1016/j.molcel.2022.08.003
963	O75439;A0A9L9PWW3;A0A9L9PWX2;A0A9L9PX42;A0A9L9PX50;A0A9L9PX59;A0A9L9PXG6;A0A9L9PXH0;A0A9L9PXH4;A0A9L9PXH7;A0A9L9PXI7;A0A9L9PY03;F8WAZ6;F8WBE1;F8WEA6;F8WEC8;G3V0E4;Q96CP5	UQCRC1;PMPCB	MPPB-1	Q23295	WBGene00013880			Yes	Caenorhabditis elegans	CHN-1	https://doi.org/10.1016/j.molcel.2022.08.003
964	Q96A46;A0A8V8TPH6;A0A8V8TQ16;A0A8V8TQS6;A0A8V8TR30;X6RFA8	SLC25A37;SLC25A28	MFN-1	Q23125	WBGene00012204			Yes	Caenorhabditis elegans	CHN-1	https://doi.org/10.1016/j.molcel.2022.08.003
965	Q9UIV1;E5RGA8;E5RGH2;E5RHV9;E5RJE0;H0YAV9;H0YBT3	CNOT8;CNOT7	CCF-1	Q17345	WBGene00000369			Yes	Caenorhabditis elegans	CHN-1	https://doi.org/10.1016/j.molcel.2022.08.003
966			F38A1.8	G4RYA5	WBGene00009521			Yes	Caenorhabditis elegans	CHN-1	https://doi.org/10.1016/j.molcel.2022.08.003
967			C08B11.3	Q09441	WBGene00007433			Yes	Caenorhabditis elegans	CHN-1	https://doi.org/10.1016/j.molcel.2022.08.003
968	Q68CP9;A0A087WY37;A0A8V8TP93;F8VWP4;F8W108;F8WCU9;Q4G0S8;Q8WV72	ARID2	SWSN-7	A0A2K5ATP7	WBGene00007433			Yes	Caenorhabditis elegans	CHN-1	https://doi.org/10.1016/j.molcel.2022.08.003
969	P00797;Q693B1;A0A1B0GUZ2	CTSD;NAPSA;REN	ASP-4	Q21966	WBGene00000217			Yes	Caenorhabditis elegans	CHN-1	https://doi.org/10.1016/j.molcel.2022.08.003
970			C01B10.11	Q3Y3Z9	WBGene00044294			Yes	Caenorhabditis elegans	CHN-1	https://doi.org/10.1016/j.molcel.2022.08.003
971	P11310;A0A0S2Z366;A0A0S2Z3A5;A0A7P0T8B6;A0A7P0T8G6;A0A7P0T8J9;A0A7P0T932;A0A7P0T9W7;A0A7P0TA39;A0A7P0TA63;A0A7P0TAB2;A0A7P0TAZ5;A0A7P0TB28;A0A7P0TB51;A0A7P0TB55;A0A7P0TBD1;A0A7P0TBF2;A0A7P0Z4Q0;E9PIX8;E9PJM9;E9PLN7;E9PQA8;E9PRX4;F6YB23;H0YDT5;Q5T4U5	ACADM	ACDH-8	Q21243	WBGene00019406			Yes	Caenorhabditis elegans	CHN-1	https://doi.org/10.1016/j.molcel.2022.08.003
972	O14980;A0A7I2V2C5;A0A7I2V2H0;A0A7I2V2S3;A0A7I2V2Y6;A0A7I2V396;A0A7I2V3J1;A0A7I2V3N0;A0A7I2V3P3;A0A7I2V3W6;A0A7I2V461;A0A7I2V488;A0A7I2V4A3;A0A7I2V531;A0A7I2V6B9;A0A7I2YQP1;A0A7I2YQV4;A0A7I2YQX3;A0A7P0Z4B7;C9IYM2;C9J673;C9JKM9;F8WF71	XPO1	XPO-1	Q23089;Q8MPS6	WBGene00002078;WBGene00002078			Yes	Caenorhabditis elegans	CHN-1	https://doi.org/10.1016/j.molcel.2022.08.003
973			PQN-27	H2L2J5;H2L2J6;O02238	WBGene00004116;WBGene00004116;WBGene00004116			Yes	Caenorhabditis elegans	CHN-1	https://doi.org/10.1016/j.molcel.2022.08.003
974	P07437;Q5JP53;Q5ST81;Q5SU16;Q6P602;Q96B85;Q9BUU9	TUBB	TBB-1	O17921	WBGene00006536			Yes	Caenorhabditis elegans	CHN-1	https://doi.org/10.1016/j.molcel.2022.08.003
975			K05C4.2	Q9XUU9	WBGene00010579			Yes	Caenorhabditis elegans	CHN-1	https://doi.org/10.1016/j.molcel.2022.08.003
976			R07E3.1	Q21810;Q2L6U9	WBGene00011102;WBGene00011102			Yes	Caenorhabditis elegans	CHN-1	https://doi.org/10.1016/j.molcel.2022.08.003
977	Q92538;A0A669KB10;A0A669KBG8;A0A7I2V2F8;A0A7I2V2G6;A0A7I2V2I0;A0A7I2V2L1;A0A7I2V2L4;A0A7I2V2L5;A0A7I2V2Q1;A0A7I2V2Q5;A0A7I2V2Q6;A0A7I2V2U1;A0A7I2V2Y7;A0A7I2V2Z8;A0A7I2V300;A0A7I2V305;A0A7I2V306;A0A7I2V329;A0A7I2V336;A0A7I2V338;A0A7I2V342;A0A7I2V350;A0A7I2V3A8;A0A7I2V3B1;A0A7I2V3E5;A0A7I2V3H2;A0A7I2V3J0;A0A7I2V3Q4;A0A7I2V3R2;A0A7I2V3S0;A0A7I2V3Y5;A0A7I2V3Y7;A0A7I2V452;A0A7I2V470;A0A7I2V489;A0A7I2V…	GBF1	GBF-1	G5EGS5	WBGene00007703			Yes	Caenorhabditis elegans	CHN-1	https://doi.org/10.1016/j.molcel.2022.08.003
978			K02C4.3	Q09931;A0A131MAU8;A0A131MAZ4;A0A131MBF0;A0A131MCC3	WBGene00010502;WBGene00010502;WBGene00010502;WBGene00010502;WBGene00010502			Yes	Caenorhabditis elegans	CHN-1	https://doi.org/10.1016/j.molcel.2022.08.003
979	Q9BT78;A0A0S2Z5H7;D6RAX7;D6RD63;D6REK7;D6RFN0	COPS4	CSN-4	Q9N359	WBGene00000816			Yes	Caenorhabditis elegans	CHN-1	https://doi.org/10.1016/j.molcel.2022.08.003
980	Q9GZZ9;A0A804HJ86;C9J0F6;C9J5W5;C9JRV9;D6RJC9;E7EQ61;E7EWE1	UBA5	UBA-5	P91430	WBGene00020184			Yes	Caenorhabditis elegans	CHN-1	https://doi.org/10.1016/j.molcel.2022.08.003
981	P00439;A0A0U1RQI3;A0A0U1RQY4;F8W0A0;F8W1D4;J3KND8;Q16021;Q16265;Q16266;Q16267;Q16268;Q66RJ5;Q66RJ7;Q66RJ9;Q6Q2K7;Q8TEY0;S6C6B5;V9GZP8	PAH	PAH-1	P90925	WBGene00000240			Yes	Caenorhabditis elegans	CHN-1	https://doi.org/10.1016/j.molcel.2022.08.003
982	P07237;A0A7P0T8C0;A0A7P0T8J3;A0A7P0T8X1;A0A7P0T940;A0A7P0T9D6;A0A7P0T9E3;A0A7P0T9K9;A0A7P0T9S9;A0A7P0T9U6;A0A7P0TA35;A0A7P0TA71;A0A7P0TA97;A0A7P0TAX9;A0A7P0TB26;A0A7P0TBA3;A0A7P0TBP8;A0A7P0Z476;A0A7P0Z4B2;A0A7P0Z4F8;A0A7P0Z4J0;A0A7P0Z4S2;B3KTQ9;H0Y3Z3;H7BZ94;I3L0S0;I3L1Y5;I3L3P5;I3L3U6;I3L4M2;I3L514;I3NI03;Q8NI86;Q96C96	P4HB	PDI-2	Q17770	WBGene00003963			Yes	Caenorhabditis elegans	CHN-1	https://doi.org/10.1016/j.molcel.2022.08.003
983			ZK1098.4	P34604	WBGene00014221			Yes	Caenorhabditis elegans	CHN-1	https://doi.org/10.1016/j.molcel.2022.08.003
984	Q13098;A0A096LP07;A0A096LPJ3;A0A9L9PX62;A0A9L9PXT0;A8K070;C9JFE4;J3KRE8;J3KRJ4;J3KRY5;J3KSA5;J3KSY1;J3KTB0;J3QL53;J3QLE8;J3QLT0;J3QQP2;J3QQX0;J3QS84;J3QS88	GPS1	CSN-1	Q9GS00	WBGene00000813			Yes	Caenorhabditis elegans	CHN-1	https://doi.org/10.1016/j.molcel.2022.08.003
985			KDP-1	Q95PZ1	WBGene00013463			Yes	Caenorhabditis elegans	CHN-1	https://doi.org/10.1016/j.molcel.2022.08.003
986	P51164	ATP1B3;ATP1B4;ATP1B2;ATP1B1;ATP4B	NKB-3	Q9XUY5;V6CLW5	WBGene00010117;WBGene00010117			Yes	Caenorhabditis elegans	CHN-1	https://doi.org/10.1016/j.molcel.2022.08.003
987			GIP-2	G5EF84	WBGene00044008			Yes	Caenorhabditis elegans	CHN-1	https://doi.org/10.1016/j.molcel.2022.08.003
988	O14925	TIMM23B;TIMM23	TIMM-23	Q9XVQ2	WBGene00008857			Yes	Caenorhabditis elegans	CHN-1	https://doi.org/10.1016/j.molcel.2022.08.003
989	P33991;A0A3B3IRR8;A0A3B3IS57;A0A3B3IS88;A0A3B3ISC1;A0A3B3IT92;A0A3B3ITP6;A0A3B3IU45;A0A8V8TKP2;A4FS09;E5RFR3;E5RG31;E5RG53;E5RHP5	MCM4	MCM-4	Q95XQ8;A0A061AL94	WBGene00003156;WBGene00003156			Yes	Caenorhabditis elegans	CHN-1	https://doi.org/10.1016/j.molcel.2022.08.003
990			C14C10.5	N1NTN5;Q17971	WBGene00007588;WBGene00007588			Yes	Caenorhabditis elegans	CHN-1	https://doi.org/10.1016/j.molcel.2022.08.003
991	P14324;A0A087WTP2;A0A087WVN4;A0A087X090;A0A087X1D8;L8EC92	FDPS	FDPS-1	O62336	WBGene00011058			Yes	Caenorhabditis elegans	CHN-1	https://doi.org/10.1016/j.molcel.2022.08.003
992			Y38A10A.7	Q95X11	WBGene00021392			Yes	Caenorhabditis elegans	CHN-1	https://doi.org/10.1016/j.molcel.2022.08.003
993	Q96TC7;H0YLG5;H0YLV7;H0YMB1;H0YNE5	RMDN2;RMDN3	RMD-1	P34560	WBGene00011501			Yes	Caenorhabditis elegans	CHN-1	https://doi.org/10.1016/j.molcel.2022.08.003
994	P09471;A0A087WTB6;A0A1W2PP38;A0A1W2PP87;A0A1W2PPG6;A0A1W2PQ24;A0A1W2PQK2;A0A1W2PRE1;A0A1W2PRJ7;A0A1W2PS82;A0A6Q8PGR1;H3BNR5;H3BTM2;Q8N6I9	GNAO1	GOA-1	P51875	WBGene00001648			Yes	Caenorhabditis elegans	CHN-1	https://doi.org/10.1016/j.molcel.2022.08.003
995	Q9P1U1	ACTR3;ACTR3B	ARX-1	Q9N4I0	WBGene00000199			Yes	Caenorhabditis elegans	CHN-1	https://doi.org/10.1016/j.molcel.2022.08.003
996	P55060	CSE1L	XPO-2	Q965V4;V6CKP0	WBGene00002079;WBGene00002079			Yes	Caenorhabditis elegans	CHN-1	https://doi.org/10.1016/j.molcel.2022.08.003
997	Q9HCU5;A0A0F7RPZ8;B5MC98;F8WCS5;H7BZX0;H7C0W3;H7C2N7;Q05DB2	PREB	SEC-12	Q21115	WBGene00010496			Yes	Caenorhabditis elegans	CHN-1	https://doi.org/10.1016/j.molcel.2022.08.003
998	O96019;C9JQT2;H7C5S0	ACTL6B;ACTL6A	SWSN-6	Q9N4N4	WBGene00022774			Yes	Caenorhabditis elegans	CHN-1	https://doi.org/10.1016/j.molcel.2022.08.003
999			ASP-1	G5EEI4	WBGene00000214			Yes	Caenorhabditis elegans	CHN-1	https://doi.org/10.1016/j.molcel.2022.08.003
1000	O00429;A0A8V8TQT5;A0A8V8TQV1;A0A8V8TRA9;A0A994J3F1;A0A994J3G1;A0A994J3G5;A0A994J3M8;A0A994J402;A0A994J409;A0A994J691;A0A994J696;A0A994J6A0;A0A994J6L3;A0A994J6L8;B4DDQ3;B4DPZ9;F8VR28;F8VUJ9;F8VYL3;F8VZ52;F8W1W3;H0YHY4;H0YI79;Q32Q67	DNM1L	DRP-1	Q8WQC9	WBGene00001093			Yes	Caenorhabditis elegans	CHN-1	https://doi.org/10.1016/j.molcel.2022.08.003
1001	Q9NY65;A0A7P0T945;A0A7P0TA31;C9J2C0;C9K0S6;V9GZ17	TUBA1C;TUBA8	TBA-2	P34690	WBGene00006529			Yes	Caenorhabditis elegans	CHN-1	https://doi.org/10.1016/j.molcel.2022.08.003
1002			Y47G6A.22	Q8MXS8	WBGene00021647			Yes	Caenorhabditis elegans	CHN-1	https://doi.org/10.1016/j.molcel.2022.08.003
1003	P00167;J3KNC7	CYB5B;CYB5A	CYTB-5.2	O01816	WBGene00020931			Yes	Caenorhabditis elegans	CHN-1	https://doi.org/10.1016/j.molcel.2022.08.003
1004			DEPS-1	Q9N303	WBGene00022034			Yes	Caenorhabditis elegans	CHN-1	https://doi.org/10.1016/j.molcel.2022.08.003
1005	P61006	RAB8B;RAB8A	RAB-8	G5EFC1	WBGene00004272			Yes	Caenorhabditis elegans	CHN-1	https://doi.org/10.1016/j.molcel.2022.08.003
1006	Q7Z3B4;A0A8Q3SHX2;A0A8Q3SI16;A0A8Q3WKJ4;A0A8Q3WKK2;A0A8Q3WKL3;A0A8Q3WKP8;A0A8Q3WL42;A0A8Q3WLP2;A0A8Q3WLY5;A0A8Z5F6C8;D6RB65;D6RBF7;D6RFI8	NUP54	NPP-1	Q21295;Q9U3B9;Q9U3C1	WBGene00003787;WBGene00003787;WBGene00003787			Yes	Caenorhabditis elegans	CHN-1	https://doi.org/10.1016/j.molcel.2022.08.003
1007			F25B5.6	Q09509	WBGene00017777			Yes	Caenorhabditis elegans	CHN-1	https://doi.org/10.1016/j.molcel.2022.08.003
1008	P62314;P62316;J3QLI9;J3QLR7;Q7Z5A3	SNRPD1	SNR-3	Q10013;M1ZJ32	WBGene00004916;WBGene00004916			Yes	Caenorhabditis elegans	CHN-1	https://doi.org/10.1016/j.molcel.2022.08.003
1009	P50213;A0A0G2JL95;H0YKD0;H0YL05;H0YL72;H0YLF8;H0YLI6;H0YM46;H0YM64;H0YMU3;H0YMY5;H0YNF5;H0YNF8;Q68D72;Q9H326	IDH3A	IDHA-1	Q93714	WBGene00009664			Yes	Caenorhabditis elegans	CHN-1	https://doi.org/10.1016/j.molcel.2022.08.003
1010			COX-4	Q9U329	WBGene00012354			Yes	Caenorhabditis elegans	CHN-1	https://doi.org/10.1016/j.molcel.2022.08.003
1011	Q96BM9;A0A087X2J2	ARL8B;ARL8A	ARL-8	G5EDC6	WBGene00000192			Yes	Caenorhabditis elegans	CHN-1	https://doi.org/10.1016/j.molcel.2022.08.003
1012	Q16799;A8MT72;Q2L7A7;Q2NKQ5;Q6IAX4	RTN4;RTN2;RTN3;RTN1	RET-1	B5U8N2;G5ECZ2;G5EDI2;Q23187;Q23188;Q7JLB0;Q7JLB1	WBGene00004336;WBGene00004336;WBGene00004336;WBGene00004336;WBGene00004336;WBGene00004336;WBGene00004336			Yes	Caenorhabditis elegans	CHN-1	https://doi.org/10.1016/j.molcel.2022.08.003
1013	O75122;A0A0U1RQI6;A0A804HJG7;B3KR06;C9J668;D6RBU8;E3W994;E7ENG2;E7ERI8;E7EW49;H7C4I5;H7C4M5;H7C4X8;H7C5M8;J3KR49	CLASP1;CLASP2	CLS-2	P32744;K8ESK4	WBGene00000549;WBGene00000549			Yes	Caenorhabditis elegans	CHN-1	https://doi.org/10.1016/j.molcel.2022.08.003
1014			T07D3.9	H2L0J4;O16725	WBGene00020311;WBGene00020311			Yes	Caenorhabditis elegans	CHN-1	https://doi.org/10.1016/j.molcel.2022.08.003
1015	O14787;A0A075B780;K7ELC3;K7EMA3;K7ENW1;K7ESC1;K7ESG1;K7ESJ3;L8ECE4;Q05D48	TNPO1;TNPO2	IMB-2	A0A131MBF9;O62332;O62333	WBGene00002076;WBGene00002076;WBGene00002076			Yes	Caenorhabditis elegans	CHN-1	https://doi.org/10.1016/j.molcel.2022.08.003
1016			SEC-61.G	Q19967	WBGene00001303			Yes	Caenorhabditis elegans	CHN-1	https://doi.org/10.1016/j.molcel.2022.08.003
1017			IPMK-1	O62519	WBGene00014081			Yes	Caenorhabditis elegans	CHN-1	https://doi.org/10.1016/j.molcel.2022.08.003
1018			ACOX-1.2	O62137	WBGene00008565			Yes	Caenorhabditis elegans	CHN-1	https://doi.org/10.1016/j.molcel.2022.08.003
1019			MPC-1	Q21828	WBGene00011119			Yes	Caenorhabditis elegans	CHN-1	https://doi.org/10.1016/j.molcel.2022.08.003
1020	P53041;A8MU39;H0YDU8;Q9BPW0	PPP5C	PPH-5	Q9NES8;E0R7L7	WBGene00012665;WBGene00012665			Yes	Caenorhabditis elegans	CHN-1	https://doi.org/10.1016/j.molcel.2022.08.003
1021	P60510;A0A024R625;H3BPN5;H3BTA2;H3BV22;H3BVE3;I3L4X0	PPP4C	PPH-4.1	Q9XW79	WBGene00004085			Yes	Caenorhabditis elegans	CHN-1	https://doi.org/10.1016/j.molcel.2022.08.003
1022			C11D2.4	O45069	WBGene00015702			Yes	Caenorhabditis elegans	CHN-1	https://doi.org/10.1016/j.molcel.2022.08.003
1023	P07437;Q5JP53;Q5ST81;Q5SU16;Q6P602;Q96B85;Q9BUU9	TUBB	BEN-1	Q18817	WBGene00000248			Yes	Caenorhabditis elegans	CHN-1	https://doi.org/10.1016/j.molcel.2022.08.003
1024	P16435;A0A8V8NE24;A0A8V8NKH1;A0A8V8NLF0;A0A8V8NRY5;A0A8V8NVX2;A0A8V8NVY2;A0A8V8P1G2;A0A8V8P672;A0A8V8PBF2;A0A9L9PXL8;A0A9L9PXN4;A0A9L9PY49;A8K3B4;B2R6E5;C9JDE2;C9JQ78;C9JU80;E7EMD0;E7EWU0;H0Y4R2;Q63HL4	POR	EMB-8	Q09590	WBGene00001262			Yes	Caenorhabditis elegans	CHN-1	https://doi.org/10.1016/j.molcel.2022.08.003
1025			BCKD-1A	O45924	WBGene00012713			Yes	Caenorhabditis elegans	CHN-1	https://doi.org/10.1016/j.molcel.2022.08.003
1026			BCKD-1A	Q4A1S8	WBGene00012713			Yes	Caenorhabditis elegans	CHN-1	https://doi.org/10.1016/j.molcel.2022.08.003
1027			B0001.4	Q17413;A0A3P6N643	WBGene00007089;WBGene00007089			Yes	Caenorhabditis elegans	CHN-1	https://doi.org/10.1016/j.molcel.2022.08.003
1028	Q7Z5K2;B3Y1W2;B3Y1W5;B3Y1W8;B3Y1W9;B3Y1X2;B3Y1X4;B3Y1X5;B3Y1X6;B3Y1X7;B3Y1X8;F6QZY1	WAPL	WAPL-1	H2L0H5;H2L0H6;Q21843;U4PC40;U4PCH6	WBGene00019953;WBGene00019953;WBGene00019953;WBGene00019953;WBGene00019953			Yes	Caenorhabditis elegans	CHN-1	https://doi.org/10.1016/j.molcel.2022.08.003
1029	P48735;A0A1P8A7C0;H0YL11;H0YLL5	IDH2	IDH-2	O17643	WBGene00007942			Yes	Caenorhabditis elegans	CHN-1	https://doi.org/10.1016/j.molcel.2022.08.003
1030	P50851;A0A3B3IS13;A0A3B3ISK3;A0A3B3IU76;A0A494BZW2;A0A494C0R9;A0A494C1L5;A0A8V8TKR0;A0A8V8TL26;A0A8V8TLZ6;A0A8V8TM79;E9PEM5;H0Y9N9;H0YA17;Q6P1X2;Q969R7	NBEA;LRBA	SEL-2	Q19317;A0A5S9MNR4	WBGene00004760;WBGene00004760			Yes	Caenorhabditis elegans	CHN-1	https://doi.org/10.1016/j.molcel.2022.08.003
1031	Q8WVM7;Q969W9;C9JJQ0;F8WCB3;F8WF82;H7C595;Q68DW7	STAG3;STAG2;STAG1	SCC-3	Q19555	WBGene00004738			Yes	Caenorhabditis elegans	CHN-1	https://doi.org/10.1016/j.molcel.2022.08.003
1032	Q92905;A0A024R7W9;E5RFS1;E5RG35;E5RHF2;E5RHH5;E5RK55	COPS5	CSN-5	P91001	WBGene00000817			Yes	Caenorhabditis elegans	CHN-1	https://doi.org/10.1016/j.molcel.2022.08.003
1033			H04M03.3	Q9TYR0	WBGene00019153			Yes	Caenorhabditis elegans	CHN-1	https://doi.org/10.1016/j.molcel.2022.08.003
1034			M142.5	A0A486WUL5;Q21541	WBGene00010922;WBGene00010922			Yes	Caenorhabditis elegans	CHN-1	https://doi.org/10.1016/j.molcel.2022.08.003
1035			F17A9.5	O16215	WBGene00017537			Yes	Caenorhabditis elegans	CHN-1	https://doi.org/10.1016/j.molcel.2022.08.003
1036			IVNS-1	Q21854	WBGene00006493			Yes	Caenorhabditis elegans	CHN-1	https://doi.org/10.1016/j.molcel.2022.08.003
1037	P02489;A0A140G952;A0A140G954;A0A140G955;A0A8C8KJZ9;E7EWH7;Q71V83	CRYAA	SIP-1	Q20363	WBGene00004798			Yes	Caenorhabditis elegans	CHN-1	https://doi.org/10.1016/j.molcel.2022.08.003
1038	Q92621;L8E861;Q4VBX7;Q6DKH1;Q6P486;U3KPX2;U3KQ47;U3KQ97;U3KQH5	NUP205	NPP-3	Q21436	WBGene00003789			Yes	Caenorhabditis elegans	CHN-1	https://doi.org/10.1016/j.molcel.2022.08.003
1039	Q9H2W6;A0A087WT51;A0A087WT90;H0YN64	MRPL46	MRPL-46	C0VXV6	WBGene00021935			Yes	Caenorhabditis elegans	CHN-1	https://doi.org/10.1016/j.molcel.2022.08.003
1040			GMN-1	G5EEM1	WBGene00013552			Yes	Caenorhabditis elegans	CHN-1	https://doi.org/10.1016/j.molcel.2022.08.003
1041	Q06210;A0A6I8PRN4;A0A6I8PRT6;A0A6I8PTT9	GFPT2;GFPT1	GFAT-2	Q19699	WBGene00009035			Yes	Caenorhabditis elegans	CHN-1	https://doi.org/10.1016/j.molcel.2022.08.003
1042			C35A5.8	Q18476	WBGene00007952			Yes	Caenorhabditis elegans	CHN-1	https://doi.org/10.1016/j.molcel.2022.08.003
1043	P40616;B4DZG7;F8VP63;F8VP99;F8VYN9;F8W1Z8	1,00ARL	ARL-1	Q20758	WBGene00000187			Yes	Caenorhabditis elegans	CHN-1	https://doi.org/10.1016/j.molcel.2022.08.003
1044	Q86VN1;A0A3B3ISW7	VPS36	VPS-36	Q19519	WBGene00008919			Yes	Caenorhabditis elegans	CHN-1	https://doi.org/10.1016/j.molcel.2022.08.003
1045			ACS-6	Q23404	WBGene00022849			Yes	Caenorhabditis elegans	CHN-1	https://doi.org/10.1016/j.molcel.2022.08.003
1046			C27H6.8	O17606	WBGene00007787			Yes	Caenorhabditis elegans	CHN-1	https://doi.org/10.1016/j.molcel.2022.08.003
1047	Q7L5D6;C9JHN8;C9JPA8;C9JY46	GET4	CEE-1	Q19824	WBGene00017825			Yes	Caenorhabditis elegans	CHN-1	https://doi.org/10.1016/j.molcel.2022.08.003
1048			F23C8.5	A0A061AJJ5;Q9TXI4	WBGene00017734;WBGene00017734			Yes	Caenorhabditis elegans	CHN-1	https://doi.org/10.1016/j.molcel.2022.08.003
1049			R186.3	Q22013	WBGene00011306			Yes	Caenorhabditis elegans	CHN-1	https://doi.org/10.1016/j.molcel.2022.08.003
1050			NDUB-3	Q18095	WBGene00007684			Yes	Caenorhabditis elegans	CHN-1	https://doi.org/10.1016/j.molcel.2022.08.003
1051	P63208;E5RGM3;E5RGM4;E5RHM3;E5RJR5;E5RK33;E7ERH2;F8W8N3	SKP1	SKR-1	G5ECU1	WBGene00004807			Yes	Caenorhabditis elegans	CHN-1	https://doi.org/10.1016/j.molcel.2022.08.003
1052			NDUF-9	Q9N3H3	WBGene00021800			Yes	Caenorhabditis elegans	CHN-1	https://doi.org/10.1016/j.molcel.2022.08.003
1053			CAH-4	Q21614;Q8WQD8	WBGene00000282;WBGene00000282			Yes	Caenorhabditis elegans	CHN-1	https://doi.org/10.1016/j.molcel.2022.08.003
1054	Q6P1M0	SLC27A1;SLC27A4	ACS-22	A0A131MB92;A0A131MBB2;Q18916	WBGene00017012;WBGene00017012;WBGene00017012			Yes	Caenorhabditis elegans	CHN-1	https://doi.org/10.1016/j.molcel.2022.08.003
1055	Q8TAA3;A0A087WYS6;B0YJ74;F5GY34;Q4G1B8	PSMA7;PSMA8	PAS-4	Q95005	WBGene00003925			Yes	Caenorhabditis elegans	CHN-1	https://doi.org/10.1016/j.molcel.2022.08.003
1056	P19447;A0A2R8Y4R8;A0A2R8Y5H0;A0A2R8Y5L2;A0A2R8Y681;A0A2R8Y6W8;A0A2R8Y762;A0A2R8YES7;A0A2R8YFS3;F2Z2V4;H7C309	ERCC3	XPB-1	Q95PZ4	WBGene00013441			Yes	Caenorhabditis elegans	CHN-1	https://doi.org/10.1016/j.molcel.2022.08.003
1057	Q8WUJ1;I3L497	CYB5D2	TAG-131	Q9XXA7	WBGene00006478			Yes	Caenorhabditis elegans	CHN-1	https://doi.org/10.1016/j.molcel.2022.08.003
1058			MOMA-1	Q21154	WBGene00019333			Yes	Caenorhabditis elegans	CHN-1	https://doi.org/10.1016/j.molcel.2022.08.003
1059			UGT-46	Q10941;A0A2K5ATY0	WBGene00015141;WBGene00015141			Yes	Caenorhabditis elegans	CHN-1	https://doi.org/10.1016/j.molcel.2022.08.003
1060	Q9NUQ8;A0A0S2Z5L1;A0A0S2Z645;F8WCU6	ABCF3	ABCF-3	Q20306	WBGene00018339			Yes	Caenorhabditis elegans	CHN-1	https://doi.org/10.1016/j.molcel.2022.08.003
1061	O95470;A0A8V8TLB6;A0A8V8TLU3;A0A8V8TLU8;A0A8V8TN35;A0A8V8TN38;H7BXL7	SGPL1	SPL-1	Q9Y194	WBGene00004981			Yes	Caenorhabditis elegans	CHN-1	https://doi.org/10.1016/j.molcel.2022.08.003
1062	O43776	NARS	NARS-1	Q19722	WBGene00003815			Yes	Caenorhabditis elegans	CHN-1	https://doi.org/10.1016/j.molcel.2022.08.003
1063	Q96A47;F1T0J9;H0YN25	ISL1;ISL2	LIM-7	G5EC36	WBGene00002989			Yes	Caenorhabditis elegans	CHN-1	https://doi.org/10.1016/j.molcel.2022.08.003
1064	Q96RQ3;A0A0S2Z5H8;A0A0S2Z693;E9PG35;E9PHF7;F2Z2Z7;F2Z3E2;F8WDI3;F8WF46;G5E9X5	MCCC1	MCCC-1	O45430	WBGene00009319			Yes	Caenorhabditis elegans	CHN-1	https://doi.org/10.1016/j.molcel.2022.08.003
1065	Q9H9B4;D6RAE9;D6RDG7;D6RFI0;H0Y9J5;S4R2X2	SFXN3;SFXN1	SFXN-1.5	Q22161	WBGene00011440			Yes	Caenorhabditis elegans	CHN-1	https://doi.org/10.1016/j.molcel.2022.08.003
1066	P31321;C9IZL8;C9J4C2;C9JR00;C9JSK5;H7BYW5;Q6NS41	PRKAR1A;PRKAR1B	KIN-2	P30625	WBGene00002190			Yes	Caenorhabditis elegans	CHN-1	https://doi.org/10.1016/j.molcel.2022.08.003
1067	P06493;A0A024QZP7;E5RIU6	CDK1	CDK-1	P34556	WBGene00000405			Yes	Caenorhabditis elegans	CHN-1	https://doi.org/10.1016/j.molcel.2022.08.003
1068	Q9NVF9;B7ZC34;B7ZC35;H0Y771;L8ECH7;Q5SXX4;Q5SXX7;Q5SXX8	ETNK1;ETNK2	CKC-1	Q22820;Q86MJ6	WBGene00000515;WBGene00000515			Yes	Caenorhabditis elegans	CHN-1	https://doi.org/10.1016/j.molcel.2022.08.003
1069			F56A11.5	O44517;U4PC34	WBGene00018925;WBGene00018925			Yes	Caenorhabditis elegans	CHN-1	https://doi.org/10.1016/j.molcel.2022.08.003
1070	Q5VU65;X6R6V8	NUP210;NUP210L	NPP-12	P91495	WBGene00003798			Yes	Caenorhabditis elegans	CHN-1	https://doi.org/10.1016/j.molcel.2022.08.003
1071	P53611;Q5T4U8;Q6IB63	RABGGTB	GGTB-1	P41992	WBGene00015099			Yes	Caenorhabditis elegans	CHN-1	https://doi.org/10.1016/j.molcel.2022.08.003
1072			AAKG-2	O02168	WBGene00020633			Yes	Caenorhabditis elegans	CHN-1	https://doi.org/10.1016/j.molcel.2022.08.003
1073			LONP-1	O44952	WBGene00016391			Yes	Caenorhabditis elegans	CHN-1	https://doi.org/10.1016/j.molcel.2022.08.003
1074			F08F3.4	Q22945	WBGene00017262			Yes	Caenorhabditis elegans	CHN-1	https://doi.org/10.1016/j.molcel.2022.08.003
1075	Q96RP9;A0A0S2Z5W5;C9IZ01;C9JA25;E5KND5;E5KND7;F8WAU4;H7C5M4	GFM1	GFM-1	Q9XV52	WBGene00009246			Yes	Caenorhabditis elegans	CHN-1	https://doi.org/10.1016/j.molcel.2022.08.003
1076	O15160;A0A2R8Y5D3;A0A2R8Y8D6;A0A2R8YEY5;A0A2R8YEZ4;D6RDJ3;E7EQB9;H0Y723;L8ECB7;Q96HT3	POLR1C	RPAC-40	Q9UAY9	WBGene00019275			Yes	Caenorhabditis elegans	CHN-1	https://doi.org/10.1016/j.molcel.2022.08.003
1077	Q9H0N0	RAB6B;RAB6A;RAB6C	RAB-6.2	Q22782	WBGene00004270			Yes	Caenorhabditis elegans	CHN-1	https://doi.org/10.1016/j.molcel.2022.08.003
1078			Y37E3.17	A0A486WV52;A0A486WWC6;H2L0N9;Q6AW03	WBGene00021355;WBGene00021355;WBGene00021355;WBGene00021355			Yes	Caenorhabditis elegans	CHN-1	https://doi.org/10.1016/j.molcel.2022.08.003
1079			MPC-2	O01578	WBGene00018765			Yes	Caenorhabditis elegans	CHN-1	https://doi.org/10.1016/j.molcel.2022.08.003
1080	Q8N3Y7;G3V145	SDR16C5	DHS-3	A5JYX5	WBGene00000967			Yes	Caenorhabditis elegans	CHN-1	https://doi.org/10.1016/j.molcel.2022.08.003
1081			Y11D7A.10	H8ESE9;H8ESF0;Q9U2R7	WBGene00012434;WBGene00012434;WBGene00012434			Yes	Caenorhabditis elegans	CHN-1	https://doi.org/10.1016/j.molcel.2022.08.003
1082	Q9Y5B0;A0A0A0MR03;A0A0J9YWB6;A0A0J9YWJ4;K7EJD2;K7EPW4	CTDP1	FCP-1	Q95QG8	WBGene00009479			Yes	Caenorhabditis elegans	CHN-1	https://doi.org/10.1016/j.molcel.2022.08.003
1083	Q3MJ13;A0A087WTC3;H0YKE0;H0YLX4;H0YN02	WDR7;WDR72	RBC-2	Q9BL05	WBGene00004314			Yes	Caenorhabditis elegans	CHN-1	https://doi.org/10.1016/j.molcel.2022.08.003
1084	P49326;E9PJF3;E9PP51;E9PQ84;Q9HA79	FMO3;FMO1;FMO4;FMO2;FMO5	FMO-1	G5EDP6	WBGene00001476			Yes	Caenorhabditis elegans	CHN-1	https://doi.org/10.1016/j.molcel.2022.08.003
1085			GTF-2H4	D3NQB3;K8ESJ1;K8F7X5;Q9NA35	WBGene00013529;WBGene00013529;WBGene00013529;WBGene00013529			Yes	Caenorhabditis elegans	CHN-1	https://doi.org/10.1016/j.molcel.2022.08.003
1086			Y92H12BL.1	Q8MXQ7;W6RR04	WBGene00022363;WBGene00022363			Yes	Caenorhabditis elegans	CHN-1	https://doi.org/10.1016/j.molcel.2022.08.003
1087	Q8IWA4;C9JQT7;C9JXQ1;H7C5H5;Q05CV7	MFN2;MFN1	FZO-1	Q23424	WBGene00001509			Yes	Caenorhabditis elegans	CHN-1	https://doi.org/10.1016/j.molcel.2022.08.003
1088	Q7Z3U7;A0A286YFF8;B7ZM73;F8VQS2;F8VZV1;F8VZV6;Q6P148	MON2	MON-2	Q19338	WBGene00008685			Yes	Caenorhabditis elegans	CHN-1	https://doi.org/10.1016/j.molcel.2022.08.003
1089	Q9HB90	RRAGD;RRAGC	RAGC-1	A0A061ACG4;G5EGB3	WBGene00012497;WBGene00012497			Yes	Caenorhabditis elegans	CHN-1	https://doi.org/10.1016/j.molcel.2022.08.003
1090	Q9Y5P6;A0A7I2V2Y5;A0A7I2V4B5;A0A7I2V691;A0A7I2YQI5	GMPPB	TAG-335	A3QMC8	WBGene00016583			Yes	Caenorhabditis elegans	CHN-1	https://doi.org/10.1016/j.molcel.2022.08.003
1091	P01112;A0A0J9YXG8;A0A804HJ06;A0A804HKM6;A0A8C8MQR2;P78460;X5D945	KRAS;HRAS;NRAS;HRAS	LET-60	P22981	WBGene00002335			Yes	Caenorhabditis elegans	CHN-1	https://doi.org/10.1016/j.molcel.2022.08.003
1092			D1054.10	Q18943	WBGene00008377			Yes	Caenorhabditis elegans	CHN-1	https://doi.org/10.1016/j.molcel.2022.08.003
1093	O60760	HPGDS	GST-28	Q9NAB2	WBGene00001776			Yes	Caenorhabditis elegans	CHN-1	https://doi.org/10.1016/j.molcel.2022.08.003
1094			BCKD-1B	Q93619	WBGene00006518			Yes	Caenorhabditis elegans	CHN-1	https://doi.org/10.1016/j.molcel.2022.08.003
1095	P55735;A8MXL6;C9J0S2;C9JBJ5;C9JIB6;E7ERC8	SEC13	NPP-20	Q9N4A7	WBGene00003806			Yes	Caenorhabditis elegans	CHN-1	https://doi.org/10.1016/j.molcel.2022.08.003
1096			ALGN-5	A0A168H9F5;Q8WSL9	WBGene00019276;WBGene00019276			Yes	Caenorhabditis elegans	CHN-1	https://doi.org/10.1016/j.molcel.2022.08.003
1097			HXK-2	Q9XU15	WBGene00010416			Yes	Caenorhabditis elegans	CHN-1	https://doi.org/10.1016/j.molcel.2022.08.003
1098	P49354;B3KVN2;E9PK84;E9PN85;E9PPM9;E9PQP6;H0YCW1	FNTA	FNTA-1	O44501	WBGene00019823			Yes	Caenorhabditis elegans	CHN-1	https://doi.org/10.1016/j.molcel.2022.08.003
1099			R144.12	Q629J5	WBGene00043060			Yes	Caenorhabditis elegans	CHN-1	https://doi.org/10.1016/j.molcel.2022.08.003
1100	O15144;C9JTV5;G5E9J0;G5E9S7;H7C3F9;Q53R19	ARPC2	ARX-4	Q8WTM6	WBGene00021170			Yes	Caenorhabditis elegans	CHN-1	https://doi.org/10.1016/j.molcel.2022.08.003
1101			CPR-9	Q20950	WBGene00010204			Yes	Caenorhabditis elegans	CHN-1	https://doi.org/10.1016/j.molcel.2022.08.003
1102			SET-3	P34318	WBGene00007403			Yes	Caenorhabditis elegans	CHN-1	https://doi.org/10.1016/j.molcel.2022.08.003
1103			ACDH-13	H2KYN3	WBGene00001566			Yes	Caenorhabditis elegans	CHN-1	https://doi.org/10.1016/j.molcel.2022.08.003
1104			Y71H2AM.1	Q9BL28	WBGene00022166			Yes	Caenorhabditis elegans	CHN-1	https://doi.org/10.1016/j.molcel.2022.08.003
1105			MASK-1	Q21920;A0A061AJK8;A0A061AL89	WBGene00011240;WBGene00011240;WBGene00011240			Yes	Caenorhabditis elegans	CHN-1	https://doi.org/10.1016/j.molcel.2022.08.003
1106			Y54H5A.2	Q9BL64	WBGene00021900			Yes	Caenorhabditis elegans	CHN-1	https://doi.org/10.1016/j.molcel.2022.08.003
1107	A6NES4;A0A087WT58;A0A1D5RMP9;C9IYW5	MROH2B;MROH1;MROH2A	HPO-27	K8ERU3	WBGene00016418			Yes	Caenorhabditis elegans	CHN-1	https://doi.org/10.1016/j.molcel.2022.08.003
1108			F54A3.5	Q9N4K0	WBGene00018784			Yes	Caenorhabditis elegans	CHN-1	https://doi.org/10.1016/j.molcel.2022.08.003
1109			F13H10.8	D3YT28;Q1ZXU7	WBGene00044784;WBGene00044784			Yes	Caenorhabditis elegans	CHN-1	https://doi.org/10.1016/j.molcel.2022.08.003
1110	Q92523;A2RRE8;A5PLL0;C9J7C3;H7C0S1	CPT1A;CPT1C;CPT1B	CPT-1	Q9U2F2	WBGene00012907			Yes	Caenorhabditis elegans	CHN-1	https://doi.org/10.1016/j.molcel.2022.08.003
1111	Q9Y6N1;B4DI26;I3L4E7	COX11	COX-11	Q95QD5;S6F574	WBGene00010437;WBGene00010437			Yes	Caenorhabditis elegans	CHN-1	https://doi.org/10.1016/j.molcel.2022.08.003
1112			SAHD-1	Q09374	WBGene00022673			Yes	Caenorhabditis elegans	CHN-1	https://doi.org/10.1016/j.molcel.2022.08.003
1113			C05C8.7	O16315	WBGene00015464			Yes	Caenorhabditis elegans	CHN-1	https://doi.org/10.1016/j.molcel.2022.08.003
1114	P62304;A6NHK2	SNRPE	SNR-6	Q9XTU6	WBGene00004919			Yes	Caenorhabditis elegans	CHN-1	https://doi.org/10.1016/j.molcel.2022.08.003
1115	P25205;A0A0S2Z492;A0A0S2Z4T1;A0A499FHX9;J3KQ69;Q7Z6P5	MCM3	MCM-3	Q9XVR7	WBGene00003155			Yes	Caenorhabditis elegans	CHN-1	https://doi.org/10.1016/j.molcel.2022.08.003
1116	P61225	RAP2C;RAP2A;RAP2B	RAP-2	O17599	WBGene00004308			Yes	Caenorhabditis elegans	CHN-1	https://doi.org/10.1016/j.molcel.2022.08.003
1117			R04F11.5	Q8WQD7	WBGene00011017			Yes	Caenorhabditis elegans	CHN-1	https://doi.org/10.1016/j.molcel.2022.08.003
1118	Q6XQN6;A0A087WUT5;C9J8U2;G5E977;H0YDA6;H0YF31	NAPRT;NAPRT	NPRT-1	Q95XX1	WBGene00021882			Yes	Caenorhabditis elegans	CHN-1	https://doi.org/10.1016/j.molcel.2022.08.003
1119	Q8IV36;E9PIM7;E9PMS4;J3KSF1;X6R4D2	HID1	HID-1	G5EG65;Q7Z135	WBGene00001844;WBGene00001844			Yes	Caenorhabditis elegans	CHN-1	https://doi.org/10.1016/j.molcel.2022.08.003
1120			RFK-1	Q21918	WBGene00011224			Yes	Caenorhabditis elegans	CHN-1	https://doi.org/10.1016/j.molcel.2022.08.003
1121			Y38C1AA.7	Q9N431	WBGene00021398			Yes	Caenorhabditis elegans	CHN-1	https://doi.org/10.1016/j.molcel.2022.08.003
1122	P35558	PCK2;PCK1	PCK-2	O02286;Q7JKI1;Q7JKI2;Q7JKI3	WBGene00011232;WBGene00011232;WBGene00011232;WBGene00011232			Yes	Caenorhabditis elegans	CHN-1	https://doi.org/10.1016/j.molcel.2022.08.003
1123			F58B4.5	Q20974	WBGene00010238			Yes	Caenorhabditis elegans	CHN-1	https://doi.org/10.1016/j.molcel.2022.08.003
1124			KGB-1	O44408	WBGene00002187			Yes	Caenorhabditis elegans	CHN-1	https://doi.org/10.1016/j.molcel.2022.08.003
1125	P52434;C9JJJ9;C9JLU1	POLR2H	RPB-8	Q19826	WBGene00017830			Yes	Caenorhabditis elegans	CHN-1	https://doi.org/10.1016/j.molcel.2022.08.003
1126			HBS-1	P90922;Q564V6	WBGene00010622;WBGene00010622			Yes	Caenorhabditis elegans	CHN-1	https://doi.org/10.1016/j.molcel.2022.08.003
1127	O75676;A0A0A6YYC0;A0PJF8;E9PJN1;E9PKU3	RPS6KA5;RPS6KA4	RSKN-2	Q18846;A0A2K5ATM0;A0A2K5ATN2	WBGene00008311;WBGene00008311;WBGene00008311			Yes	Caenorhabditis elegans	CHN-1	https://doi.org/10.1016/j.molcel.2022.08.003
1128			TBC-14	A0A164D380;A0A168H1X0	WBGene00008444;WBGene00008444			Yes	Caenorhabditis elegans	CHN-1	https://doi.org/10.1016/j.molcel.2022.08.003
1129	Q9BZE1;A6NHR2;H0Y4J2;Q6TGK8;S4R369	MRPL37	MRPL-37	O18199	WBGene00013004			Yes	Caenorhabditis elegans	CHN-1	https://doi.org/10.1016/j.molcel.2022.08.003
1130			F52B11.2	Q9XUE6	WBGene00009925			Yes	Caenorhabditis elegans	CHN-1	https://doi.org/10.1016/j.molcel.2022.08.003
1131	Q8NFH5;C9IYQ7;C9JIY9;C9JWU7;F8WCF5;F8WEL4	NUP35	NPP-19	Q09601	WBGene00003805			Yes	Caenorhabditis elegans	CHN-1	https://doi.org/10.1016/j.molcel.2022.08.003
1132	O95837	GNA11;GNAQ;GNA14	EGL-30	G5EGU1;Q8T3G5;X5LQ30	WBGene00001196;WBGene00001196;WBGene00001196			Yes	Caenorhabditis elegans	CHN-1	https://doi.org/10.1016/j.molcel.2022.08.003
1133	Q9BW27;F5H0W7;J3KRC0;J3KS87;J3KSH3;J3KT10;J3KTC7;J3QL49;J3QL54;J3QL91;J3QLD4;J3QLH0;J3QLV0;J3QRY3;J3QS63	NUP85	NPP-2	Q22078	WBGene00003788			Yes	Caenorhabditis elegans	CHN-1	https://doi.org/10.1016/j.molcel.2022.08.003
1134			NPP-6	P91350;Q8T8M4	WBGene00003792;WBGene00003792			Yes	Caenorhabditis elegans	CHN-1	https://doi.org/10.1016/j.molcel.2022.08.003
1135	P21912;A0A087WWT1;A0A087WXX8;Q70SX8	SDHB	SDHB-1	Q09545	WBGene00006433			Yes	Caenorhabditis elegans	CHN-1	https://doi.org/10.1016/j.molcel.2022.08.003
1136	P61421;C6SUN6;F5GYQ1;F8WEN9;H3BPS0;H3BQB4;H3BQJ1;H3BSG7;H3BTB4;H3BTB5;H3BUQ0;J3QL14	ATP6V0D2;ATP6V0D1	VHA-16	Q95YD5	WBGene00016258			Yes	Caenorhabditis elegans	CHN-1	https://doi.org/10.1016/j.molcel.2022.08.003
1137	O60701;D6RHF4;E7ER83;E7ER95;E7ETF4;E7EV97;E9PBD2;L8E902	UGDH	SQV-4	Q19905	WBGene00005022			Yes	Caenorhabditis elegans	CHN-1	https://doi.org/10.1016/j.molcel.2022.08.003
1138	P17252	PRKACA	PKC-2	P90980	WBGene00004033				Homo sapiens	CHIP	https://awi.cuhk.edu.cn/~ubinet/index.php
1139	P23526	AHCY	AHCY-1	P27604	WBGene00019322			Yes	Caenorhabditis elegans	CHN-1	https://doi.org/10.15252/embj.2021109566
1140	P48431	SOX-2	SOX-2	Q21305	WBGene00004949				Mus musculus	CHIP	https://doi.org/10.1016/j.celrep.2022.110919
1141	Q9H9S0	NANOG							Mus musculus	CHIP	https://doi.org/10.1016/j.celrep.2022.110919
1142	Q01860	OCT-4							Mus musculus	CHIP	https://doi.org/10.1016/j.celrep.2022.110919
1143	Q96BH1	RNF25	Y53G8AR.5	A0A2G5UP13	WBGene00021812				Homo sapiens	CHIP	https://www.biorxiv.org/content/10.1101/2023.09.04.556194v1.full
