# Supplementary material for: HSP70 inhibits CHIP E3 ligase activity to maintain germline function in Caenorhabditis elegans
Source: J Biol Chem. 2024 Oct 9;300(11):107864. doi: 10.1016/j.jbc.2024.107864 (PMC11567022; doi:10.1016/j.jbc.2024.107864)
Supplement: Supplemental Table S5 [file mmc7.xlsx]

## Sheet: Downregulated proteins_HS
					SimpleMine Results for the downregulated CHN-1 substrates in HSP-1EEYD under Heat stress as compared to N2
Downregulated proteins in N2 after heat shock	Downregulated proteins in HSP-1EEYD after heat shock	Wormbase ID for validated/probable substrates of CHN-1/CHIP	Downregulated CHN-1 substrates in HSP-1EEYD under Heat stress as compared to N2		Public Name	Species	Biotype	Sequence Name	Other Name	Transcript	Operon	WormPep	Protein Domain	UniProt	Reference UniProt ID	TreeFam	RefSeq_mRNA	RefSeq_protein	Genetic Map Position	Chromosome Coordinates	Transcription Factors	RNAi Clone	Phenotype	Allele Phenotype Observed	Coding_exon Non_silent Allele	Interacting Gene	Expr_pattern Tissue	Genomic Study Tissue	Expr_pattern LifeStage	Genomic Study LifeStage	Disease Info	Human Ortholog	Gene Ontology Association	Concise Description_Functional GO	Automated Description	Expression Cluster Summary	Reference
WBGENE00022245	WBGENE00014053	WBGENE00012434	WBGENE00016541		ttbk-8.2	Caenorhabditis elegans	protein_coding_gene	C39H7.1	CELE_C39H7.1	C39H7.1.1	N.A.	CE06942	CE06942|HMMPANTHER:PTHR11909|PFSCAN:PS50011|SCANPROSITE:PS00107|SCANPROSITE:PS00108|SMART:SM00220|PFAM:PF00069|SUPERFAMILY:SSF56112|INTERPRO:IPR000719|INTERPRO:IPR011009|Active_site	Q18553	Q18553	N.A.	N.A.	NM_068436.7	IV 1.97	IV + 5631928 5633379	N.A.	cenix:182-h4, mv_C39H7.1, smd_C39H7.1, sjj_C39H7.1|IV-2L22	N.A.	N.A.	gk202289|Substitution|Missense, gk202290|Substitution|Missense, gk202291|Substitution|Missense, gk202292|Substitution|Missense, gk502169|Substitution|Missense, gk601364|Substitution|Missense, gk754956|Substitution|Missense, gk763929|Substitution|Missense, gk809160|Substitution|Nonsense, gk955076|Substitution|Missense	actl-1|Physical, chn-1|Physical	N.A.	ADEL, ADER, germ line, male, sperm	N.A.	1-day post-L4 adult hermaphrodite Ce, 10-days post-L4 adult hermaphrodite Ce, 2-days post-L4 adult hermaphrodite Ce, 3-days post-L4 adult hermaphrodite Ce, 4-days post-L4 adult hermaphrodite Ce, 5-days post-L4 adult hermaphrodite Ce, 7-10 days post-L4 adult hermaphrodite Ce, adult Ce, adult hermaphrodite Ce, adult male Ce, all stages Ce, blastula embryo Ce, dauer larva Ce, embryo Ce, L1 larva Ce,…	spinocerebellar ataxia type 11|By Orthology	HGNC:19140|EnsEMBL-Compara;OrthoFinder;Panther, HGNC:19141|EnsEMBL-Compara;OrthoFinder;Panther	"ATP binding", "kinase activity", "nucleotide binding", "nucleus", "phosphorylation", "protein kinase activity", "protein phosphorylation", "protein serine/threonine kinase activity", "signal transduction"	N.A.	Predicted to enable protein serine\/threonine kinase activity. Predicted to be involved in signal transduction. Predicted to be located in nucleus. Human ortholog(s) of this gene implicated in spinocerebellar ataxia type 11. Is an ortholog of human TTBK1 (tau tubulin kinase 1) and TTBK2 (tau tubulin kinase 2).	Enriched in germ line, male, ADER, ADEL and sperm according to proteomic study, RNA-seq and single-cell RNA-seq. Affected by atx-3, eri-1, rrf-3, clk-1, isp-1, age-1, nhr-49, hpl-2, nhr-114, wdr-23, smgl-1, eat-2, let-7, gld-1, alg-3, alg-4, hlh-30, gld-2, rsd-2, tdp-1, cdc-48.2, csr-1, glh-4, glh-1, pgl-1, pgl-3, daf-2, fog-3, rsks-1, npr-1, jmjd-3.1, mir-34, mafr-1, hrde-1, morc-1, alg-1, alg-2…	WBPaper00027258|pmid18050405, WBPaper00057218|pmid31425988
WBGENE00014053	WBGENE00001595	WBGENE00018319	WBGENE00008400		drh-3	Caenorhabditis elegans	protein_coding_gene	D2005.5	ekl-3, ekl-3, ekl-3, CELE_D2005.5	D2005.5.1	CEOP1979	CE36120	CE36120|HMMPANTHER:PTHR14074|PFSCAN:PS51194|PFSCAN:PS51789|PFSCAN:PS51192|SMART:SM00490|SMART:SM00487|PFAM:PF11648|PFAM:PF00271|PFAM:PF00270|SUPERFAMILY:SSF52540|INTERPRO:IPR001650|INTERPRO:IPR011545|INTERPRO:IPR014001|INTERPRO:IPR021673|INTERPRO:IPR027417|INTERPRO:IPR038557	Q93413	Q93413	TF330258	N.A.	NM_059760.7	I 2.37 +/- 0.00	I + 7820831 7826378	AMA-1, BLMP-1, DAF-16, DPL-1, EFL-1, FOS-1, LIN-15B, LIN-35, NHR-28, PHA-4, Polymerase II, PQM-1, UNC-55	cenix:138-c4, sjj_D2005.5|I-3H24, mv_D2005.5	anaphase bridging, apoptosis increased, cell cycle timing defective early emb, cell position defective, chemical hypersensitive, chromosome alignment variant, chromosome morphology variant, division axis defective, DNA damage checkpoint variant, DNA damage response variant, embryonic arrest, embryonic lethal, failure to hatch, fewer germ cells, gametogenesis variant, germ cell ionizing radiation …	endomitotic oocytes, fertility reduced, fewer germ cells, germline RNAi resistant, lethal, RNAi resistant, small RNA germline expression variant, small RNA somatic expression variant, sterile	gk115707|Substitution|Missense, gk115709|Substitution|Missense, gk115711|Substitution|Missense, gk115712|Substitution|Missense, gk326151|Substitution|Missense, gk364196|Substitution|Missense, gk365250|Substitution|Missense, gk372048|Substitution|Missense, gk373158|Substitution|Missense, gk373159|Substitution|Missense, gk395398|Substitution|Missense, gk409930|Substitution|Missense, gk420974|Substi…	ain-1|Physical, cdc-48.1|Physical, csr-1|Physical, dcr-1|Physical, deps-1|Physical, drh-3|Physical, drh-3|Physical, ego-1|Physical, ekl-1|Physical, enri-1|Physical, eri-1|Physical, eri-5|Physical, glh-1|Physical, gtsf-1|Physical, hda-1|Physical, mbk-2|Physical, meg-3|Physical, mlc-2|Physical, mut-16|Physical, nhl-2|Physical, nrde-2|Physical, pir-1|Physical, prg-1|Physical, rps-14|Physical, rrf-1|…	Cell	ABplpaaaap, ABplpapppa, ABprpaaaap, AVA, GABAergic neuron, germ line, germline precursor cell	adult Ce, embryo Ce, L1 larva Ce, L2 larva Ce, L3 larva Ce, L4 larva Ce	1-day post-L4 adult hermaphrodite Ce, 2-days post-L4 adult hermaphrodite Ce, 3-days post-L4 adult hermaphrodite Ce, 4-days post-L4 adult hermaphrodite Ce, 5-days post-L4 adult hermaphrodite Ce, 6-days post-L4 adult hermaphrodite Ce, 7-10 days post-L4 adult hermaphrodite Ce, 96-cell embryo Ce, adult Ce, adult hermaphrodite Ce, adult male Ce, all stages Ce, blastula embryo Ce, dauer larva Ce, embry…	|By Orthology	HGNC:19102|EnsEMBL-Compara;OMA;OrthoFinder;OrthoInspector;Panther;PhylomeDB, HGNC:29517|OrthoFinder;OrthoInspector;Panther	"ATP binding", "ATP hydrolysis activity", "ATP-dependent activity, acting on RNA", "condensed nuclear chromosome", "cytoplasm", "double-stranded RNA binding", "helicase activity", "immune system process", "innate immune response", "metaphase plate", "nucleic acid binding", "nucleotide binding", "P granule assembly", "P granule", "protein binding", "regulatory ncRNA-mediated post-transcriptional g…	drh-3 encodes a DEAH\/D-box helicase\; drh-3 is required for germline RNAi and for production of several types of endogenous small RNA molecules\; in addition, drh-3 plays an essential role in germ cell proliferation, gamete formation, and chromosome segregation\; drh-3 is also involved in resistance to X-ray irradiation and genetic studies suggest that drh-3 may also control expression of small …	Enables several functions, including ATP hydrolysis activity\; ATP-dependent activity, acting on RNA\; and RNA binding activity. Involved in P granule assembly\; ncRNA-mediated post-transcriptional gene silencing\; and siRNA processing. Located in P granule\; condensed nuclear chromosome\; and metaphase plate. Expressed widely. Is an ortholog of human RIGI (RNA sensor RIG-I).	Enriched in AVA, germ line, GABAergic neuron, germline precursor cell, ABplpaaaap, ABprpaaaap and ABplpapppa according to tiling array, RNA-seq and single-cell RNA-seq. Affected by dcr-1, cyc-1, K10D11.2, nhr-114, let-7, gld-1, tatn-1, lin-35, chd-3, let-418, lmn-1, mafr-1, glp-1, elli-1, glh-4, glh-1, pgl-1, pgl-3, morc-1, emb-4, sma-2, sma-4, nuo-6, drh-3, damt-1, pals-22, sek-1, aak-1, aak-2, …	WBPaper00005368|pmid12110183, WBPaper00010663|pmid N.A., WBPaper00027057|pmid16439208, WBPaper00027740|pmid16824923, WBPaper00029257|pmid17416746, WBPaper00030522|pmid N.A., WBPaper00030543|pmid N.A., WBPaper00030546|pmid N.A., WBPaper00031021|pmid17825044, WBPaper00031057|pmid17921522, WBPaper00031214|pmid18007599, WBPaper00031487|pmid18245826, WBPaper00031961|pmid18571452, WBPaper00031962|pmid1…
WBGENE00006497	WBGENE00016702	WBGENE00004185	WBGENE00009035		gfat-2	Caenorhabditis elegans	protein_coding_gene	F22B3.4	CELE_F22B3.4	F22B3.4.1, F22B3.4.2	N.A.	CE03255	CE03255|HMMPANTHER:PTHR10937|PFSCAN:PS51278|PFSCAN:PS51464|PFAM:PF13522|PFAM:PF01380|SUPERFAMILY:SSF53697|SUPERFAMILY:SSF56235|INTERPRO:IPR001347|INTERPRO:IPR029055|INTERPRO:IPR046348	Q19699	Q19699	TF300864	N.A.	NM_069755.9	IV 4.98	IV + 11410228 11413002	DPL-1, EFL-1, W03F9.2	sjj_F22B3.4|IV-6I07, cenix:55-c8, mv_F22B3.4	accumulated germline cell corpses, apoptosis variant, cell membrane organization biogenesis variant, cytokinesis fails early emb, embryo osmotic integrity defective early emb, embryo osmotic pressure sensitive early emb, embryonic lethal, germ cell compartment morphology variant, germ cell compartment size variant, germline nuclear positioning variant, larval arrest, maternal sterile, multiple nu…	lethal, sterile	gk212642|Substitution|Missense, gk212643|Substitution|Missense, gk212644|Substitution|Missense, gk212645|Substitution|Missense, gk212646|Substitution|Missense, gk212647|Substitution|Missense, gk212649|Substitution|Missense, gk212650|Substitution|Missense, gk212652|Substitution|Missense, gk336063|Substitution|Missense, gk379667|Substitution|Missense, gk425522|Substitution|Missense, gk541767|Substi…	arcp-1|Physical, chn-1|Physical, enri-1|Physical, gfat-1|Physical, glh-1|Physical, gras-1|Physical, hda-1|Physical, nrde-2|Physical, pie-1|Regulatory, plk-1|Physical, prg-1|Physical, sec-6|Physical, smo-1|Physical, wdr-5.1|Physical	N.A.	cephalic sheath cell, germ line, germline precursor cell, NSM, Psub1	N.A.	1-cell embryo Ce, 1-day post-L4 adult hermaphrodite Ce, 10-days post-L4 adult hermaphrodite Ce, 2-cell embryo Ce, 2-days post-L4 adult hermaphrodite Ce, 20-days post-L4 adult hermaphrodite Ce, 24-cell embryo Ce, 3-days post-L4 adult hermaphrodite Ce, 4-cell embryo Ce, 4-days post-L4 adult hermaphrodite Ce, 5-days post-L4 adult hermaphrodite Ce, 6-days post-L4 adult hermaphrodite Ce, 7-10 days pos…	congenital myasthenic syndrome 12|By Orthology	HGNC:4241|EnsEMBL-Compara;Hieranoid;Inparanoid;OMA;OrthoFinder;OrthoInspector;Panther;PhylomeDB;SonicParanoid, HGNC:4242|Hieranoid;Inparanoid;OMA;OrthoFinder;OrthoInspector;Panther;PhylomeDB;SonicParanoid	"carbohydrate derivative binding", "carbohydrate derivative metabolic process", "fructose 6-phosphate metabolic process", "glutamine metabolic process", "glutamine-fructose-6-phosphate transaminase (isomerizing) activity", "transferase activity", "UDP-N-acetylglucosamine metabolic process"	gfat-2 encodes a glucosamine--fructose-6-phosphate aminotransferase (EC:2.6.1.16, also known as glutamine-fructose-6-phosphate transaminase), paralogous to GFAT-1\; GFAT-2 is predicted to catalyze the first, and rate-limiting, step of the hexosamine pathway in which glucosamine-6-phosphate is synthesized from L-glutamine and fructose-6-phosphate and ultimately converted to UDP-N-acetylglucosamine…	Predicted to enable glutamine-fructose-6-phosphate transaminase (isomerizing) activity. Predicted to be involved in UDP-N-acetylglucosamine metabolic process and fructose 6-phosphate metabolic process. Human ortholog(s) of this gene implicated in congenital myasthenic syndrome 12\; obesity\; and type 2 diabetes mellitus. Is an ortholog of human GFPT1 (glutamine--fructose-6-phosphate transaminase …	Enriched in cephalic sheath cell, germ line, NSM, Psub1 and germline precursor cell according to tiling array, RNA-seq and single-cell RNA-seq. Affected by cgh-1, K10D11.2, rsr-2, let-7, gld-1, tatn-1, emr-1, lem-2, csr-1, drh-3, prg-1, fbf-1, puf-8, gld-2, tdp-1, daf-2, fog-3, swsn-2.2, rsks-1, npr-1, jmjd-1.2, hsf-1, chd-3, let-418, mir-34, glp-1, glh-4, glh-1, pgl-1, pgl-3, alg-2, emb-4, sma-2…	WBPaper00038491|pmid21647448, WBPaper00045007|pmid24630720, WBPaper00046159|pmid25505447, WBPaper00055090|pmid30120140, WBPaper00059250|pmid32019926, WBPaper00061547|pmid34166401
WBGENE00006584	WBGENE00000298	WBGENE00013994	WBGENE00004296		rad-50	Caenorhabditis elegans	protein_coding_gene	T04H1.4	RAD50, CELE_T04H1.4	T04H1.4a.1, T04H1.4b.1	CEOP5336	CE21149, CE41010	CE21149|HMMPANTHER:PTHR18867|PFSCAN:PS51131|NCBIFAM:TIGR00606|PFAM:PF04423|PFAM:PF13476|SUPERFAMILY:SSF75712|SUPERFAMILY:SSF52540|INTERPRO:IPR004584|INTERPRO:IPR013134|INTERPRO:IPR027417|INTERPRO:IPR038729|Metal_ion_binding_site, CE41010|HMMPANTHER:PTHR18867|PFSCAN:PS51131|NCBIFAM:TIGR00606|PFAM:PF04423|PFAM:PF13175|SUPERFAMILY:SSF52540|SUPERFAMILY:SSF75712|INTERPRO:IPR004584|INTERPRO:IPR013134|I…	O44199, A5JYU5	O44199	TF101217	N.A.	NM_073669.9, NM_001129527.4	V 3.92 +/- 0.01	V + 12245646 12251246	AMA-1, BLMP-1, C01B12.2, C34F6.9, DAF-16, DPL-1, EFL-1, ELT-3, EOR-1, F23F12.9, FOS-1, GEI-11, GMEB-1, HDA-1, LIN-15B, LIN-35, LSY-2, MDL-1, MEP-1, MES-4, NHR-129, NHR-23, NHR-6, NHR-77, PHA-4, Polymerase II, SKN-1, UNC-62, W03F9.2, ZIP-2	cenix:10-h5, sjj_T04H1.4|V-8O13, mv_T04H1.4.v5	apoptosis increased, apoptosis variant, chemical hypersensitive, embryonic lethal, high incidence male progeny, meiosis variant, organism development variant, organism hypersensitive ionizing radiation, univalent meiotic chromosomes	lethal, sterile	tm2664|Deletion|Frameshift, gk249149|Substitution|Missense, gk249150|Substitution|Missense, gk249151|Substitution|Missense, gk249152|Substitution|Missense, gk249153|Substitution|Missense, gk249155|Substitution|Missense, gk310367|Substitution|Missense, gk320124|Substitution|Missense, gk336719|Substitution|Missense, gk429225|Substitution|Missense, gk437121|Substitution|Missense, gk512400|Substituti…	mre-11|Physical;Regulatory, ain-1|Physical, glh-1|Physical, hal-2|Physical, let-23|Genetic, prg-1|Physical, sip-1|Physical, zen-4|Physical	N.A.	ABalpppppp, ABalppppppp, ABplapaaaa, ABplapppaa, ABplapppapp, ABplpaappa, ABpraaappp, ABpraaapppp, ABprapaaaa, ABprapppaa, ABprapppapp, ABprpaappa, AVA, body wall muscle cell, GABAergic neuron, germ line, germline precursor cell, neuron	N.A.	1-day post-L4 adult hermaphrodite Ce, 10-days post-L4 adult hermaphrodite Ce, 2-days post-L4 adult hermaphrodite Ce, 3-days post-L4 adult hermaphrodite Ce, 3-fold embryo Ce, 4-days post-L4 adult hermaphrodite Ce, 5-days post-L4 adult hermaphrodite Ce, 7-10 days post-L4 adult hermaphrodite Ce, adult Ce, adult hermaphrodite Ce, adult male Ce, all stages Ce, blastula embryo Ce, dauer larva Ce, embry…	transitional cell carcinoma|By Orthology, invasive ductal carcinoma|By Orthology	HGNC:9816|EnsEMBL-Compara;Hieranoid;Inparanoid;OMA;OrthoFinder;OrthoInspector;Panther;SonicParanoid	"ATP binding", "ATP hydrolysis activity", "cell cycle", "chromosome organization involved in meiotic cell cycle", "condensed nuclear chromosome", "DNA damage response", "DNA duplex unwinding", "DNA repair", "double-strand break repair", "double-stranded telomeric DNA binding", "G-quadruplex DNA binding", "hydrolase activity", "meiotic cell cycle", "metal ion binding", "Mre11 complex", "nucleic ac…	rad-50 encodes the C. elegans ortholog of eukaryotic Rad50 and bacterial SbcC\; RAD-50 is predicted to function, in a complex with MRE-11 and COM-1, in homology-mediated double-strand break (DSB) repair\; genetic analyses indicate that rad-50 is required for a distinct pathway of meiotic DSB repair that functions from the onset of meiotic prophase through the midpachytene\/late pachytene transiti…	Predicted to enable G-quadruplex DNA binding activity\; double-stranded telomeric DNA binding activity\; and single-stranded telomeric DNA binding activity. Predicted to be involved in chromosome organization and nucleic acid metabolic process. Predicted to be located in condensed nuclear chromosome. Predicted to be part of Mre11 complex. Human ortholog(s) of this gene implicated in invasive duct…	Enriched in germ line, neuron, AVA, body wall muscle cell, GABAergic neuron, germline precursor cell, ABplapaaaa, ABprapaaaa, ABpraaappp, ABalpppppp, ABprpaappa, ABplpaappa, ABpraaapppp, ABalppppppp, ABplapppapp, ABprapppapp, ABplapppaa and ABprapppaa according to proteomic study, tiling array, RNA-seq and single-cell RNA-seq. Affected by alg-1, lin-35, cyc-1, tatn-1, gld-2, gld-4, unc-75, lin-28…	WBPaper00004349|pmid11030340, WBPaper00005486|pmid12242227, WBPaper00012922|pmid11726502, WBPaper00018081|pmid N.A., WBPaper00027223|pmid18050489, WBPaper00027633|pmid16702421, WBPaper00027740|pmid16824923, WBPaper00030347|pmid N.A., WBPaper00031172|pmid17983271, WBPaper00031510|pmid18267094, WBPaper00037751|pmid21052706, WBPaper00038491|pmid21647448, WBPaper00040249|pmid21957461, WBPaper00044072…
WBGENE00011753	WBGENE00008400	WBGENE00012448	WBGENE00010204		cpr-9	Caenorhabditis elegans	protein_coding_gene	F57F5.1	CELE_F57F5.1	F57F5.1.1	N.A.	CE43083	CE43083|HMMPANTHER:PTHR12411|PRINTS:PR00705|SCANPROSITE:PS00640|SCANPROSITE:PS00139|SCANPROSITE:PS00639|SMART:SM00645|PFAM:PF00112|SUPERFAMILY:SSF54001|INTERPRO:IPR000668|INTERPRO:IPR013128|INTERPRO:IPR038765|Active_site	Q20950	Q20950	TF314576	N.A.	NM_001383417.2	V 3.57	V + 12003053 12004584	ALR-1, ALY-2, AMA-1, ATFS-1, BLMP-1, C01B12.2, C16A3.4, C27D6.4, C34F6.9, CEH-16, CEH-26, CEH-30, CEH-38, CEH-39, CEH-82, CES-1, DAF-12, DAF-16, DPL-1, EFL-1, EGL-27, ELT-1, ELT-3, EOR-1, F16B12.6, F23F12.9, F45C12.2, FKH-10, FOS-1, GEI-11, GMEB-1, HDA-1, HPL-2, JUN-1, LIN-11, LIN-13, LIN-15B, LIN-35, LSY-2, MAB-5, MDL-1, MEP-1, MES-4, NHR-10, NHR-11, NHR-12, NHR-129, NHR-21, NHR-23, NHR-237, NHR…	mv_F57F5.1, sjj_F57F5.1|V-8E19, cenix:57-e5	embryonic lethal, larval arrest, lethal, locomotion variant, pattern of transgene expression variant, receptor mediated endocytosis defective	N.A.	ok3370|Deletion|Frameshift, tm1759|Deletion|Frameshift, gk248640|Substitution|Missense, gk248642|Substitution|Missense, gk248643|Substitution|Missense, gk362901|Substitution|Missense, gk546795|Substitution|Missense, gk611944|Substitution|Missense, gk617951|Substitution|Nonsense, gk741791|Substitution|Missense, gk741792|Substitution|Missense, gk743685|Substitution|Missense, gk777676|Substitution|M…	ajm-1|Physical, cdap-2|Physical, chn-1|Physical, exo-3|Physical, rpn-10|Physical, rpt-5|Physical, rrc-1|Physical, sao-1|Physical, scc-1|Physical, sip-1|Physical, slfl-5|Physical, smo-1|Physical, stam-1|Physical	N.A.	DA neuron, head mesodermal cell, I5 neuron, intestine, neuron, OLL, PVD, retrovesicular ganglion, SAB, VA neuron	N.A.	1-cell embryo Ce, 1-day post-L4 adult hermaphrodite Ce, 10-days post-L4 adult hermaphrodite Ce, 11-15 days post-L4 adult hermaphrodite Ce, 2-days post-L4 adult hermaphrodite Ce, 20-days post-L4 adult hermaphrodite Ce, 24-cell embryo Ce, 3-days post-L4 adult hermaphrodite Ce, 4-days post-L4 adult hermaphrodite Ce, 5-days post-L4 adult hermaphrodite Ce, 7-10 days post-L4 adult hermaphrodite Ce, 9-d…	breast cancer|By Orthology, multiple sclerosis|By Orthology, transitional cell carcinoma|By Orthology, glioblastoma|By Orthology, esophagus adenocarcinoma|By Orthology, intracranial aneurysm|By Orthology, urinary bladder cancer|By Orthology, Guillain-Barre syndrome|By Orthology	HGNC:2527|Hieranoid;Inparanoid;OMA;OrthoFinder;OrthoInspector;Panther;SonicParanoid	"cellular anatomical entity", "cysteine-type endopeptidase activity", "cysteine-type peptidase activity", "extracellular space", "hydrolase activity", "peptidase activity", "proteolysis involved in protein catabolic process", "proteolysis"	N.A.	Predicted to enable cysteine-type endopeptidase activity. Predicted to be involved in proteolysis involved in protein catabolic process. Predicted to be located in extracellular space. Human ortholog(s) of this gene implicated in several diseases, including autoimmune disease of the nervous system (multiple)\; carcinoma (multiple)\; and type 2 diabetes mellitus. Is an ortholog of human CTSB (cath…	Enriched in intestine, PVD, OLL, head mesodermal cell, I5 neuron, DA neuron, SAB, retrovesicular ganglion, VA neuron and neuron according to SAGE analysis, microarray, tiling array, RNA-seq and single-cell RNA-seq. Affected by isp-1, cid-1, aak-2, atx-3, eat-2, nhr-62, wrn-1, daf-16, rsks-1, elt-2, npr-1, hsf-1, rbr-2, chd-3, let-418, mir-34, glh-4, glh-1, pgl-1, pgl-3, ash-2, vit-2, alg-1, alg-2…	WBPaper00038491|pmid21647448, WBPaper00043670|pmid N.A., WBPaper00055090|pmid30120140, WBPaper00058665|pmid31576668
WBGENE00000298	WBGENE00006928	WBGENE00001427	WBGENE00002061		ife-3	Caenorhabditis elegans	protein_coding_gene	B0348.6	CELE_B0348.6	B0348.6a.1, B0348.6b.1, B0348.6c.1	N.A.	CE17331, CE27570, CE30590	CE17331|HMMPANTHER:PTHR11960|SCANPROSITE:PS00813|PFAM:PF01652|SUPERFAMILY:SSF55418|INTERPRO:IPR001040|INTERPRO:IPR023398, CE27570|HMMPANTHER:PTHR11960|SCANPROSITE:PS00813|PFAM:PF01652|SUPERFAMILY:SSF55418|INTERPRO:IPR001040|INTERPRO:IPR023398, CE30590|HMMPANTHER:PTHR11960|SCANPROSITE:PS00813|PFAM:PF01652|SUPERFAMILY:SSF55418|INTERPRO:IPR001040|INTERPRO:IPR023398	O61955	O61955	TF101526	N.A.	NM_171920.6, NM_070723.8, NM_070722.6	V -20.07	V - 6584 7828	AHA-1, ALY-2, AMA-1, ATFS-1, BLMP-1, C01B12.2, C16A3.4, C27D6.4, C34F6.9, CEH-14, CEH-16, CEH-22, CEH-26, CEH-30, CEH-38, CEH-39, CEH-82, CES-1, DAF-16, DPL-1, EFL-1, EGL-27, EGL-5, ELT-1, ELT-3, EOR-1, F16B12.6, F45C12.2, FKH-10, FKH-2, FOS-1, GEI-11, GMEB-1, HDA-1, HLH-1, HPL-2, JUN-1, LIN-11, LIN-13, LIN-15B, LIN-35, LIN-39, LSY-2, MAB-5, MDL-1, MEF-2, MEP-1, NHR-11, NHR-12, NHR-129, NHR-2, NH…	mv_B0348.6, cenix:145-e8, sjj_B0348.6|V-1A13, cenix:30-d4	cortical dynamics defective early emb, embryonic lethal, pleiotropic defects severe early emb, reduced brood size	lethal, masculinization of germline, maternal effect lethal emb, slow growth, sterile	tm6709|Deletion|Inframe_deletion, gk394693|Substitution|Missense, gk480597|Substitution|Missense, gk681084|Substitution|Missense, gk795519|Substitution|Missense	akir-1|Physical, alg-1|Physical, C27B7.5|Physical, C44B9.2|Physical, car-1|Physical, csr-1|Physical, D1007.4|Physical, dlg-1|Physical, enri-2|Physical, eor-1|Physical, erh-2|Physical, F10E9.5|Physical, ife-1|Physical, ifet-1|Physical, ifg-1|Physical, lin-41|Physical, meg-3|Physical, mel-46|Physical, mxt-1|Physical, nfki-1|Physical, pid-1|Physical, pid-3|Physical, rnp-3|Physical, rpl-36.A|Physical…	germ line, gonad, oocyte, Z2, Z3	germ line, germline precursor cell, intestine, NSM	all stages Ce, embryo Ce	1-cell embryo Ce, 1-day post-L4 adult hermaphrodite Ce, 10-days post-L4 adult hermaphrodite Ce, 11-15 days post-L4 adult hermaphrodite Ce, 2-days post-L4 adult hermaphrodite Ce, 20-days post-L4 adult hermaphrodite Ce, 3-days post-L4 adult hermaphrodite Ce, 3-fold embryo Ce, 4-days post-L4 adult hermaphrodite Ce, 6-days post-L4 adult hermaphrodite Ce, 9-days post-L4 adult hermaphrodite Ce, adult C…	autistic disorder|By Orthology	HGNC:3287|Hieranoid;Inparanoid;OMA;OrthoFinder;OrthoInspector;Panther;PhylomeDB;SonicParanoid, HGNC:33179|Hieranoid;Inparanoid;OMA;OrthoFinder;OrthoInspector;Panther;PhylomeDB;SonicParanoid	"cytoplasm", "determination of adult lifespan", "embryo development ending in birth or egg hatching", "eukaryotic translation initiation factor 4F complex", "perinuclear region of cytoplasm", "protein binding", "regulation of translation", "regulatory ncRNA-mediated gene silencing", "RNA 7-methylguanosine cap binding", "RNA binding", "translation initiation factor activity", "translation", "trans…	ife-3 encodes one of five C. elegans homologs of the mRNA cap-binding protein eIF4E\; by homology, IFE-3 is predicted to bind capped mRNA and mediate its recruitment to ribosomes during translation initiation\; in vitro, IFE-3 binds a monomethylated guanosine cap structure but does not bind a trimethylated guanosine cap, which suggests that IFE-3 likely mediates translation of those mRNAs that do…	Enables RNA 7-methylguanosine cap binding activity. Involved in embryo development. Predicted to be located in perinuclear region of cytoplasm. Predicted to be part of eukaryotic translation initiation factor 4F complex. Expressed in germ line\; gonad\; and oocyte. Human ortholog(s) of this gene implicated in autistic disorder. Is an ortholog of human EIF4E (eukaryotic translation initiation fact…	Enriched in germline precursor cell, germ line, NSM and intestine according to tiling array, RNA-seq and microarray. Affected by alg-1, daf-12, K10D11.2, let-7, gld-1, tatn-1, lem-2, emr-1, clk-1, cdc-48.2, fog-3, cox-5B, mir-34, glp-1, glh-4, glh-1, pgl-1, pgl-3, lin-41, emb-4, sma-2, sma-4, daf-2, isp-1, nuo-6, eat-2, pmt-2, nhl-2, hsp-6, sek-1, aak-1, aak-2, erh-2, pid-3, tofu-6, tost-1, iff-1…	WBPaper00003054|pmid9553113, WBPaper00003987|pmid10744754, WBPaper00005444|pmid12198170, WBPaper00005497|pmid12422237, WBPaper00017674|pmid N.A., WBPaper00023303|pmid N.A., WBPaper00026846|pmid16207815, WBPaper00027281|pmid18050488, WBPaper00029088|pmid17277769, WBPaper00031234|pmid18027377, WBPaper00032483|pmid19122207, WBPaper00036371|pmid20535623, WBPaper00038491|pmid21647448, WBPaper00040302|…
WBGENE00001393	WBGENE00001603	WBGENE00000118	WBGENE00006510		mtrr-1	Caenorhabditis elegans	protein_coding_gene	C01G6.6	tag-165, CELE_C01G6.6	C01G6.6b, C01G6.6a.1	N.A.	CE00868	CE00868|PhosphoPep:C01G6.6a|ProteomeXchange_PXD032260:C01G6.6a|HMMPANTHER:PTHR19384|PFSCAN:PS51384|PFSCAN:PS50902|PRINTS:PR00371|PRINTS:PR00369|PFAM:PF00175|PFAM:PF00667|PFAM:PF00258|SUPERFAMILY:SSF52343|SUPERFAMILY:SSF63380|SUPERFAMILY:SSF52218|INTERPRO:IPR001094|INTERPRO:IPR001433|INTERPRO:IPR001709|INTERPRO:IPR003097|INTERPRO:IPR008254|INTERPRO:IPR017938|INTERPRO:IPR023173|INTERPRO:IPR029039|I…	Q17574	Q17574	TF105716	N.A.	NM_063577.7, NR_136347.1	II 1.10 +/- 0.00	II + 9285975 9289132	ALR-1, ALY-2, AMA-1, ATFS-1, BLMP-1, C01B12.2, C16A3.4, C27D6.4, C34F6.9, CEH-16, CEH-26, CEH-38, CEH-82, CES-1, DAF-12, DAF-16, DPL-1, EFL-1, EGL-27, ELT-3, EOR-1, F16B12.6, FKH-10, FOS-1, GEI-11, GMEB-1, HDA-1, HLH-1, HPL-2, JUN-1, LIN-13, LIN-15B, LIN-35, LIN-39, LSY-2, MAB-5, MDL-1, MEF-2, MEP-1, MML-1, NHR-11, NHR-129, NHR-2, NHR-21, NHR-23, NHR-25, NHR-28, NHR-6, NHR-77, PEB-1, PES-1, PHA-4…	mv_C01G6.6, sjj_C01G6.6|II-6L07, cenix:137-b3	transgene expression variant	lethal, sterile	tm662|Deletion|Inframe_deletion, gk150547|Substitution|Missense, gk150551|Substitution|Missense, gk150554|Substitution|Missense, gk150555|Substitution|Missense, gk150556|Substitution|Missense, gk150557|Substitution|Nonsense, gk150559|Substitution|Missense, gk150560|Substitution|Missense, gk376370|Substitution|Missense, gk438410|Substitution|Missense, gk483814|Substitution|Missense, gk519936|Subst…	act-5|Physical, chn-1|Physical, sao-1|Physical	N.A.	AFDL, AFDR, anal sphincter muscle, germ line, head mesodermal cell, neuron, NSM, PLM, tail precursor cell	N.A.	1-day post-L4 adult hermaphrodite Ce, 10-days post-L4 adult hermaphrodite Ce, 2-days post-L4 adult hermaphrodite Ce, 3-days post-L4 adult hermaphrodite Ce, 4-days post-L4 adult hermaphrodite Ce, 5-days post-L4 adult hermaphrodite Ce, 6-days post-L4 adult hermaphrodite Ce, 8-days post-L4 adult hermaphrodite Ce, adult Ce, adult hermaphrodite Ce, all stages Ce, dauer larva Ce, embryo Ce, L1 larva Ce…	heart disease|By Orthology, hepatocellular carcinoma|By Orthology, heart septal defect|By Orthology, pancreatic cancer|By Orthology, meningioma|By Orthology, ulcerative colitis|By Orthology, acute myeloid leukemia|By Orthology, homocystinuria|By Orthology, multiple myeloma|By Orthology, myelodysplastic syndrome|By Orthology, non-Hodgkin lymphoma|By Orthology, anencephaly|By Orthology, spina bifid…	HGNC:7473|EnsEMBL-Compara;Hieranoid;Inparanoid;OMA;OrthoFinder;OrthoInspector;Panther;PhylomeDB;SonicParanoid	"[methionine synthase] reductase activity", "amino acid biosynthetic process", "cytosol", "flavin adenine dinucleotide binding", "FMN binding", "homocysteine metabolic process", "methionine biosynthetic process", "oxidoreductase activity"	C01G6.6 encodes an ortholog of the human gene METHIONINE SYNTHASE REDUCTASE (MTRR), which when mutated leads to homocystinuria (OMIM:236270)	Predicted to enable FMN binding activity\; [methionine synthase] reductase activity\; and flavin adenine dinucleotide binding activity. Predicted to be involved in homocysteine metabolic process and methionine biosynthetic process. Predicted to be located in cytosol. Human ortholog(s) of this gene implicated in several diseases, including endocrine gland cancer (multiple)\; hematologic cancer (mu…	Enriched in neuron, NSM, PLM, germ line, head mesodermal cell, AFDR, AFDL, anal sphincter muscle and tail precursor cell according to tiling array, RNA-seq and single-cell RNA-seq. Affected by isp-1, daf-16, aak-2, daf-12, rsr-2, tatn-1, prg-1, clk-1, jmjd-3.1, dpy-21, glh-4, glh-1, pgl-1, pgl-3, alg-1, atm-1, emb-4, sma-2, sma-4, lin-22, smg-2, daf-2, nuo-6, pmt-2, nhl-2, rpl-33, rpl-5, sek-1, s…	WBPaper00028527|pmid16998478, WBPaper00038491|pmid21647448, WBPaper00049828|pmid27405932, WBPaper00049923|pmid27486161, WBPaper00055090|pmid30120140, WBPaper00060431|pmid33016879, WBPaper00064989|pmid36732543, WBPaper00065026|pmid36791646
WBGENE00021210	WBGENE00018618	WBGENE00010606	WBGENE00000913		daf-18	Caenorhabditis elegans	protein_coding_gene	T07A9.6	CELE_T07A9.6	T07A9.6.1	CEOP4024	CE26385	CE26385|ProteomeXchange_PXD032260:T07A9.6|HMMPANTHER:PTHR12305|PFSCAN:PS50056|PFSCAN:PS51181|SCANPROSITE:PS00383|SMART:SM01326|SMART:SM00404|PFAM:PF00102|PFAM:PF10409|SUPERFAMILY:SSF52799|INTERPRO:IPR000242|INTERPRO:IPR003595|INTERPRO:IPR014020|INTERPRO:IPR029021|Active_site	G5EE01	G5EE01	TF324513	N.A.	NM_067525.7	IV -26.01 +/- 0.01	IV - 420011 425177	ALY-2, AMA-1, BLMP-1, C01B12.2, C16A3.4, C27D6.4, C34F6.9, CEH-26, CEH-38, CEH-39, CES-1, DAF-16, DPL-1, EFL-1, ELT-3, EOR-1, F45C12.2, FOS-1, GEI-11, GMEB-1, HDA-1, HPL-2, JUN-1, LIN-13, LIN-15B, LIN-35, LIN-39, LSY-2, MDL-1, MEP-1, MES-4, NHR-11, NHR-129, NHR-2, NHR-23, NHR-25, NHR-28, NHR-77, PES-1, PHA-4, Polymerase II, RPC-1, SKN-1, UNC-130, UNC-55, W03F9.2, ZTF-4	sjj_T07A9.6|IV-1I23, mv_CAA10315, smd_daf-18_2, cenix:10-d6	behavior phenotype, body wall muscle sarcomere morphology variant, dauer constitutive, dauer defective, dauer formation variant, exploded through vulva, fat content reduced, mitochondria alignment variant, mRNA levels reduced, muscle cell attachment variant, organism development variant, paraquat hypersensitive, protein expression reduced, protein subcellular localization variant, shortened life …	adult lethal, antibody staining reduced, behavior phenotype, cell cycle progression variant, conflicting sensory integration variant, dauer defective, enzyme activity reduced, exploded through vulva, fat content reduced, germline proliferation variant, hormetic temperature induced life span extension defective, negative chemotaxis variant, neurite morphology variant, organism starvation hypersens…	e1375|Deletion|Nonsense, gk945301|Deletion|Inframe_deletion, gk192014|Substitution|Nonsense, gk192015|Substitution|Missense, gk192017|Substitution|Missense, gk192018|Substitution|Missense, gk321834|Substitution|Missense, gk324074|Substitution|Nonsense, gk444129|Substitution|Missense, gk452207|Substitution|Missense, gk474205|Substitution|Missense, gk508533|Substitution|Nonsense, gk514590|Substitut…	daf-16|Genetic;Regulatory, daf-2|Physical;Genetic, vab-1|Physical;Regulatory, aex-2|Genetic, age-1|Genetic, akt-1|Genetic, akt-2|Genetic, arr-1|Physical, bli-5|Genetic, casy-1|Genetic, ceh-18|Genetic, daf-14|Genetic, daf-28|Genetic, daf-7|Genetic, daf-8|Genetic, deps-1|Physical, dsh-1|Physical, egl-17|Regulatory, enri-1|Physical, hda-1|Physical, hlh-25|Regulatory, kin-4|Physical, lin-10|Physical,…	body wall musculature, distal tip cell, germ line, head neuron, hypodermis, intestine, nerve ring, neuron, oocyte, uterus, ventral nerve cord, vulva, vulval precursor cell, Z2, Z3	AWBL, AWBR, germ line	adult Ce, dauer larva Ce, embryo Ce, L1 larva Ce, L2 larva Ce, L3 larva Ce, L4 larva Ce	1-cell embryo Ce, 1-day post-L4 adult hermaphrodite Ce, 10-days post-L4 adult hermaphrodite Ce, 2-days post-L4 adult hermaphrodite Ce, 20-days post-L4 adult hermaphrodite Ce, 3-days post-L4 adult hermaphrodite Ce, 3-fold embryo Ce, 4-days post-L4 adult hermaphrodite Ce, 5-days post-L4 adult hermaphrodite Ce, 6-days post-L4 adult hermaphrodite Ce, 7-10 days post-L4 adult hermaphrodite Ce, adult Ce…	leiomyoma|By Orthology, cancer|By Experiment, colon cancer|By Orthology, hemangiopericytoma|By Orthology, hepatocellular carcinoma|By Orthology, peripheral nervous system neoplasm|By Orthology, major depressive disorder|By Orthology, breast cancer|By Orthology, ovarian cancer|By Orthology, angiomyolipoma|By Orthology, bladder squamous cell carcinoma|By Orthology, lung non-small cell carcinoma|By …	HGNC:9588|OrthoFinder;OrthoInspector;Panther;SonicParanoid	"axon", "cell projection", "cellular anatomical entity", "chemosensory behavior", "chemotaxis", "cytoplasm", "cytoplasmic side of plasma membrane", "cytosol", "dauer larval development", "dendrite", "dephosphorylation", "determination of adult lifespan", "hydrolase activity", "learning or memory", "lipid binding", "lipid metabolic process", "membrane", "myosin phosphatase activity", "neuronal cel…	daf-18 encodes a lipid phosphatase homologous to the human PTEN tumor suppresor (OMIM:601728, mutated in Cowden disease and several cancers)\; DAF-18 negatively regulates insulin-like signaling mediated by DAF-2\/IR and AGE-1\/PI3K and thus plays a role in metabolism, development, and longevity\; based on sequence and genetic analysis, DAF-18 is predicted to dephosphorylate AGE-1-generated PIP3 i…	Enables protein tyrosine phosphatase activity. Involved in several processes, including determination of adult lifespan\; positive regulation of dauer larval development\; and positive regulation of positive chemotaxis. Acts upstream of with a positive effect on protein import into nucleus. Located in several cellular components, including axon\; cytoplasmic side of plasma membrane\; and somatode…	Enriched in germ line, AWBR and AWBL according to RNA-seq and single-cell RNA-seq. Affected by cid-1, daf-16, aak-2, tatn-1, emr-1, lem-2, gld-2, daf-2, fog-3, npr-1, hsf-1, mir-34, mafr-1, glh-4, glh-1, pgl-1, pgl-3, morc-1, emb-4, sma-2, sma-4, his-69, his-70, his-72, his-74, his-71, hpl-2, hmg-3, dlc-1, eat-2, fbf-2, fbf-1, damt-1, atfs-1, nhl-2, pals-22, ints-5, hsp-6, sek-1, aak-1, spc-1, if…	WBPaper00000316|pmid N.A., WBPaper00000504|pmid7219552, WBPaper00000608|pmid17246100, WBPaper00000680|pmid6583682, WBPaper00000932|pmid2428682, WBPaper00001393|pmid2006412, WBPaper00001482|pmid1732156, WBPaper00001942|pmid8056303, WBPaper00002149|pmid7789761, WBPaper00002343|pmid8601482, WBPaper00002420|pmid8598036, WBPaper00002485|pmid8807293, WBPaper00002486|pmid8807294, WBPaper00002496|pmid865…
WBGENE00016658	WBGENE00195239	WBGENE00011327	WBGENE00020140		ant-1.4	Caenorhabditis elegans	protein_coding_gene	T01B11.4	tag-316, ant-1.44, wan-3, CELE_T01B11.4	T01B11.4.1	N.A.	CE12898	CE12898|HMMPANTHER:PTHR45635|PFSCAN:PS50920|PRINTS:PR00926|PRINTS:PR00927|PFAM:PF00153|SUPERFAMILY:SSF103506|INTERPRO:IPR002067|INTERPRO:IPR002113|INTERPRO:IPR018108|INTERPRO:IPR023395	G5EFU2	G5EFU2	TF300743	N.A.	NM_069039.5	IV 3.82 +/- 0.00	IV - 8459178 8460308	AMA-1	sjj_T01B11.4|IV-4E22, cenix:15-d6, mv_T01B11.4	extended life span, pattern of transgene expression variant, receptor mediated endocytosis defective, small	N.A.	gk300|Deletion|Inframe_deletion, gk207278|Substitution|Missense, gk207280|Substitution|Missense, gk480556|Substitution|Missense, gk510268|Substitution|Missense, gk735378|Substitution|Missense, gk811660|Substitution|Missense, gk849478|Substitution|Missense, gk935614|Substitution|Missense	ced-4|Physical, glh-1|Physical, gras-1|Physical, igdb-2|Physical, nrde-2|Physical, plk-1|Physical, sao-1|Physical, smo-1|Physical, wago-1|Physical	amphid neuron, AMshL, AMshR, AMsoL, AMsoR, body region, body wall musculature, head neuron, intestine, nervous system, neuron, phasmid neuron, rectal gland cell, tail neuron, VA11, ventral nerve cord, vulval muscle	male, MSpaaapa, sperm	adult Ce, larva Ce	1-day post-L4 adult hermaphrodite Ce, 10-days post-L4 adult hermaphrodite Ce, 2-days post-L4 adult hermaphrodite Ce, 3-days post-L4 adult hermaphrodite Ce, 4-days post-L4 adult hermaphrodite Ce, 5-days post-L4 adult hermaphrodite Ce, 6-days post-L4 adult hermaphrodite Ce, 7-10 days post-L4 adult hermaphrodite Ce, adult Ce, adult hermaphrodite Ce, adult male Ce, all stages Ce, blastula embryo Ce, …	mitochondrial myopathy|By Orthology, hypertrophic cardiomyopathy|By Orthology, chronic progressive external ophthalmoplegia|By Orthology, mitochondrial DNA depletion syndrome 12a|By Orthology, mitochondrial DNA depletion syndrome 12b|By Orthology, dilated cardiomyopathy 1H|By Orthology, autosomal dominant progressive external ophthalmoplegia with mitochondrial DNA deletions 2|By Orthology	HGNC:10990|EnsEMBL-Compara;Hieranoid;Inparanoid;OMA;OrthoInspector;SonicParanoid, HGNC:10991|EnsEMBL-Compara;Hieranoid;Inparanoid;OMA;OrthoInspector;SonicParanoid, HGNC:10992|EnsEMBL-Compara;Hieranoid;Inparanoid;OMA;OrthoInspector;SonicParanoid	"ATP:ADP antiporter activity", "membrane", "mitochondrial ADP transmembrane transport", "mitochondrial ATP transmembrane transport", "mitochondrial inner membrane", "mitochondrion", "negative regulation of mitochondrial outer membrane permeabilization involved in apoptotic signaling pathway", "transmembrane transport"	ant-1.4 encodes an ortholog of the human adenine nucleotide translocase ANT genes, the other ANT genes in C. elegans include ant-1.1, ant-1.2 and ant-1.3\; phylogenetic analysis indicates that ant-1.4 is specific to C. elegans, resulting from a recent duplication following the speciation of the common ancestor of C. elegans, C. briggsae, and C. remanei\; by homology, ANT-1.4 is predicted to media…	Predicted to enable ATP:ADP antiporter activity. Predicted to be involved in negative regulation of mitochondrial outer membrane permeabilization involved in apoptotic signaling pathway. Located in mitochondrion. Expressed in amphid sensillum\; body wall musculature\; rectal gland cell\; somatic nervous system\; and vulval muscle. Human ortholog(s) of this gene implicated in Alzheimer's disease\;…	Enriched in male, MSpaaapa and sperm according to RNA-seq and single-cell RNA-seq. Affected by sma-2, nhr-114, wdr-23, eat-2, nhr-62, lem-2, emr-1, blmp-1, gld-2, csr-1, glh-4, glh-1, pgl-1, pgl-3, fog-3, ham-3, npr-1, jmjd-3.1, hsf-1, rbr-2, mir-34, hrde-1, alg-1, alg-2, sma-4, lin-22, mir-71, isp-1, hpl-2, egl-9, hmg-3, uaf-1, fbf-2, fbf-1, nhl-2, pals-22, rrf-3, aak-1, aak-2, flcn-1, kri-1, sm…	WBPaper00031039|pmid17900564, WBPaper00031899|pmid18498090, WBPaper00038491|pmid21647448, WBPaper00055090|pmid30120140, WBPaper00062518|pmid35181679
WBGENE00000519	WBGENE00007923	WBGENE00018781	WBGENE00012204		mfn-1	Caenorhabditis elegans	protein_coding_gene	W02B12.9	CELE_W02B12.9	W02B12.9a.1, W02B12.9b.1, W02B12.9c.1, W02B12.9d.1	CEOP2540	CE03769, CE54348, CE54388, CE54368	CE03769|HMMPANTHER:PTHR45758|PFSCAN:PS50920|PFAM:PF00153|SUPERFAMILY:SSF103506|INTERPRO:IPR018108|INTERPRO:IPR023395, CE54348|HMMPANTHER:PTHR45758|PFSCAN:PS50920|PFAM:PF00153|SUPERFAMILY:SSF103506|INTERPRO:IPR018108|INTERPRO:IPR023395, CE54388|HMMPANTHER:PTHR45758|PFSCAN:PS50920|PFAM:PF00153|SUPERFAMILY:SSF103506|INTERPRO:IPR018108|INTERPRO:IPR023395, CE54368|HMMPANTHER:PTHR45758|PFSCAN:PS50920|P…	Q23125, A0A8D9I609, A0A8D9I8L7, A0A8D9I610	Q23125	N.A.	N.A.	NM_001404239.1, NM_064046.7, NM_001404240.1, NM_001395808.1	II 3.49	II - 11470003 11472016	AHA-1, ALR-1, ALY-2, AMA-1, BLMP-1, C01B12.2, C16A3.4, C27D6.4, C34F6.9, CEH-16, CEH-26, CEH-38, CEH-82, CES-1, DAF-12, DAF-16, DPL-1, EFL-1, EGL-27, EGL-5, ELT-1, ELT-3, EOR-1, F16B12.6, F45C12.2, FKH-10, FOS-1, GEI-11, GMEB-1, HDA-1, HPL-2, JUN-1, LIN-11, LIN-13, LIN-15B, LIN-35, LIN-39, LSY-2, MAB-5, MDL-1, MEP-1, MES-4, NHR-10, NHR-11, NHR-129, NHR-21, NHR-23, NHR-25, NHR-28, NHR-6, NHR-77, P…	cenix:116-f11, mv_W02B12.9, sjj_W02B12.9|II-7H04	avoids bacterial lawn, embryonic lethal, no induction of antimicrobial peptide expression after infection, reduced brood size, slow growth, transgene expression increased	lethal, sterile	tm6321|Deletion|Frameshift, gk155208|Substitution|Missense, gk155209|Substitution|Missense, gk155212|Substitution|Missense, gk753760|Substitution|Missense, gk813430|Substitution|Missense, gk868797|Substitution|Missense, gk927529|Substitution|Missense	chn-1|Physical, gras-1|Physical, hsp-16.2|Regulatory, hsp-4|Regulatory, hsp-60|Regulatory, hsp-6|Regulatory, sao-1|Physical	dorsal nerve cord, head neuron, intestine, lateral nerve cord, nervous system, ventral cord neuron	germ line, germline precursor cell, intestine, muscle cell, somatic gonad precursor	adult Ce, larva Ce	1-cell embryo Ce, 1-day post-L4 adult hermaphrodite Ce, 2-days post-L4 adult hermaphrodite Ce, 3-days post-L4 adult hermaphrodite Ce, 6-days post-L4 adult hermaphrodite Ce, 7-10 days post-L4 adult hermaphrodite Ce, 8-days post-L4 adult hermaphrodite Ce, adult Ce, adult hermaphrodite Ce, adult male Ce, all stages Ce, blastula embryo Ce, dauer larva Ce, embryo Ce, L1 arrest Ce, L1 larva Ce, L2 larv…	N.A.	HGNC:29786|EnsEMBL-Compara;Hieranoid;Inparanoid;OMA;OrthoFinder;OrthoInspector;SonicParanoid, HGNC:23472|EnsEMBL-Compara;Hieranoid;Inparanoid;OMA;OrthoFinder;OrthoInspector;Panther;SonicParanoid	"ferrous iron transmembrane transporter activity", "iron import into the mitochondrion", "iron ion transmembrane transport", "membrane", "mitochondrial inner membrane", "mitochondrial membrane", "mitochondrion", "monoatomic ion transport"	N.A.	Predicted to enable ferrous iron transmembrane transporter activity. Predicted to be involved in iron import into the mitochondrion. Predicted to be located in mitochondrial membrane. Is an ortholog of human SLC25A28 (solute carrier family 25 member 28).	Enriched in intestine, muscle cell, germ line, germline precursor cell and somatic gonad precursor according to Chronogram analysis, RNA-seq and microarray. Affected by rde-4, zfp-1, cyc-1, atfs-1, spg-7, csr-1, jmjd-3.1, jmjd-1.2, blmp-1, alg-1, emb-4, sma-2, sma-4, lin-22, isp-1, nuo-6, daf-2, damt-1, nhl-2, sek-1, aak-1, aak-2, sin-3, mrps-5, set-6, baz-2, atp-2, let-418, spr-1, hda-2, etr-1, …	WBPaper00038491|pmid21647448, WBPaper00040653|pmid22253756, WBPaper00046533|pmid25769692, WBPaper00054731|pmid29908215, WBPaper00055090|pmid30120140
WBGENE00000781	WBGENE00003865	WBGENE00001225	WBGENE00010609		dut-1	Caenorhabditis elegans	protein_coding_gene	K07A1.2	CELE_K07A1.2	K07A1.2.1	N.A.	CE18855	CE18855|HMMPANTHER:PTHR11241|NCBIFAM:TIGR00576|PFAM:PF00692|SUPERFAMILY:SSF51283|INTERPRO:IPR008181|INTERPRO:IPR029054|INTERPRO:IPR036157	G5EET2	G5EET2	TF105416	N.A.	NM_001026382.7	I 3.80 +/- 0.00	I + 9585417 9587203	ATFS-1, BLMP-1, C01B12.2, CEH-14, DAF-16, DPL-1, EFL-1, GMEB-1, LIN-35, LSY-2, NHR-129, NHR-28, PES-1, PHA-4, Polymerase II, W03F9.2	mv_AAB57697, WBPaper00038381:K07A1_1_1, sjj_K07A1.2, cenix:11-e3, sjj2_K07A1.2.1|I-9C01	accumulated germline cell corpses, apoptosis increased, apoptosis reduced, autophagy increased, cell cycle slow early emb, cell cycle timing defective early emb, cell membrane organization biogenesis variant, cell position defective, cytokinesis fails early emb, dead eggs laid, division axis defective, ectopic cleavage furrow early emb, embryonic lethal, exaggerated asynchrony early emb, excessiv…	N.A.	gk393914|Substitution|Missense, gk552523|Substitution|Missense, gk575510|Substitution|Missense, gk577545|Substitution|Missense, gk614755|Substitution|Missense, gk738356|Substitution|Missense, gk809617|Substitution|Missense, gk826718|Substitution|Missense, gk863144|Substitution|Missense, gk914039|Substitution|Nonsense, gk952861|Substitution|Missense	lgg-1|Genetic;Regulatory, apn-1|Genetic, atg-18|Regulatory, bec-1|Regulatory, ced-3|Genetic, ced-4|Genetic, chn-1|Physical, klf-1|Physical, meg-1|Physical, sec-6|Physical, smo-1|Physical, ung-1|Genetic	intestine	ABplapaaap, ABprapaaap, B cell, cephalic sheath cell, F cell, germ line, germline precursor cell, head mesodermal cell, hypodermis, intestine, K cell, K' cell, pharyngeal muscle cell, rect_D, rect_VL, rect_VR, U cell, Y cell	adult Ce, embryo Ce	1-cell embryo Ce, 1-day post-L4 adult hermaphrodite Ce, 10-days post-L4 adult hermaphrodite Ce, 11-15 days post-L4 adult hermaphrodite Ce, 2-days post-L4 adult hermaphrodite Ce, 20-days post-L4 adult hermaphrodite Ce, 3-days post-L4 adult hermaphrodite Ce, 3-fold embryo Ce, 4-days post-L4 adult hermaphrodite Ce, 5-days post-L4 adult hermaphrodite Ce, 6-days post-L4 adult hermaphrodite Ce, 7-10 da…	N.A.	HGNC:3078|EnsEMBL-Compara;OrthoFinder;OrthoInspector;Panther;PhylomeDB;SonicParanoid	"dUMP biosynthetic process", "dUTP catabolic process", "dUTP diphosphatase activity", "hydrolase activity", "magnesium ion binding"	dut-1 encodes a deoxyuridine triphosphate nucleotidohydrolase (dUTPase)\; by homology, DUT-1 is predicted to catalyze the hydrolysis of dUTP into dUMP and pyrophosphate, thus providing the dUMP substrate for de novo dTMP synthesis\; disruption of DUT-1 activity leads to incorporation of uracil into DNA which can be removed by the base excision repair pathway, but eventually gives rise to apoptosi…	Predicted to enable dUTP diphosphatase activity and magnesium ion binding activity. Predicted to be involved in dUMP biosynthetic process and dUTP catabolic process. Expressed in intestine. Is an ortholog of human DUT (deoxyuridine triphosphatase).	Enriched in cephalic sheath cell, germline precursor cell, hypodermis, pharyngeal muscle cell, germ line, intestine, head mesodermal cell, ABprapaaap, ABplapaaap, B cell, K' cell, K cell, Y cell, rect_VR, rect_VL, rect_D, F cell and U cell according to tiling array, RNA-seq, proteomic study and single-cell RNA-seq. Affected by cyc-1, tatn-1, gld-2, daf-2, jmjd-3.1, hsf-1, cec-4, set-25, met-2, mi…	WBPaper00028477|pmid16964178, WBPaper00038332|pmid21502138, WBPaper00038491|pmid21647448, WBPaper00051728|pmid N.A., WBPaper00051859|pmid N.A., WBPaper00055090|pmid30120140, WBPaper00055664|pmid30425296, WBPaper00064339|pmid35882226
WBGENE00018122	WBGENE00004062	WBGENE00017766	WBGENE00003156		mcm-4	Caenorhabditis elegans	protein_coding_gene	Y39G10AR.14	lin-6, let-358, CELE_Y39G10AR.14	Y39G10AR.14a.1, Y39G10AR.14b.1	N.A.	CE21767	CE21767|ProteomeXchange_PXD032260:Y39G10AR.14a|PhosphoPep:Y39G10AR.14a|HMMPANTHER:PTHR11630|PFSCAN:PS50051|PRINTS:PR01657|PRINTS:PR01660|SCANPROSITE:PS00847|SMART:SM00350|SMART:SM00382|PFAM:PF17207|PFAM:PF00493|PFAM:PF17855|PFAM:PF14551|SUPERFAMILY:SSF50249|SUPERFAMILY:SSF52540|INTERPRO:IPR001208|INTERPRO:IPR003593|INTERPRO:IPR008047|INTERPRO:IPR012340|INTERPRO:IPR027417|INTERPRO:IPR027925|INTERP…	Q95XQ8, A0A061AL94	Q95XQ8	N.A.	N.A.	NM_001306393.3, NM_058561.6	I -9.35 +/- 0.05	I - 2318291 2321817	ALY-2, AMA-1, ATFS-1, BLMP-1, C01B12.2, C16A3.4, C27D6.4, C34F6.9, CEH-14, CEH-16, CEH-39, CES-1, DAF-16, DPL-1, EFL-1, EGL-27, ELT-3, EOR-1, F16B12.6, F45C12.2, FKH-10, FOS-1, GEI-11, GMEB-1, HDA-1, HPL-2, JUN-1, LIN-11, LIN-13, LIN-15B, LIN-35, LIN-39, LSY-2, MAB-5, MDL-1, MEP-1, MES-4, NHR-11, NHR-129, NHR-21, NHR-23, NHR-237, NHR-25, NHR-28, NHR-6, NHR-77, PAX-1, PES-1, PHA-4, Polymerase II, …	cenix:144-g1, sjj_Y39G10A_246.g, sjj_Y39G10A_246.e|I-7J13	embryonic lethal, engulfment variant, gonad development variant, larval arrest, nuclear appearance variant, nuclear morphology variation early emb, pattern of transgene expression variant, sterile	backing uncoordinated, early larval lethal, exaggerated body bends, lethal, neuronal cell fate specification variant, thin	gk104891|Substitution|Missense, gk104894|Substitution|Missense, gk104899|Substitution|Missense, gk104900|Substitution|Missense, gk311703|Substitution|Missense, gk359454|Substitution|Missense, gk373622|Substitution|Missense, gk453420|Substitution|Missense, gk477392|Substitution|Missense, gk479710|Substitution|Missense, gk588502|Substitution|Missense, gk732741|Substitution|Missense, gk768414|Substi…	actl-1|Physical, chn-1|Physical, csr-1|Physical, fzr-1|Regulatory, glh-1|Physical, hda-1|Physical, lin-35|Regulatory, mcm-6|Physical, nmad-1|Physical, prg-1|Physical, psf-1|Physical, sec-6|Physical, smo-1|Physical, snb-1|Regulatory, unc-49|Regulatory	embryonic cell, gonad, H1L.a, H1R.a, H2L.p, H2R.p, intestine, M lineage cell, P lineage cell, P1, P2, Q lineage cell, seam cell, sperm, TL.ap, TR.ap, V1L.p, V1R.p, V2L.p, V2R.p, V3L.p, V3R.p, V4L.p, V4R.p, V5L.p, V5R.p, V6L.p, V6R.p, W cell, Z1, Z2, Z3, Z4	ABalaapppp, ABalapaapp, ABalapapap, ABalapppaa, ABalapppap, ABalappppa, ABalpappaa, ABalppappp, ABalpppappp, ABalpppppp, ABalppppppa, ABarapapaa, ABarappppp, ABarpapaaa, ABarppaapp, ABarpppapp, ABplaaaaaa, ABplaapappp, ABplapaaaa, ABplapaaap, ABplapappp, ABplapapppp, ABplpaaapa, ABplpaaapp, ABplppaaaap, ABpraaaappp, ABpraaappp, ABpraaapppa, ABpraapappp, ABprapaaaa, ABprapaaap, ABprapappp, ABprapa…	all stages Ce	1-cell embryo Ce, 1-day post-L4 adult hermaphrodite Ce, 10-days post-L4 adult hermaphrodite Ce, 11-15 days post-L4 adult hermaphrodite Ce, 2-days post-L4 adult hermaphrodite Ce, 20-days post-L4 adult hermaphrodite Ce, 3-days post-L4 adult hermaphrodite Ce, 3-fold embryo Ce, 4-days post-L4 adult hermaphrodite Ce, 5-days post-L4 adult hermaphrodite Ce, 6-days post-L4 adult hermaphrodite Ce, 7-10 da…	immunodeficiency 54|By Orthology	HGNC:6947|EnsEMBL-Compara;Hieranoid;Inparanoid;OMA;OrthoFinder;OrthoInspector;Panther;PhylomeDB;SonicParanoid	"ATP binding", "ATP hydrolysis activity", "cell cycle", "chromosome", "DNA binding", "DNA duplex unwinding", "DNA helicase activity", "DNA replication initiation", "DNA replication", "DNA strand elongation involved in DNA replication", "DNA unwinding involved in DNA replication", "double-strand break repair via break-induced replication", "gonad development", "helicase activity", "hydrolase activ…	mcm-4 encodes a member of the MCM2\/3\/5 family with similarity to human MCM4 minichromosome maintenance deficient 4 protein, and affects embryonic viability, nuclear morphology in early embryos, and larval viability.	Predicted to enable single-stranded DNA binding activity. Predicted to contribute to single-stranded DNA helicase activity. Involved in gonad development\; locomotion\; and nervous system development. Located in nucleus. Expressed in several structures, including P lineage cell\; Q lineage cell\; Z2\; somatic gonad precursor\; and sperm. Human ortholog(s) of this gene implicated in immunodeficien…	Enriched in germ line, AFD, ABplapaaaa, ABprapaaaa, ABpraaapppa, ABalppppppa, ABpraapappp, ABplaapappp, ABpraaaappp, ABalpppappp, ADF, ADL, ASE, ASG, ASH, ASI, ASJ, ASK, AWA, AWB, AWC, AQR, PVR, PQR, IL2 neuron, IL1 neuron, CEP, ADE, PDE, BAG, FLP, OLL, OLQ, PHA, PHB, MSaapaapa, MSpapaapa, ABarapapaa, ABalpappaa, ABprapaaap, ABplapaaap, ABalapppaa, ABarppaapp, ABarpppapp, ABpraaappp, ABalpppppp, …	WBPaper00000354|pmid N.A., WBPaper00000401|pmid625347, WBPaper00000496|pmid7262539, WBPaper00000500|pmid7014288, WBPaper00000672|pmid6586368, WBPaper00000975|pmid N.A., WBPaper00001292|pmid1971988, WBPaper00001557|pmid1603066, WBPaper00003191|pmid9738501, WBPaper00003985|pmid10778742, WBPaper00004402|pmid11099033, WBPaper00004849|pmid11533717, WBPaper00005543|pmid12379863, WBPaper00005798|pmid126…
WBGENE00009320	WBGENE00014032	WBGENE00009812	WBGENE00013894		ZC434.8	Caenorhabditis elegans	protein_coding_gene	ZC434.8	CELE_ZC434.8	ZC434.8.1	N.A.	CE06583	CE06583|HMMPANTHER:PTHR11547|PFSCAN:PS51510|PFSCAN:PS51509|SCANPROSITE:PS00112|PFAM:PF00217|PFAM:PF02807|SUPERFAMILY:SSF48034|SUPERFAMILY:SSF55931|INTERPRO:IPR000749|INTERPRO:IPR014746|INTERPRO:IPR022413|INTERPRO:IPR022414|INTERPRO:IPR036802	Q27535	Q27535	TF314214	N.A.	NM_060313.11	I 4.928867	I - 10348055 10349369	BLMP-1, DAF-16, DPL-1, EFL-1, ELT-3, LIN-35, LSY-2, NHR-25, NHR-28, Polymerase II, W03F9.2	N.A.	division axis defective	N.A.	tm10273|Deletion|Frameshift, gk120489|Substitution|Missense, gk120490|Substitution|Missense, gk695682|Substitution|Missense, gk750349|Substitution|Missense, gk954236|Substitution|Missense	act-5|Physical, actl-1|Physical, asna-1|Physical, cfp-1|Physical, elks-1|Physical, sec-6|Physical, smo-1|Physical, ubq-1|Physical	N.A.	AFD, germ line, germline precursor cell, head mesodermal cell, RIBL, RIBR, sperm	N.A.	1-day post-L4 adult hermaphrodite Ce, 10-days post-L4 adult hermaphrodite Ce, 12-days post-L4 adult hermaphrodite Ce, 2-days post-L4 adult hermaphrodite Ce, 20-days post-L4 adult hermaphrodite Ce, 3-days post-L4 adult hermaphrodite Ce, 3-fold embryo Ce, 4-days post-L4 adult hermaphrodite Ce, 5-days post-L4 adult hermaphrodite Ce, 6-days post-L4 adult hermaphrodite Ce, 7-10 days post-L4 adult herm…	N.A.	HGNC:1991|EnsEMBL-Compara;Hieranoid;Inparanoid;OrthoFinder;OrthoInspector;SonicParanoid, HGNC:1994|EnsEMBL-Compara;Hieranoid;Inparanoid;OrthoFinder;OrthoInspector;SonicParanoid, HGNC:1995|EnsEMBL-Compara;Hieranoid;Inparanoid;OrthoFinder;OrthoInspector;SonicParanoid, HGNC:1996|EnsEMBL-Compara;Hieranoid;Inparanoid;OrthoFinder;OrthoInspector;SonicParanoid, HGNC:31736|EnsEMBL-Compara;Hieranoid;Inpara…	"arginine kinase activity", "ATP binding", "catalytic activity", "creatine kinase activity", "kinase activity", "nucleotide binding", "phosphocreatine biosynthetic process", "phosphorylation", "transferase activity", "transferase activity, transferring phosphorus-containing groups"	N.A.	Predicted to enable kinase activity. Predicted to be involved in phosphocreatine biosynthetic process and phosphorylation. Is an ortholog of several human genes including CKB (creatine kinase B)\; CKM (creatine kinase, M-type)\; and CKMT1B (creatine kinase, mitochondrial 1B).	Enriched in germline precursor cell, germ line, head mesodermal cell, RIBR, RIBL, sperm and AFD according to tiling array, RNA-seq, single-cell RNA-seq and proteomic study. Affected by lin-35, cyc-1, age-1, lin-15B, nhr-49, K10D11.2, mes-2, mes-4, nhr-114, let-7, gld-1, alg-3, alg-4, tatn-1, prg-1, tdp-1, daf-2, jmjd-3.1, hsf-1, chd-3, let-418, lsm-1, set-25, met-2, mir-34, mafr-1, glp-1, glh-4, …	WBPaper00038491|pmid21647448, WBPaper00049828|pmid27405932, WBPaper00055090|pmid30120140, WBPaper00064339|pmid35882226
WBGENE00000878	WBGENE00000878	WBGENE00013808	WBGENE00021935		mrpl-46	Caenorhabditis elegans	protein_coding_gene	Y55F3BL.1	CELE_Y55F3BL.1	Y55F3BL.1.1	CEOP4040	CE46313	CE46313|HMMPANTHER:PTHR13124|PFSCAN:PS51462|PFAM:PF11788|PFAM:PF00293|SUPERFAMILY:SSF55811|INTERPRO:IPR000086|INTERPRO:IPR015797|INTERPRO:IPR021757|INTERPRO:IPR040008|Active_site	C0VXV6	C0VXV6	TF324756	N.A.	NM_067593.6	IV -23.37 +/- 0.02	IV + 800818 804749	HPL-2, LSY-2, MES-4, Polymerase II	mv_Y55F3BL.1, sjj_Y55F3B_743.b|IV-8P15	extended life span, paraquat resistant, slow growth	N.A.	gk192877|Substitution|Missense, gk317657|Substitution|Missense, gk348474|Substitution|Missense, gk373538|Substitution|Missense, gk400354|Substitution|Missense, gk402580|Substitution|Missense, gk577183|Substitution|Missense, gk757524|Substitution|Missense, gk912898|Substitution|Missense	chn-1|Physical, dlg-1|Physical, hda-1|Physical, pik-1|Physical, unc-119|Physical	N.A.	body wall muscle cell	N.A.	1-day post-L4 adult hermaphrodite Ce, 3-days post-L4 adult hermaphrodite Ce, 6-days post-L4 adult hermaphrodite Ce, adult Ce, adult hermaphrodite Ce, adult male Ce, all stages Ce, blastula embryo Ce, dauer larva Ce, embryo Ce, L1 larva Ce, L2 larva Ce, L2d larva Ce, L3 larva Ce, L4 larva Ce, larva Ce	N.A.	HGNC:1192|EnsEMBL-Compara;Hieranoid;Inparanoid;OMA;OrthoFinder;OrthoInspector;Panther;PhylomeDB	"hydrolase activity", "mitochondrial large ribosomal subunit", "mitochondrion", "ribonucleoprotein complex", "ribosome", "structural constituent of ribosome"	N.A.	Predicted to be a structural constituent of ribosome. Predicted to be located in mitochondrion and ribosome. Predicted to be part of mitochondrial large ribosomal subunit. Is an ortholog of human MRPL46 (mitochondrial ribosomal protein L46).	Enriched in body wall muscle cell according to tiling array. Affected by let-7, gld-1, npr-1, cox-5B, jmjd-1.2, hsf-1, daf-16, emb-4, sma-4, daf-2, flr-4, pmt-2, iff-1, hda-1, skn-1, ppm-1.D and sir-2.1 according to proteomic study, RNA-seq and microarray. Affected by stavudine, paraquat and resveratrol according to RNA-seq and microarray.	WBPaper00038491|pmid21647448, WBPaper00055090|pmid30120140
WBGENE00017537	WBGENE00019682	WBGENE00022849	WBGENE00021398		Y38C1AA.7	Caenorhabditis elegans	protein_coding_gene	Y38C1AA.7	Y38C1AA.d, Y38C1AA.d, CELE_Y38C1AA.7	Y38C1AA.7.1	CEOP4645	CE25245	CE25245|HMMPANTHER:PTHR36940	Q9N431	Q9N431	TF317018	N.A.	NM_067471.7	IV -26.884220	IV + 158962 159836	F23F12.9	N.A.	sick	N.A.	gk191458|Substitution|Missense, gk631740|Substitution|Missense, gk837547|Substitution|Missense	B0034.1|Physical, chn-1|Physical, F27C1.4|Physical, K02B7.3|Physical, par-3|Physical, sao-1|Physical, snx-1|Physical, wdfy-2|Physical	N.A.	sperm	N.A.	1-day post-L4 adult hermaphrodite Ce, 10-days post-L4 adult hermaphrodite Ce, 2-days post-L4 adult hermaphrodite Ce, 3-days post-L4 adult hermaphrodite Ce, 4-days post-L4 adult hermaphrodite Ce, 7-10 days post-L4 adult hermaphrodite Ce, 9-days post-L4 adult hermaphrodite Ce, adult Ce, adult hermaphrodite Ce, adult male Ce, all stages Ce, blastula embryo Ce, dauer larva Ce, L1 larva Ce, L2 larva C…	N.A.	N.A.	"membrane", "protein binding"	N.A.	Predicted to be located in membrane.	Enriched in sperm according to single-cell RNA-seq. Affected by atx-3, age-1, wdr-23, smgl-1, eat-2, let-7, gld-1, hlh-30, gld-2, tdp-1, daf-2, csr-1, glh-4, glh-1, pgl-1, pgl-3, fog-1, fog-3, npr-1, jmjd-3.1, mir-34, hrde-1, morc-1, alg-1, alg-2, sma-2, sma-4, lin-22, mir-71, ins-11, dpy-7, isp-1, egl-9, flr-4, thoc-5, fbf-2, fbf-1, pfd-6, damt-1, nhl-2, fog-2, pals-22, ptl-1, ptrn-1, hsp-6, aak…	N.A.
WBGENE00009259	WBGENE00000939	WBGENE00006820	WBGENE00010485		ant-1.3	Caenorhabditis elegans	protein_coding_gene	K01H12.2	wan-4, CELE_K01H12.2	K01H12.2.1	N.A.	CE03454	CE03454|HMMPANTHER:PTHR45635|PFSCAN:PS50920|PRINTS:PR00926|PRINTS:PR00927|PFAM:PF00153|SUPERFAMILY:SSF103506|INTERPRO:IPR002067|INTERPRO:IPR002113|INTERPRO:IPR018108|INTERPRO:IPR023395	G5EFW8	G5EFW8	TF300743	N.A.	NM_069326.5	IV 4.38 +/- 0.00	IV - 9708168 9709305	SKN-1	sjj_K01H12.2|IV-5C19, cenix:11-b9, mv_K01H12.2	blistered, embryonic lethal, exploded through vulva, larval arrest, larval lethal, lethal, nicotine hypersensitive, organism morphology variant, pattern of transgene expression variant, protruding vulva, receptor mediated endocytosis defective, reduced brood size, sick, sterile	N.A.	gk652|Deletion|Frameshift, gk209454|Substitution|Missense, gk209455|Substitution|Missense, gk336055|Substitution|Missense, gk369481|Substitution|Missense, gk398323|Substitution|Nonsense, gk410032|Substitution|Missense, gk687627|Substitution|Missense, gk819474|Substitution|Missense, gk851673|Substitution|Missense	ant-1.1|Physical, ced-4|Physical, hpl-2|Genetic, lin-15B|Genetic, lin-35|Genetic, lin-37|Genetic, plk-1|Physical, sgk-1|Physical, smo-1|Physical	intestine, VA11	GABAergic neuron, germ line, male, sperm	adult Ce, elongating embryo Ce, fully-elongated embryo Ce, L1 larva Ce, L2 larva Ce, L3 larva Ce, L4 larva Ce	1-day post-L4 adult hermaphrodite Ce, 10-days post-L4 adult hermaphrodite Ce, 2-days post-L4 adult hermaphrodite Ce, 20-days post-L4 adult hermaphrodite Ce, 3-days post-L4 adult hermaphrodite Ce, 4-days post-L4 adult hermaphrodite Ce, 5-days post-L4 adult hermaphrodite Ce, 6-days post-L4 adult hermaphrodite Ce, 7-10 days post-L4 adult hermaphrodite Ce, adult Ce, adult hermaphrodite Ce, adult male…	mitochondrial myopathy|By Orthology, hypertrophic cardiomyopathy|By Orthology, chronic progressive external ophthalmoplegia|By Orthology, mitochondrial DNA depletion syndrome 12a|By Orthology, mitochondrial DNA depletion syndrome 12b|By Orthology, dilated cardiomyopathy 1H|By Orthology, autosomal dominant progressive external ophthalmoplegia with mitochondrial DNA deletions 2|By Orthology	HGNC:10990|EnsEMBL-Compara;Hieranoid;Inparanoid;OMA;OrthoInspector;SonicParanoid, HGNC:10991|EnsEMBL-Compara;Hieranoid;Inparanoid;OMA;OrthoInspector;PhylomeDB;SonicParanoid, HGNC:10992|EnsEMBL-Compara;Hieranoid;Inparanoid;OMA;OrthoInspector;PhylomeDB;SonicParanoid, HGNC:25319|Inparanoid;OMA;OrthoInspector;PhylomeDB;SonicParanoid	"adenine nucleotide transmembrane transporter activity", "ATP:ADP antiporter activity", "membrane", "mitochondrial ADP transmembrane transport", "mitochondrial ATP transmembrane transport", "mitochondrial inner membrane", "negative regulation of mitochondrial outer membrane permeabilization involved in apoptotic signaling pathway", "transmembrane transport"	ant-1.3 encodes an ortholog of the human adenine nucleotide translocase ANT genes, the other ANT genes in C. elegans include ant-1.1, ant-1.2 and ant-1.4\; by homology, ANT-1.3 is predicted to mediate the exchange of ATP generated in the mitochondria for cytosolic ADP\; ANT-1.3 GFP fusion protein is expressed in the intestine and the anterior of the elongating embryo, and in a pair of head neuron…	Predicted to enable adenine nucleotide transmembrane transporter activity. Predicted to be involved in negative regulation of mitochondrial outer membrane permeabilization involved in apoptotic signaling pathway. Predicted to be located in mitochondrial inner membrane. Expressed in VA11 and intestine. Human ortholog(s) of this gene implicated in Alzheimer's disease\; autosomal dominant progressiv…	Enriched in germ line, male, GABAergic neuron and sperm according to RNA-seq and single-cell RNA-seq. Affected by cyc-1, sma-2, nhr-114, wdr-23, prp-8, eat-2, nhr-62, pgrn-1, lem-2, emr-1, blmp-1, gld-2, tdp-1, csr-1, glh-4, glh-1, pgl-1, pgl-3, daf-2, ham-3, hrde-1, hpk-1, npr-1, jmjd-3.1, jmjd-1.2, morc-1, alg-1, alg-2, emb-4, sma-4, lin-22, mir-71, smo-1, ins-11, adr-1, set-9, hpl-2, egl-9, hm…	WBPaper00031899|pmid18498090, WBPaper00038491|pmid21647448, WBPaper00055090|pmid30120140, WBPaper00062518|pmid35181679
WBGENE00018357	WBGENE00012739	WBGENE00006735	WBGENE00011501		rmd-1	Caenorhabditis elegans	protein_coding_gene	T05G5.7	psa-2, CELE_T05G5.7	T05G5.7a.1, T05G5.7b.1	N.A.	CE46837, CE46893	CE46837|HMMPANTHER:PTHR16056|SUPERFAMILY:SSF48452|INTERPRO:IPR011990, CE46893|HMMPANTHER:PTHR16056|SUPERFAMILY:SSF48452|INTERPRO:IPR011990	P34560	P34560	TF315854	N.A.	NM_001268100.3, NM_001268101.3	III 0.99 +/- 0.00	III + 9759094 9760389	DAF-16, DPL-1, EFL-1, ELT-3, LIN-35, MES-4, NHR-6, Polymerase II, SKN-1, W03F9.2	TH:321d3, cenix:176-b7, TH:340b8, sjj_T05G5.7|III-5O21, cenix:321-d3, cenix:340-b8, mv_T05G5.9, mv_T05G5.7	accumulated germline cell corpses, apoptosis reduced, apoptosis variant, early embryonic lethal, embryo osmotic integrity defective early emb, embryonic lethal, germ cell compartment morphology variant, germline nuclear positioning variant, nuclei small, oocyte number decreased, oocyte septum formation variant, oogenesis variant, rachis morphology variant, rachis wide, transgene expression reduced	lethal, sterile	gk613037|Substitution|Missense	air-2|Physical, ani-1|Physical, chn-1|Physical, enri-1|Physical, eri-1|Regulatory, hda-1|Physical, knl-1|Genetic, sec-6|Physical, smo-1|Physical, ubq-1|Physical, wdr-5.1|Physical	germ line, gonadal sheath cell	germ line, germline precursor cell, intestine, somatic gonad precursor, Z1, Z4	adult Ce	1-cell embryo Ce, 1-day post-L4 adult hermaphrodite Ce, 10-days post-L4 adult hermaphrodite Ce, 2-days post-L4 adult hermaphrodite Ce, 20-days post-L4 adult hermaphrodite Ce, 3-days post-L4 adult hermaphrodite Ce, 3-fold embryo Ce, 4-days post-L4 adult hermaphrodite Ce, 5-days post-L4 adult hermaphrodite Ce, 6-days post-L4 adult hermaphrodite Ce, 7-10 days post-L4 adult hermaphrodite Ce, 8-days p…	N.A.	HGNC:24285|EnsEMBL-Compara;Hieranoid;Panther, HGNC:25550|Inparanoid;OrthoFinder;Panther, HGNC:26567|Inparanoid;OrthoFinder;Panther	"attachment of mitotic spindle microtubules to kinetochore", "cell cycle", "cell division", "chromosome segregation", "cytoplasm", "cytoskeleton", "kinase binding", "microtubule binding", "microtubule", "mitochondrion", "mitotic spindle organization", "mitotic spindle pole", "spindle microtubule", "spindle pole"	N.A.	Enables kinase binding activity. Involved in attachment of mitotic spindle microtubules to kinetochore and mitotic spindle organization. Located in mitotic spindle pole and spindle microtubule. Expressed in germ line. Is an ortholog of human RMDN1 (regulator of microtubule dynamics 1)\; RMDN2 (regulator of microtubule dynamics 2)\; and RMDN3 (regulator of microtubule dynamics 3).	Enriched in germ line, germline precursor cell, somatic gonad precursor, Z4, Z1 and intestine according to RNA-seq, single-cell RNA-seq and microarray. Affected by daf-12, spe-44, let-7, gld-1, tatn-1, emr-1, lem-2, gld-2, clk-1, wrn-1, tdp-1, lin-35, fog-3, daf-16, npr-1, jmjd-3.1, hsf-1, mafr-1, glp-1, glh-4, glh-1, pgl-1, pgl-3, pig-1, emb-4, sma-2, sma-4, lin-22, nuo-6, hpl-2, hmg-3, thoc-5, …	WBPaper00031316|pmid18070910, WBPaper00038491|pmid21647448, WBPaper00055090|pmid30120140, WBPaper00061547|pmid34166401, WBPaper00061639|pmid34296068
WBGENE00000215	WBGENE00000215	WBGENE00019823	WBGENE00004874		smc-4	Caenorhabditis elegans	protein_coding_gene	F35G12.8	CELE_F35G12.8	F35G12.8.1	CEOP3200	CE03287	CE03287|ProteomeXchange_PXD032260:F35G12.8|PhosphoPep:F35G12.8|HMMPANTHER:PTHR18937|PIRSF:PIRSF005719|SMART:SM00968|PFAM:PF02463|PFAM:PF06470|SUPERFAMILY:SSF57997|SUPERFAMILY:SSF52540|SUPERFAMILY:SSF75553|INTERPRO:IPR003395|INTERPRO:IPR010935|INTERPRO:IPR024704|INTERPRO:IPR027417|INTERPRO:IPR036277	Q20060	Q20060	TF101158	N.A.	NM_065534.8	III -3.05 +/- 0.01	III + 4587501 4593124	ALY-2, AMA-1, BLMP-1, C01B12.2, C16A3.4, C34F6.9, CEH-14, CEH-30, CEH-38, CEH-39, CES-1, DAF-16, DPL-1, EFL-1, EGL-27, EOR-1, F16B12.6, F45C12.2, FOS-1, GEI-11, GMEB-1, HPL-2, LIN-11, LIN-13, LIN-15B, LIN-35, LIN-39, LSY-2, MDL-1, MEP-1, MES-4, NHR-129, NHR-2, NHR-21, NHR-23, NHR-25, NHR-28, NHR-6, PES-1, PHA-4, Polymerase II, R02D3.7, SEA-2, TBP-1, UNC-130, UNC-55, UNC-62, W03F9.2, ZTF-4	cenix:340-c12, cenix:300-b1, mv_F35G12.8, TH:340c12, TH:300b1, sjj_F35G12.8|III-2E18	Aba ABp division axis defective early emb, ABa ABp EMS synchronous division early emb, anaphase bridging, chromosome segregation variant, cytokinesis fails early emb, distal tip cell migration variant, early larval lethal, ectopic cleavage furrow early emb, embryonic lethal, fewer germ cells, gonad morphology variant, larval arrest, linker cell migration variant, multiple cytoplasmic cavities ear…	germ cell morphology variant, germline proliferation variant, lethal, locomotion variant, mitotic chromosome segregation variant, protruding vulva, sick, sterile, tail withered	gk173049|Substitution|Missense, gk173050|Substitution|Missense, gk173052|Substitution|Missense, gk173053|Substitution|Missense, gk173054|Substitution|Missense, gk173055|Substitution|Missense, gk173056|Substitution|Missense, gk173057|Substitution|Missense, gk325854|Substitution|Missense, gk344526|Substitution|Missense, gk376591|Substitution|Missense, gk499413|Substitution|Missense, gk541141|Substi…	mix-1|Physical;Regulatory, bar-1|Genetic, capg-1|Physical, capg-2|Physical, chn-1|Physical, csr-1|Physical, deps-1|Physical, dpy-26|Physical, dpy-28|Physical, glh-1|Physical, hcp-6|Physical, hda-1|Physical, kle-2|Physical, pik-1|Physical, prg-1|Physical, ptrn-1|Physical, sao-1|Physical, smcl-1|Physical, zen-4|Physical	body region, head, intestine, linker cell, tail	ABalaapppp, ABalapaapp, ABalapapap, ABalapppap, ABalappppa, ABalpappaa, ABalppappp, ABalpppapa, ABalpppppa, ABalpppppp, ABalppppppp, ABarapapaa, ABarappppp, ABarpaaa, ABplapaaaa, ABplapaaap, ABplapaaapa, ABplapappp, ABplapapppp, ABplpaaaaa, ABplpaaapp, ABplpaappa, ABplpapapa, ABplpappaa, ABplpppapa, ABpraaaapa, ABpraaappa, ABpraaappp, ABpraaapppp, ABprapaaaa, ABprapaaap, ABprapaaapa, ABprapappp, …	adult Ce, larva Ce	1-day post-L4 adult hermaphrodite Ce, 10-days post-L4 adult hermaphrodite Ce, 11-15 days post-L4 adult hermaphrodite Ce, 20-days post-L4 adult hermaphrodite Ce, 3-days post-L4 adult hermaphrodite Ce, 3-fold embryo Ce, 4-days post-L4 adult hermaphrodite Ce, 5-days post-L4 adult hermaphrodite Ce, adult Ce, adult hermaphrodite Ce, adult male Ce, all stages Ce, dauer larva Ce, embryo Ce, L1 larva Ce,…	N.A.	HGNC:14013|EnsEMBL-Compara;Hieranoid;Inparanoid;OMA;OrthoFinder;OrthoInspector;Panther;PhylomeDB;SonicParanoid	"ATP binding", "ATP hydrolysis activity", "cell cycle", "cell division", "cellular component organization", "chromosome condensation", "chromosome organization", "chromosome", "chromosome, centromeric region", "condensed chromosome", "meiotic cell cycle", "mitotic chromosome condensation", "mitotic sister chromatid segregation", "nucleotide binding", "nucleus", "positive regulation of nematode ma…	The smc-4 gene encodes a homolog of the SMC4 subunit of mitotic condensin\; SMC-4 acts with MIX-1 to enable chromosome segregation.	Predicted to enable ATP binding activity and ATP hydrolysis activity. Involved in mitotic sister chromatid segregation and positive regulation of nematode male tail tip morphogenesis. Located in chromosome, centromeric region and condensed chromosome. Expressed in head\; linker cell\; and tail. Is an ortholog of human SMC4 (structural maintenance of chromosomes 4).	Enriched in intestine, hypodermis, germ line, ABarpaaa, ABplapaaaa, ABprapaaaa, ADF, ADL, AFD, ASE, ASG, ASH, ASI, ASJ, ASK, AWA, AWB, AWC, AQR, PVR, PQR, IL2 neuron, IL1 neuron, CEP, ADE, PDE, BAG, FLP, OLL, OLQ, PHA, PHB, ABplpappaa, ABarapapaa, ABalpappaa, MSpaapaa, ABpraaappa, ABalpppppa, ABalpppapa, ABpraaaapa, ABplapaaapa, ABprapaaapa, ABprapaaap, ABplapaaap, ABpraaappp, ABalpppppp, ABprpaa…	WBPaper00005173|pmid11914278, WBPaper00005264|pmid12015116, WBPaper00006142|pmid14522947, WBPaper00024044|pmid N.A., WBPaper00024114|pmid N.A., WBPaper00024121|pmid N.A., WBPaper00027235|pmid18050484, WBPaper00027248|pmid18050417, WBPaper00028547|pmid17005720, WBPaper00029262|pmid17419991, WBPaper00032450|pmid19119011, WBPaper00037839|pmid21124864, WBPaper00038491|pmid21647448, WBPaper00039308|pm…
WBGENE00013236	WBGENE00044777	WBGENE00004813	WBGENE00002064		iff-1	Caenorhabditis elegans	protein_coding_gene	T05G5.10	CELE_T05G5.10	T05G5.10a.1, T05G5.10b.1, T05G5.10c.1	N.A.	CE37787, CE00503, CE46328	CE37787|HMMPANTHER:PTHR11673|PIRSF:PIRSF003025|SCANPROSITE:PS00302|SMART:SM01376|NCBIFAM:TIGR00037|PFAM:PF01287|SUPERFAMILY:SSF50249|SUPERFAMILY:SSF50104|INTERPRO:IPR001884|INTERPRO:IPR008991|INTERPRO:IPR012340|INTERPRO:IPR014722|INTERPRO:IPR020189, CE00503|ProteomeXchange_PXD032260:T05G5.10b|HMMPANTHER:PTHR11673|PIRSF:PIRSF003025|SCANPROSITE:PS00302|SMART:SM01376|NCBIFAM:TIGR00037|PFAM:PF01287|S…	P34563, G1K0V9, G1K0V8	P34563	TF101534	N.A.	NM_001268092.3, NM_001268091.4, NM_001268093.3	III 0.95 +/- 0.01	III - 9745862 9747193	ALY-2, AMA-1, BLMP-1, C01B12.2, C16A3.4, C34F6.9, CEH-26, CEH-39, CES-1, DAF-12, DAF-16, DPL-1, EFL-1, ELT-3, EOR-1, F16B12.6, F45C12.2, FOS-1, GEI-11, GMEB-1, HDA-1, HPL-2, LIN-13, LIN-15B, LIN-35, LSY-2, MEP-1, MES-4, NHR-129, NHR-23, NHR-237, NHR-25, PES-1, PHA-4, Polymerase II, SKN-1, TBP-1, UNC-55, W03F9.2	TH:342d1, cenix:321-a3, sjj_T05G5.10|III-5A04, cenix:342-d1, TH:321a3, mv_T05G5.10	accumulated germline cell corpses, apoptosis increased, apoptosis variant, cell membrane organization biogenesis variant, complex phenotype early emb, diplotene progression during oogenesis variant, embryonic lethal, extended life span, germ cell compartment expansion variant, germ cell compartment morphology variant, germ cell compartment multinucleate, germ cell compartment size variant, germli…	lethal, sterile	gk403491|Substitution|Missense, gk657893|Substitution|Missense, gk797585|Substitution|Missense, gk813496|Substitution|Missense	ced-3|Physical, cey-1|Physical, csn-5|Physical, dhps-1|Physical, erh-2|Physical, glh-1|Physical, hmg-3|Physical, icd-1|Physical, meg-1|Physical, met-2|Physical, myrf-2|Physical, pid-3|Physical, pik-1|Physical, prg-1|Physical, rde-10|Physical, sao-1|Physical, sec-6|Physical, sip-1|Physical, smo-1|Physical, spc-1|Physical, spe-39|Physical, spk-1|Physical, tofu-6|Physical, ubq-1|Physical, vps-45|Phy…	germ line, gonad	body wall muscle cell, germ line, germline precursor cell, intestine, SIA, SIB, sperm	adult Ce, L3 larva Ce, L4 larva Ce	1-day post-L4 adult hermaphrodite Ce, 10-days post-L4 adult hermaphrodite Ce, 11-15 days post-L4 adult hermaphrodite Ce, 12-days post-L4 adult hermaphrodite Ce, 14-days post-L4 adult hermaphrodite Ce, 15-days post-L4 adult hermaphrodite Ce, 16-18 days post-L4 adult hermaphrodite Ce, 2-days post-L4 adult hermaphrodite Ce, 3-days post-L4 adult hermaphrodite Ce, 3-fold embryo Ce, 4-days post-L4 adul…	colorectal cancer|By Orthology	HGNC:3300|EnsEMBL-Compara;Hieranoid;Inparanoid;OMA;OrthoFinder;OrthoInspector;Panther;PhylomeDB;SonicParanoid	"cytoplasm", "gamete generation", "positive regulation of translational elongation", "positive regulation of translational termination", "protein binding", "protein localization", "ribosome binding", "RNA binding", "translation elongation factor activity", "translation initiation factor activity", "translation", "translational elongation", "translational initiation"	iff-1 encodes an eIF-5A homolog that affects fertility and is required for germ cell proliferation and for some P granule components to localize properly\; expression is germline specific and mRNA is expressed in the distal region of gonads where germ cells actively proliferate.	Predicted to enable translation elongation factor activity. Involved in gamete generation and protein localization. Predicted to be located in cytoplasm. Expressed in germ line and gonad. Human ortholog(s) of this gene implicated in colorectal cancer. Is an ortholog of human EIF5A (eukaryotic translation initiation factor 5A).	Enriched in germline precursor cell, germ line, body wall muscle cell, SIA, SIB, sperm and intestine according to tiling array, RNA-seq, single-cell RNA-seq and microarray. Affected by lin-35, aak-2, atx-3, nhr-49, K10D11.2, nhr-114, let-7, gld-1, tatn-1, drh-3, prg-1, daf-2, cox-5B, jmjd-3.1, jmjd-1.2, flp-6, glp-1, dep-1, glh-4, glh-1, pgl-1, pgl-3, atm-1, emb-4, sma-2, sma-4, lin-22, elt-2, el…	WBPaper00006047|pmid12923778, WBPaper00006466|pmid15003625, WBPaper00012310|pmid N.A., WBPaper00015739|pmid N.A., WBPaper00018385|pmid N.A., WBPaper00018717|pmid N.A., WBPaper00026643|pmid15998808, WBPaper00027014|pmid16388861, WBPaper00027261|pmid18050413, WBPaper00027281|pmid18050488, WBPaper00033162|pmid19442682, WBPaper00038491|pmid21647448, WBPaper00049828|pmid27405932, WBPaper00055090|pmid3…
WBGENE00022867	WBGENE00013236	WBGENE00003232	WBGENE00006463		nduf-2.2	Caenorhabditis elegans	protein_coding_gene	T26A5.3	tag-99, ndus-2.2, CELE_T26A5.3	T26A5.3.1	CEOP3390	CE00702	CE00702|HMMPANTHER:PTHR11993|SCANPROSITE:PS00535|NCBIFAM:TIGR01962|PFAM:PF00346|SUPERFAMILY:SSF56762|INTERPRO:IPR001135|INTERPRO:IPR022885|INTERPRO:IPR029014	Q22800	Q22800	TF300370	N.A.	NM_066022.7	III -1.25 +/- 0.01	III + 6465222 6467206	AHA-1, ALY-2, AMA-1, ATFS-1, BLMP-1, C01B12.2, C16A3.4, C27D6.4, C34F6.9, CEH-16, CEH-26, CEH-30, CEH-38, CEH-39, CEH-82, CES-1, DAF-16, DPL-1, EFL-1, EGL-27, ELT-1, ELT-3, EOR-1, F16B12.6, F45C12.2, FKH-10, FOS-1, GEI-11, GMEB-1, HDA-1, HLH-1, HPL-2, JUN-1, LIN-11, LIN-13, LIN-15B, LIN-35, LIN-39, LSY-2, MAB-5, MDL-1, MEF-2, MEP-1, MES-4, NHR-10, NHR-11, NHR-129, NHR-2, NHR-21, NHR-237, NHR-25, …	sjj_T26A5.3|III-3M24, mv_T26A5.3, TH:302C2, cenix:302-c2	embryonic lethal, extended life span, larval arrest, paraquat resistant, pattern of transgene expression variant, receptor mediated endocytosis defective, reduced brood size, transgene expression increased	N.A.	gk176653|Substitution|Missense, gk176654|Substitution|Missense, gk176655|Substitution|Nonsense, gk176656|Substitution|Missense, gk390201|Substitution|Missense, gk455902|Substitution|Missense, gk547431|Substitution|Nonsense, gk632199|Substitution|Missense, gk656717|Substitution|Missense, gk749841|Substitution|Missense, gk787899|Substitution|Missense, gk817455|Substitution|Missense, gk825800|Substi…	chn-1|Physical, glh-1|Physical, gst-4|Regulatory, hsp-6|Regulatory, tbb-6|Regulatory	N.A.	ALM, germ line, germline precursor cell, head mesodermal cell, PLM	N.A.	1-day post-L4 adult hermaphrodite Ce, 10-days post-L4 adult hermaphrodite Ce, 2-days post-L4 adult hermaphrodite Ce, 20-days post-L4 adult hermaphrodite Ce, 3-days post-L4 adult hermaphrodite Ce, 3-fold embryo Ce, 4-days post-L4 adult hermaphrodite Ce, 6-days post-L4 adult hermaphrodite Ce, 7-10 days post-L4 adult hermaphrodite Ce, adult Ce, adult hermaphrodite Ce, adult male Ce, blastula embryo …	inherited metabolic disorder|By Orthology, multiple sclerosis|By Orthology, Leigh disease|By Orthology, hypertrophic cardiomyopathy|By Orthology, nuclear type mitochondrial complex I deficiency 6|By Orthology	HGNC:7708|EnsEMBL-Compara;Hieranoid;Inparanoid;OMA;OrthoFinder;OrthoInspector;Panther;PhylomeDB;SonicParanoid	"mitochondrial electron transport, NADH to ubiquinone", "mitochondrial respiratory chain complex I", "NAD binding", "oxidoreductase activity, acting on NAD(P)H", "quinone binding"	T26A5.3 encodes a predicted mitochondrial protein whose mature sequencehas near-identity (95\%) to GAS-1\; T26A5.3 transcription is detectable byRT-PCR, but not visible by promoter-GFP fusion\; however, a transgenecontaining a fusion of the gas-1 promoter to the T26A5.3 protein-codingsequence is able to fully rescue gas-1 mutants, indicating that T26A5.3encodes a fully functional mitochondrial 49…	Predicted to enable NADH dehydrogenase (ubiquinone) activity. Predicted to be involved in mitochondrial electron transport, NADH to ubiquinone. Predicted to be part of mitochondrial respiratory chain complex I. Human ortholog(s) of this gene implicated in several diseases, including Leigh disease\; multiple sclerosis\; and nuclear type mitochondrial complex I deficiency 6. Is an ortholog of human…	Enriched in germ line, germline precursor cell, ALM, PLM and head mesodermal cell according to proteomic study, tiling array, microarray, RNA-seq and single-cell RNA-seq. Affected by daf-16, daf-12, let-7, gld-1, tatn-1, lem-2, emr-1, drh-3, gas-1, npr-1, cox-5B, jmjd-3.1, jmjd-1.2, glp-1, glh-4, glh-1, pgl-1, pgl-3, emb-4, sma-2, sma-4, lin-22, elt-2, elt-7, daf-2, isp-1, nuo-6, pmt-2, damt-1, n…	WBPaper00004719|pmid11278828, WBPaper00005928|pmid12853115, WBPaper00015786|pmid N.A., WBPaper00023496|pmid N.A., WBPaper00024204|pmid15178135, WBPaper00038491|pmid21647448, WBPaper00048006|pmid N.A., WBPaper00051291|pmid28539870, WBPaper00055090|pmid30120140
WBGENE00016989	WBGENE00002124	WBGENE00018925	WBGENE00001149		bcat-1	Caenorhabditis elegans	protein_coding_gene	K02A4.1	ECA39, eca-39, CELE_K02A4.1	K02A4.1.1	N.A.	CE03457	CE03457|HMMPANTHER:PTHR11825|PIRSF:PIRSF006468|SCANPROSITE:PS00770|NCBIFAM:TIGR01123|PFAM:PF01063|SUPERFAMILY:SSF56752|INTERPRO:IPR001544|INTERPRO:IPR005786|INTERPRO:IPR036038|INTERPRO:IPR043131|INTERPRO:IPR043132	P54688	P54688	TF300882	N.A.	NM_077743.5	X 8.78	X + 12877480 12880328	AMA-1, ATFS-1, C27D6.4, C34F6.9, CEH-26, CES-1, DAF-16, DPL-1, EFL-1, EGL-27, EGL-5, ELT-3, EOR-1, F45C12.2, FKH-10, FOS-1, GEI-11, GMEB-1, HDA-1, JUN-1, LIN-11, LIN-13, LIN-15B, LIN-35, LIN-39, LSY-2, MAB-5, MDL-1, MEF-2, MEP-1, NHR-10, NHR-11, NHR-129, NHR-28, NHR-77, PES-1, PHA-4, Polymerase II, PQM-1, SEM-4, SKN-1, UNC-130, UNC-55, UNC-62, W03F9.2, ZAG-1, ZK337.2, ZTF-4, ZTF-7	mv_AAC47236, sjj_K02A4.1|X-6G09, cenix:54-a1	amino acid metabolism variant, embryonic lethal, extended life span, larval lethal	N.A.	gk297395|Substitution|Missense, gk322498|Substitution|Missense, gk326887|Substitution|Missense, gk390664|Substitution|Missense, gk444352|Substitution|Missense, gk570149|Substitution|Missense, gk619362|Substitution|Missense, gk748551|Substitution|Missense, gk762270|Substitution|Missense, gk894353|Substitution|Missense	actl-1|Physical, chn-1|Physical, sec-6|Physical	body wall musculature, gonadal sheath cell, head neuron, hypodermis, intestine, nerve ring, nervous system, pharynx, reproductive system, spermatheca, tail neuron, ventral cord neuron, ventral nerve cord	anal depressor muscle, anterior gonadal sheath cell, body wall muscle cell, body wall musculature, dorsal nerve cord, germ line, head mesodermal cell, intestine, lateral nerve cord, muscle cell, nerve ring, pharynx, posterior gonadal sheath cell, somatic neuron, tail neuron, ventral nerve cord, vulval muscle	adult Ce, larva Ce	1-day post-L4 adult hermaphrodite Ce, 10-days post-L4 adult hermaphrodite Ce, 11-15 days post-L4 adult hermaphrodite Ce, 2-days post-L4 adult hermaphrodite Ce, 20-days post-L4 adult hermaphrodite Ce, 3-days post-L4 adult hermaphrodite Ce, 5-days post-L4 adult hermaphrodite Ce, 6-days post-L4 adult hermaphrodite Ce, 7-10 days post-L4 adult hermaphrodite Ce, adult Ce, adult hermaphrodite Ce, adult …	N.A.	HGNC:976|Hieranoid;Inparanoid;OMA;OrthoFinder;OrthoInspector;Panther;PhylomeDB;SonicParanoid, HGNC:977|EnsEMBL-Compara;Hieranoid;Inparanoid;OMA;OrthoFinder;OrthoInspector;Panther;PhylomeDB;SonicParanoid	"amino acid biosynthetic process", "branched-chain amino acid biosynthetic process", "branched-chain amino acid metabolic process", "branched-chain-amino-acid transaminase activity", "catalytic activity", "cytoplasm", "determination of adult lifespan", "embryo development ending in birth or egg hatching", "isoleucine catabolic process", "L-isoleucine transaminase activity", "L-leucine transaminas…	bcat-1 encodes a branched-chain amino acid aminotransferase that, by homology, is predicted to catalyze the first reaction in the catabolism of essential branched-chain amino acids such as leucine, isoleucine, and valine\; in C. elegans, large-scale RNA-mediated interference (RNAi) screens indicate that bcat-1 activity is required for embryonic and larval development.	Predicted to enable branched-chain-amino-acid transaminase activity. Involved in branched-chain amino acid catabolic process\; embryo development\; and nematode larval development. Acts upstream of or within determination of adult lifespan. Located in mitochondrion. Is an ortholog of human BCAT2 (branched chain amino acid transaminase 2).	Enriched in germ line, body wall musculature, vulval muscle, ventral nerve cord, nerve ring, dorsal nerve cord, somatic neuron, tail neuron, lateral nerve cord, pharynx, anal depressor muscle, body wall muscle cell, muscle cell, intestine, head mesodermal cell, anterior gonadal sheath cell and posterior gonadal sheath cell according to proteomic study, Chronogram analysis, tiling array, RNA-seq, …	WBPaper00038444|pmid21611156, WBPaper00038491|pmid21647448, WBPaper00048923|pmid26620638, WBPaper00049828|pmid27405932, WBPaper00052406|pmid N.A., WBPaper00055090|pmid30120140, WBPaper00055490|pmid30346941, WBPaper00060459|pmid33024014, WBPaper00061051|pmid33589689, WBPaper00061483|pmid34108489, WBPaper00061842|pmid34413194, WBPaper00062388|pmid35036864, WBPaper00062861|pmid N.A., WBPaper00062980…
WBGENE00011856	WBGENE00001831	WBGENE00018635	WBGENE00008857		timm-23	Caenorhabditis elegans	protein_coding_gene	F15D3.7	tim-23, TIM23, CELE_F15D3.7	F15D3.7.1	N.A.	CE15854	CE15854|HMMPANTHER:PTHR15371|PFAM:PF02466|INTERPRO:IPR045238	Q9XVQ2	Q9XVQ2	TF106196	N.A.	NM_060552.7	I 9.25	I + 11578641 11579612	ALY-2, AMA-1, ATFS-1, BLMP-1, C01B12.2, C16A3.4, C27D6.4, C34F6.9, CEH-14, CEH-16, CEH-30, CEH-82, CES-1, DAF-16, DPL-1, EFL-1, EGL-27, EGL-5, ELT-1, ELT-3, EOR-1, F16B12.6, F45C12.2, FKH-10, FOS-1, GEI-11, GMEB-1, HDA-1, HLH-1, HPL-2, JUN-1, LIN-11, LIN-13, LIN-15B, LIN-35, LIN-39, LSY-2, MAB-5, MDL-1, MEF-2, MEP-1, MES-4, NHR-10, NHR-11, NHR-129, NHR-2, NHR-21, NHR-23, NHR-237, NHR-25, NHR-28, …	sjj_F15D3.7, cenix:74-h5, mv_F15D3.7	avoids bacterial lawn, cell membrane organization biogenesis variant, diplotene region organization variant, embryonic lethal, germ cell compartment anucleate, germ cell compartment morphology variant, gonad vesiculated, maternal sterile, nuclear appearance variant, nuclei small, oocyte number decreased, oocyte septum formation variant, oocytes lack nucleus, pachytene region organization variant,…	lethal, sterile	tm5921|Deletion|Frameshift, gk123034|Substitution|Missense, gk123035|Substitution|Missense, gk123037|Substitution|Missense, gk411976|Substitution|Missense, gk427378|Substitution|Missense, gk433891|Substitution|Missense, gk500117|Substitution|Missense, gk521511|Substitution|Missense, gk645175|Substitution|Missense, gk656073|Substitution|Missense, gk667499|Substitution|Missense, gk780746|Substituti…	atfs-1|Genetic;Regulatory, chn-1|Physical, gras-1|Physical, hsp-16.2|Regulatory, hsp-4|Regulatory, hsp-60|Regulatory, hsp-6|Regulatory	pharynx	B cell, F cell, germ line, K cell, K' cell, muscle cell, rect_D, rect_VL, rect_VR, U cell, Y cell	adult Ce, larva Ce	1-day post-L4 adult hermaphrodite Ce, 10-days post-L4 adult hermaphrodite Ce, 2-days post-L4 adult hermaphrodite Ce, 20-days post-L4 adult hermaphrodite Ce, 3-days post-L4 adult hermaphrodite Ce, 6-days post-L4 adult hermaphrodite Ce, 7-10 days post-L4 adult hermaphrodite Ce, adult Ce, adult hermaphrodite Ce, adult male Ce, all stages Ce, dauer larva Ce, embryo Ce, L1 arrest Ce, L1 larva Ce, L2 l…	N.A.	HGNC:17312|EnsEMBL-Compara;Hieranoid;Inparanoid;OMA;OrthoFinder;OrthoInspector;Panther;PhylomeDB, HGNC:23581|EnsEMBL-Compara;Hieranoid;Inparanoid;OrthoFinder;OrthoInspector;Panther;PhylomeDB	"membrane", "mitochondrion targeting sequence binding", "protein import into mitochondrial matrix", "protein transmembrane transporter activity", "TIM23 mitochondrial import inner membrane translocase complex", "transmembrane transporter activity"	timm-23 encodes the C. elegans ortholog of the mitochondrial import inner membrane translocase subunit Tim23\; by homology, timm-23 is predicted to function in transporting proteins across the mitochondrial inner membrane.	Predicted to enable mitochondrion targeting sequence binding activity and protein transmembrane transporter activity. Involved in protein import into mitochondrial matrix. Predicted to be located in membrane. Predicted to be part of TIM23 mitochondrial import inner membrane translocase complex. Is an ortholog of human TIMM23 (translocase of inner mitochondrial membrane 23).	Enriched in germ line, B cell, K' cell, K cell, Y cell, rect_VR, rect_VL, rect_D, F cell, U cell and muscle cell according to RNA-seq, single-cell RNA-seq and microarray. Affected by isp-1, nhr-49, daf-12, atfs-1, spg-7, hlh-30, clk-1, htz-1, lin-35, jmjd-3.1, jmjd-1.2, hsf-1, vgln-1, emb-4, lin-22, nuo-6, sod-2, daf-2, damt-1, hsp-6, sek-1, aak-1, aak-2, adr-1, smn-1, iff-1, sin-3, mrps-5, set-6…	WBPaper00038491|pmid21647448, WBPaper00041370|pmid22700657, WBPaper00041831|pmid23242217, WBPaper00043113|pmid N.A., WBPaper00047580|pmid N.A., WBPaper00048445|pmid26258774, WBPaper00051604|pmid N.A., WBPaper00055090|pmid30120140, WBPaper00061178|pmid33718883, WBPaper00062237|pmid34252079, WBPaper00062642|pmid35115503, WBPaper00064634|pmid36309009
WBGENE00016336	WBGENE00020715	WBGENE00001008	WBGENE00018793		mrpl-40	Caenorhabditis elegans	protein_coding_gene	F54C4.1	CELE_F54C4.1	F54C4.1.1	N.A.	CE19890	CE19890|HMMPANTHER:PTHR13359|PFAM:PF09812|INTERPRO:IPR019192|INTERPRO:IPR039145	Q9TZ90	Q9TZ90	TF105982	N.A.	NM_064737.6	III -27.02 +/- 0.02	III + 87559 89243	ALY-2, AMA-1, ATFS-1, BLMP-1, C01B12.2, C16A3.4, C27D6.4, C34F6.9, CEH-14, CEH-16, CEH-26, CEH-30, CEH-38, CEH-39, CES-1, DAF-16, DPL-1, EFL-1, EGL-27, ELT-3, EOR-1, F16B12.6, F45C12.2, FKH-10, FKH-2, FOS-1, GEI-11, GMEB-1, HDA-1, HLH-1, HPL-2, JUN-1, LIN-11, LIN-13, LIN-15B, LIN-35, LIN-39, LSY-2, MAB-5, MDL-1, MEF-2, MEP-1, MES-4, NHR-11, NHR-129, NHR-2, NHR-21, NHR-23, NHR-237, NHR-25, NHR-28,…	mv_F54C4.1, cenix:329-d10, TH:329D10, sjj_F54C4.1|III-1A23	embryonic lethal, growth rate variant, growth variant, larval arrest, lethal, lysosome-related organelle morphology variant, oocyte morphology variant, reduced brood size, sick, slow growth, sterile, sterile progeny, transgene subcellular localization variant	N.A.	gk163971|Substitution|Missense, gk655764|Substitution|Missense	alg-1|Physical, atf-6|Genetic, chn-1|Physical, dlg-1|Physical, ire-1|Genetic	Cell	ABplpaapap, ABprpaapap, body wall musculature, dorsal nerve cord, germ line, germline precursor cell, lateral nerve cord, nerve ring, pharynx, somatic neuron, tail neuron, ventral nerve cord, vulval muscle	adult Ce, embryo Ce, L1 larva Ce, L2 larva Ce, L3 larva Ce, L4 larva Ce	1-day post-L4 adult hermaphrodite Ce, 2-days post-L4 adult hermaphrodite Ce, 3-days post-L4 adult hermaphrodite Ce, 6-days post-L4 adult hermaphrodite Ce, 7-10 days post-L4 adult hermaphrodite Ce, adult Ce, adult hermaphrodite Ce, adult male Ce, all stages Ce, blastula embryo Ce, dauer larva Ce, embryo Ce, L1 larva Ce, L2 larva Ce, L2d larva Ce, L3 larva Ce, L4 larva Ce	chromosome 22q11.2 deletion syndrome, distal|By Experiment	HGNC:14491|EnsEMBL-Compara;Hieranoid;Inparanoid;OMA;OrthoFinder;OrthoInspector;Panther;PhylomeDB;SonicParanoid	"mitochondrial large ribosomal subunit", "mitochondrial ribosome", "mitochondrion", "ribonucleoprotein complex", "ribosome"	N.A.	Predicted to be located in mitochondrial ribosome. Predicted to be part of mitochondrial large ribosomal subunit. Expressed widely. Used to study chromosome 22q11.2 deletion syndrome, distal. Is an ortholog of human MRPL40 (mitochondrial ribosomal protein L40).	Enriched in ventral nerve cord, body wall musculature, vulval muscle, nerve ring, dorsal nerve cord, somatic neuron, tail neuron, lateral nerve cord, pharynx, germ line, germline precursor cell, ABprpaapap and ABplpaapap according to Chronogram analysis, RNA-seq and single-cell RNA-seq. Affected by cgh-1, daf-12, let-7, gld-1, rsks-1, npr-1, cox-5B, jmjd-3.1, jmjd-1.2, glh-4, glh-1, pgl-1, pgl-3,…	WBPaper00038491|pmid21647448, WBPaper00055090|pmid30120140
WBGENE00013593	WBGENE00010466	WBGENE00022044	WBGENE00000776		cpl-1	Caenorhabditis elegans	protein_coding_gene	T03E6.7	CELE_T03E6.7	T03E6.7a.1, T03E6.7b.1	N.A.	CE16333, CE47424	CE16333|HMMPANTHER:PTHR12411|PRINTS:PR00705|SCANPROSITE:PS00639|SCANPROSITE:PS00640|SCANPROSITE:PS00139|SMART:SM00848|SMART:SM00645|PFAM:PF00112|PFAM:PF08246|SUPERFAMILY:SSF54001|INTERPRO:IPR000668|INTERPRO:IPR013128|INTERPRO:IPR013201|INTERPRO:IPR038765|Active_site, CE47424|HMMPANTHER:PTHR12411|SCANPROSITE:PS00639|SCANPROSITE:PS00640|SMART:SM00645|PFAM:PF00112|SUPERFAMILY:SSF54001|INTERPRO:IPR00…	O45734	O45734	N.A.	N.A.	NM_001269790.3, NM_001269789.4	V 10.72	V - 16592572 16595346	ALY-2, AMA-1, ATFS-1, BLMP-1, C01B12.2, C16A3.4, C27D6.4, C34F6.9, CES-1, DAF-16, DPL-1, EFL-1, ELT-3, EOR-1, FOS-1, GEI-11, GMEB-1, HDA-1, HLH-1, HPL-2, JUN-1, LIN-13, LIN-35, LSY-2, MDL-1, MEP-1, NHR-11, NHR-129, NHR-28, NHR-6, NHR-77, PES-1, PHA-4, Polymerase II, PQM-1, RPC-1, SKN-1, UNC-130, UNC-62, W03F9.2, ZTF-4	sjj_T03E6.7|V-11I07, cenix:37-f2, mv_G_YK2090	accumulated germline cell corpses, early embryonic lethal, early larval lethal, embryonic lethal, fewer eggs laid, growth variant, hypoosmotic shock hypersensitive, hypoxia hypersensitive, intestinal degeneration, larval lethal, lethal, locomotion variant, necrotic cell death variant, organism heat hypersensitive, paraquat hypersensitive, slow growth	accumulated germline cell corpses, lysosome morphology variant	gk258425|Substitution|Missense, gk258429|Substitution|Missense, gk455500|Substitution|Missense, gk509152|Substitution|Missense, gk555292|Substitution|Missense, gk556827|Substitution|Missense, gk615136|Substitution|Missense, gk677444|Substitution|Missense, gk876352|Substitution|Missense, gk953093|Substitution|Missense, gk957346|Substitution|Missense, t3423|Substitution|Missense, t3438|Substitution…	atx-2|Physical, csr-1|Physical, dve-1|Physical, erh-2|Physical, fars-3|Physical, glh-1|Physical, gopc-1|Physical, gras-1|Physical, hcp-3|Physical, hda-1|Physical, hmg-3|Physical, hmg-4|Physical, hsp-4|Regulatory, ire-1|Genetic, lin-10|Physical, lin-2|Physical, lit-1|Physical, mafr-1|Physical, myrf-1|Physical, nmad-1|Physical, nrde-2|Physical, pan-1|Physical, pid-3|Physical, plk-1|Physical, rme-2|…	cuticle, eggshell, gonadal sheath cell, hypodermis, intestine, Pharyngeal gland cell, pharynx, spermatheca, uterus, vulva	AFD, germ line, intestine, MSapaaap, MSapapap, MSapappp, MSappapp, MSppaaap, MSppapap, MSppappp, MSpppapp, muscle cell, OLL, PVD, somatic gonad precursor	adult Ce, all stages Ce, embryo Ce, L1 larva Ce, L2 larva Ce, L3 larva Ce, L4 larva Ce, larva Ce	1-day post-L4 adult hermaphrodite Ce, 10-days post-L4 adult hermaphrodite Ce, 11-15 days post-L4 adult hermaphrodite Ce, 14-days post-L4 adult hermaphrodite Ce, 15-days post-L4 adult hermaphrodite Ce, 16-18 days post-L4 adult hermaphrodite Ce, 2-days post-L4 adult hermaphrodite Ce, 20-days post-L4 adult hermaphrodite Ce, 24-cell embryo Ce, 3-days post-L4 adult hermaphrodite Ce, 4-cell embryo Ce, …	hypertrophic cardiomyopathy|By Orthology	HGNC:2537|Hieranoid;Inparanoid;OMA;OrthoInspector;PhylomeDB;SonicParanoid, HGNC:2538|Hieranoid;Inparanoid;OrthoInspector;SonicParanoid	"apoptotic cell clearance", "cellular anatomical entity", "cysteine-type endopeptidase activity", "cysteine-type peptidase activity", "cytoplasm", "cytoplasmic vesicle", "endolysosome", "endosome", "extracellular region", "extracellular space", "hydrolase activity", "lipid droplet disassembly", "lysosome", "peptidase activity", "phagocytic vesicle", "phagolysosome", "positive regulation of vitell…	cpl-1 encodes a member of the cathepsin L-like cysteine protease family required for embryonic viability and normal growth\; expressed in eggshells and throughout early embryos, accumulates in intestinal cells during late embryogenesis, and expressed in the cuticle, gonad, and pharynx later in development.	Predicted to enable cysteine-type endopeptidase activity. Involved in several processes, including lipid droplet disassembly\; positive regulation of vitellogenesis\; and regulation of apoptosis involved in tissue homeostasis. Located in several cellular components, including lysosome\; vesicle lumen\; and yolk granule. Expressed in several structures, including cuticle\; eggshell\; hermaphrodite…	Enriched in intestine, PVD, OLL, germ line, muscle cell, somatic gonad precursor, MSppapap, MSapappp, MSapaaap, MSppaaap, MSppappp, MSappapp, MSpppapp, MSapapap and AFD according to Chronogram analysis, microarray, proteomic study, RNA-seq and single-cell RNA-seq. Affected by feh-1, aak-2, nhr-49, K10D11.2, eat-2, daf-2, ash-2, set-2, daf-16, ham-3, swsn-2.2, jmjd-3.1, jmjd-1.2, hsf-1, rbr-2, chd…	WBPaper00005099|pmid11707440, WBPaper00005434|pmid12076767, WBPaper00011446|pmid N.A., WBPaper00011657|pmid N.A., WBPaper00016598|pmid N.A., WBPaper00023209|pmid N.A., WBPaper00024412|pmid15456850, WBPaper00024770|pmid N.A., WBPaper00025087|pmid15837622, WBPaper00025183|pmid15888633, WBPaper00026640|pmid15996007, WBPaper00026692|pmid16454899, WBPaper00027761|pmid16857685, WBPaper00028447|pmid1694…
WBGENE00012423	WBGENE00016151	WBGENE00008444	WBGENE00020187		gsp-4	Caenorhabditis elegans	protein_coding_gene	T03F1.5	CELE_T03F1.5	T03F1.5.1, T03F1.5.2, T03F1.5.3	CEOP1956	CE13104	CE13104|HMMPANTHER:PTHR11668|PRINTS:PR00114|SCANPROSITE:PS00125|SMART:SM00156|PFAM:PF00149|PFAM:PF16891|SUPERFAMILY:SSF56300|INTERPRO:IPR004843|INTERPRO:IPR006186|INTERPRO:IPR029052|INTERPRO:IPR031675|Active_site	P91420	P91420	TF319885	N.A.	NM_001393293.1	I -2.00 +/- 0.00	I - 3838237 3839673	AMA-1, BLMP-1, DAF-16, FOS-1, LIN-35, PHA-4, Polymerase II, PQM-1	cenix:15-h6, mv_T03F1.5, sjj_T03F1.5|I-1L09	reduced brood size	cold resistant	gk108045|Substitution|Missense, gk108046|Substitution|Missense, gk345523|Substitution|Missense, gk411945|Substitution|Missense	chn-1|Physical, glh-1|Physical, gsp-3|Genetic, memi-1|Physical	anal sphincter muscle, germ line, ILsoDL, ILsoVL, intestine, sperm	ABalapapap, ABalapapapa, ABalapppap, ABalapppapa, ABplpaaapp, ABplpaaappa, ABprpaaapp, ABprpaaappa, AVEL, AVER, g1AL, g1AR, g1P, germ line, intestine, male, muscle cell, sperm	L1 larva Ce, L2 larva Ce, L3 larva Ce, L4 larva Ce	1-day post-L4 adult hermaphrodite Ce, 10-days post-L4 adult hermaphrodite Ce, 2-days post-L4 adult hermaphrodite Ce, 3-days post-L4 adult hermaphrodite Ce, 4-days post-L4 adult hermaphrodite Ce, 5-days post-L4 adult hermaphrodite Ce, 7-10 days post-L4 adult hermaphrodite Ce, 8-days post-L4 adult hermaphrodite Ce, adult Ce, adult hermaphrodite Ce, adult male Ce, all stages Ce, blastula embryo Ce, …	N.A.	N.A.	"amoeboid sperm motility", "cell differentiation", "cell projection", "chromatin", "chromosome", "cytoplasm", "egg-laying behavior", "hydrolase activity", "male meiosis chromosome segregation", "metal ion binding", "myosin phosphatase activity", "nucleus", "phosphoprotein phosphatase activity", "protein serine/threonine phosphatase activity", "pseudopodium", "regulation of pseudopodium assembly",…	gsp-4 encodes an ortholog of protein phosphatase 1 gamma, a Glc7\/PP1 phosphatase (HGNC:PPP1CA)\; GSP-4 is nearly identical to GSP-3, and the two proteins appear to function redundantly during sperm development\; GSP-3\/4 activity is required for chromosome partitioning during sperm meiosis and for sperm motility, specifically for pseudopod development and a normal rate of pseudopodial treadmilli…	Predicted to enable protein serine\/threonine phosphatase activity. Involved in regulation of pseudopodium assembly and reproductive process. Located in cytoplasm and pseudopodium. Part of chromatin. Expressed in ILsoDL\; ILsoVL\; anal sphincter muscle\; intestine\; and sperm.	Enriched in germ line, male, intestine, AVER, AVEL, g1AR, g1AL, g1P, ABprpaaapp, ABplpaaapp, ABalapapap, ABalapppap, ABalapppapa, ABalapapapa, ABplpaaappa, ABprpaaappa, sperm and muscle cell according to proteomic study, RNA-seq, single-cell RNA-seq and microarray. Affected by cyc-1, age-1, nhr-114, wdr-23, smgl-1, eat-2, prg-1, gld-2, clk-1, tdp-1, csr-1, glh-4, glh-1, pgl-1, pgl-3, daf-2, cox-5…	WBPaper00005831|pmid12670516, WBPaper00025438|pmid N.A., WBPaper00028016|pmid N.A., WBPaper00028451|pmid16943775, WBPaper00034281|pmid N.A., WBPaper00038682|pmid N.A., WBPaper00039665|pmid N.A., WBPaper00040337|pmid22042574, WBPaper00040788|pmid22331849, WBPaper00042793|pmid N.A., WBPaper00043725|pmid N.A., WBPaper00043735|pmid N.A., WBPaper00047300|pmid N.A., WBPaper00048060|pmid N.A., WBPaper00…
WBGENE00000520	WBGENE00012811	WBGENE00018872
WBGENE00000787	WBGENE00016989	WBGENE00014081
WBGENE00007787	WBGENE00045399	WBGENE00006718
WBGENE00001853	WBGENE00010254	WBGENE00016583
WBGENE00011917	WBGENE00016612	WBGENE00002008
WBGENE00019862	WBGENE00015974	WBGENE00004109
WBGENE00004437	WBGENE00017536	WBGENE00020383
WBGENE00021785	WBGENE00012809	WBGENE00011058
WBGENE00016943	WBGENE00009884	WBGENE00004044
WBGENE00020071	WBGENE00007709	WBGENE00000018
WBGENE00001029	WBGENE00019888	WBGENE00019953
WBGENE00000218	WBGENE00004374	WBGENE00011017
WBGENE00008560	WBGENE00010485	WBGENE00009664
WBGENE00004181	WBGENE00001725	WBGENE00007108
WBGENE00000464	WBGENE00008594	WBGENE00004743
WBGENE00013561	WBGENE00000206	WBGENE00018008
WBGENE00000214	WBGENE00011917	WBGENE00008745
WBGENE00013201	WBGENE00013156	WBGENE00017971
WBGENE00011587	WBGENE00009369	WBGENE00003815
WBGENE00000785	WBGENE00012595	WBGENE00000502
	WBGENE00012692	WBGENE00004181
	WBGENE00000301	WBGENE00006435
	WBGENE00045394	WBGENE00009032
	WBGENE00016943	WBGENE00022150
	WBGENE00020071	WBGENE00021022
	WBGENE00001029	WBGENE00020706
	WBGENE00019963	WBGENE00007784
	WBGENE00019168	WBGENE00003214
	WBGENE00013987	WBGENE00006721
	WBGENE00013895	WBGENE00004259
	WBGENE00003539	WBGENE00012257
	WBGENE00003230	WBGENE00004408
	WBGENE00018984	WBGENE00019762
	WBGENE00022149	WBGENE00003795
	WBGENE00021113	WBGENE00044077
	WBGENE00020661	WBGENE00011306
	WBGENE00007308	WBGENE00014221
	WBGENE00010354	WBGENE00000519
	WBGENE00011803	WBGENE00017644
	WBGENE00009834	WBGENE00013441
	WBGENE00021114	WBGENE00010204
	WBGENE00018340	WBGENE00004502
	WBGENE00000214	WBGENE00021921
	WBGENE00014117	WBGENE00021751
	WBGENE00003470	WBGENE00002335
	WBGENE00013474	WBGENE00010339
	WBGENE00000785	WBGENE00006932
	WBGENE00003450	WBGENE00000546
	WBGENE00011668	WBGENE00008371
	WBGENE00003463	WBGENE00021748
	WBGENE00006770	WBGENE00007008
	WBGENE00007168	WBGENE00010622
	WBGENE00006497	WBGENE00008685
	WBGENE00007565	WBGENE00020140
	WBGENE00006584	WBGENE00004272
	WBGENE00013035	WBGENE00019967
	WBGENE00019811	WBGENE00002239
	WBGENE00021210	WBGENE00015216
	WBGENE00001393	WBGENE00002348
	WBGENE00003026	WBGENE00003834
	WBGENE00000519	WBGENE00004880
	WBGENE00010204	WBGENE00021935
	WBGENE00000781	WBGENE00001476
	WBGENE00018619	WBGENE00219274
	WBGENE00017537	WBGENE00011675
	WBGENE00003231	WBGENE00006830
	WBGENE00020940	WBGENE00000117
	WBGENE00003596	WBGENE00016860
	WBGENE00016322	WBGENE00017075
	WBGENE00019661	WBGENE00006780
	WBGENE00022754	WBGENE00005648
	WBGENE00000411	WBGENE00004344
	WBGENE00000459	WBGENE00010500
	WBGENE00017881	WBGENE00004130
	WBGENE00018616	WBGENE00009531
	WBGENE00013696	WBGENE00000064
	WBGENE00016027	WBGENE00000236
	WBGENE00020140	WBGENE00022199
	WBGENE00016023	WBGENE00022425
	WBGENE00012204	WBGENE00001031
	WBGENE00019619	WBGENE00000143
	WBGENE00012423	WBGENE00001789
	WBGENE00021935	WBGENE00018613
	WBGENE00000520	WBGENE00011119
	WBGENE00022781	WBGENE00004738
	WBGENE00021398	WBGENE00012497
	WBGENE00011195	WBGENE00002010
	WBGENE00000219	WBGENE00006529
	WBGENE00001075	WBGENE00007718
	WBGENE00013481	WBGENE00011240
	WBGENE00045355	WBGENE00021078
	WBGENE00010847	WBGENE00004424
	WBGENE00043147	WBGENE00000933
	WBGENE00007733	WBGENE00003967
	WBGENE00007875	WBGENE00007965
	WBGENE00005012	WBGENE00000142
	WBGENE00004437	WBGENE00017546
	WBGENE00011501	WBGENE00013106
	WBGENE00009451	WBGENE00010706
	WBGENE00011043	WBGENE00001560
	WBGENE00011967	WBGENE00018261
	WBGENE00015173	WBGENE00016391
	WBGENE00020550	WBGENE00013492
	WBGENE00009898	WBGENE00004493
	WBGENE00002064	WBGENE00018857
	WBGENE00013999	WBGENE00013677
	WBGENE00194663	WBGENE00001027
	WBGENE00022702	WBGENE00021535
	WBGENE00004392	WBGENE00021063
	WBGENE00017635	WBGENE00000248
	WBGENE00010651	WBGENE00003803
	WBGENE00000597	WBGENE00004214
	WBGENE00010633	WBGENE00019299
	WBGENE00010612	WBGENE00001028
	WBGENE00015677	WBGENE00003156
	WBGENE00004020	WBGENE00003777
	WBGENE00020187	WBGENE00004756
	WBGENE00013561	WBGENE00001979
	WBGENE00015089	WBGENE00016440
	WBGENE00000609	WBGENE00007057
	WBGENE00010486	WBGENE00002240
	WBGENE00020843	WBGENE00000115
	WBGENE00004988	WBGENE00000833
	WBGENE00022245	WBGENE00006496
	WBGENE00009016	WBGENE00018014
	WBGENE00017691	WBGENE00020038
	WBGENE00006040	WBGENE00022470
	WBGENE00012481	WBGENE00001522
	WBGENE00007986	WBGENE00006652
	WBGENE00011156	WBGENE00017975
	WBGENE00016541	WBGENE00003801
	WBGENE00012201	WBGENE00000369
	WBGENE00019617	WBGENE00003030
	WBGENE00016658	WBGENE00015184
	WBGENE00008164	WBGENE00013880
	WBGENE00018122	WBGENE00019333
	WBGENE00009320	WBGENE00018334
	WBGENE00015083	WBGENE00000111
	WBGENE00019914	WBGENE00000102
	WBGENE00018357	WBGENE00000390
	WBGENE00019779	WBGENE00004340
	WBGENE00011155	WBGENE00020633
	WBGENE00000254	WBGENE00002583
	WBGENE00013310	WBGENE00004491
	WBGENE00000794	WBGENE00003948
	WBGENE00001475	WBGENE00004857
	WBGENE00007753	WBGENE00001776
	WBGENE00016088	WBGENE00004389
	WBGENE00000913	WBGENE00003400
	WBGENE00016249	WBGENE00004075
	WBGENE00011911	WBGENE00007175
	WBGENE00022169	WBGENE00017769
	WBGENE00013729	WBGENE00000380
	WBGENE00021160	WBGENE00001556
	WBGENE00003156	WBGENE00011676
	WBGENE00006925	WBGENE00022381
	WBGENE00009684	WBGENE00017777
	WBGENE00019021	WBGENE00000282
	WBGENE00009031	WBGENE00009285
	WBGENE00007787	WBGENE00000040
	WBGENE00001853	WBGENE00006514
	WBGENE00006927	WBGENE00001642
	WBGENE00017892	WBGENE00021088
	WBGENE00014029	WBGENE00004754
	WBGENE00000738	WBGENE00012638
	WBGENE00012781	WBGENE00000972
	WBGENE00022090	WBGENE00006713
	WBGENE00009646	WBGENE00006510
	WBGENE00019105	WBGENE00000405
	WBGENE00004874	WBGENE00021812
	WBGENE00021993	WBGENE00021461
	WBGENE00006349	WBGENE00002076
	WBGENE00010234	WBGENE00004014
	WBGENE00008560	WBGENE00002192
	WBGENE00001395	WBGENE00004385
	WBGENE00007605	WBGENE00017472
	WBGENE00001358	WBGENE00022173
	WBGENE00001366	WBGENE00001566
	WBGENE00003093	WBGENE00007036
	WBGENE00001051	WBGENE00004440
	WBGENE00000786	WBGENE00004416
	WBGENE00018793	WBGENE00001196
	WBGENE00011489	WBGENE00001090
	WBGENE00007445	WBGENE00001708
	WBGENE00004050	WBGENE00013606
	WBGENE00007508	WBGENE00002083
	WBGENE00011507	WBGENE00014096
	WBGENE00017772	WBGENE00021507
	WBGENE00013101	WBGENE00002012
	WBGENE00016048	WBGENE00019153
	WBGENE00020788	WBGENE00007684
	WBGENE00011800	WBGENE00015116
	WBGENE00015794	WBGENE00010579
	WBGENE00004965	WBGENE00022610
	WBGENE00016274	WBGENE00002299
	WBGENE00021200	WBGENE00000877
	WBGENE00003958	WBGENE00003961
	WBGENE00012020	WBGENE00015146
	WBGENE00017808	WBGENE00008132
	WBGENE00018585	WBGENE00010502
	WBGENE00017548	WBGENE00002989
	WBGENE00011753	WBGENE00002187
	WBGENE00001869	WBGENE00001149
	WBGENE00000098	WBGENE00010405
	WBGENE00013201	WBGENE00017298
	WBGENE00012251	WBGENE00000776
	WBGENE00008936	WBGENE00006933
	WBGENE00009035	WBGENE00004441
	WBGENE00004296	WBGENE00018339
	WBGENE00020256	WBGENE00004077
	WBGENE00015454	WBGENE00010272
	WBGENE00019606	WBGENE00016038
	WBGENE00018548	WBGENE00000549
	WBGENE00002061	WBGENE00006734
	WBGENE00008218	WBGENE00003903
	WBGENE00006039	WBGENE00010199
	WBGENE00004984	WBGENE00019537
	WBGENE00006510	WBGENE00017132
	WBGENE00009922	WBGENE00008405
	WBGENE00000713	WBGENE00006968
	WBGENE00016190	WBGENE00006705
	WBGENE00003228	WBGENE00008781
	WBGENE00011330	WBGENE00001626
	WBGENE00001607	WBGENE00000066
	WBGENE00015102	WBGENE00008400
	WBGENE00010609	WBGENE00006945
	WBGENE00022867	WBGENE00004345
	WBGENE00000473	WBGENE00004856
	WBGENE00006929	WBGENE00002004
	WBGENE00003821	WBGENE00018782
	WBGENE00013894	WBGENE00013463
	WBGENE00000787	WBGENE00001648
	WBGENE00001394	WBGENE00006711
	WBGENE00009334	WBGENE00005022
	WBGENE00016523	WBGENE00016754
	WBGENE00012315	WBGENE00008809
	WBGENE00000784	WBGENE00016408
	WBGENE00018416	WBGENE00001511
	WBGENE00006710	WBGENE00004085
	WBGENE00020353	WBGENE00006728
	WBGENE00011038	WBGENE00004919
	WBGENE00014218	WBGENE00022719
	WBGENE00011350	WBGENE00003920
	WBGENE00003154	WBGENE00001040
	WBGENE00010085	WBGENE00015360
	WBGENE00194674	WBGENE00000217
	WBGENE00020297	WBGENE00007089
	WBGENE00000218	WBGENE00003931
	WBGENE00000474	WBGENE00019911
	WBGENE00006463	WBGENE00006602
	WBGENE00007054	WBGENE00019394
	WBGENE00000252	WBGENE00003220
	WBGENE00018991	WBGENE00004287
	WBGENE00006930	WBGENE00002011
	WBGENE00001149	WBGENE00003978
	WBGENE00003063	WBGENE00018146
	WBGENE00019164	WBGENE00002344
	WBGENE00008857	WBGENE00003901
	WBGENE00001606	WBGENE00012637
	WBGENE00003479	WBGENE00019246
	WBGENE00000776	WBGENE00010589
	WBGENE00018674	WBGENE00004306
	WBGENE00009501	WBGENE00020301
	WBGENE00012123	WBGENE00002073
	WBGENE00010263	WBGENE00010349
	WBGENE00014165	WBGENE00001202
	WBGENE00010678	WBGENE00011440
	WBGENE00021280	WBGENE00000292
	WBGENE00004235	WBGENE00006517
	WBGENE00009636	WBGENE00014234
	WBGENE00000804	WBGENE00012982
	WBGENE00017542	WBGENE00003806
	WBGENE00004166	WBGENE00003675
	WBGENE00008541	WBGENE00001007
	WBGENE00006050	WBGENE00000793
		WBGENE00018154
		WBGENE00019983
		WBGENE00007971
		WBGENE00004357
		WBGENE00004266
		WBGENE00010428
		WBGENE00008377
		WBGENE00013552
		WBGENE00007812
		WBGENE00004467
		WBGENE00000898
		WBGENE00013766
		WBGENE00002050
		WBGENE00013997
		WBGENE00017537
		WBGENE00000816
		WBGENE00006876
		WBGENE00044008
		WBGENE00007217
		WBGENE00003776
		WBGENE00002015
		WBGENE00003374
		WBGENE00011482
		WBGENE00006868
		WBGENE00009358
		WBGENE00021551
		WBGENE00004025
		WBGENE00001041
		WBGENE00001685
		WBGENE00008183
		WBGENE00018996
		WBGENE00021398
		WBGENE00022166
		WBGENE00010605
		WBGENE00006424
		WBGENE00001999
		WBGENE00002147
		WBGENE00013748
		WBGENE00001178
		WBGENE00009092
		WBGENE00018547
		WBGENE00002891
		WBGENE00005077
		WBGENE00012556
		WBGENE00002227
		WBGENE00018262
		WBGENE00000407
		WBGENE00013004
		WBGENE00011224
		WBGENE00020831
		WBGENE00006826
		WBGENE00006810
		WBGENE00020187
		WBGENE00008565
		WBGENE00012950
		WBGENE00001488
		WBGENE00002238
		WBGENE00001156
		WBGENE00022363
		WBGENE00007047
		WBGENE00008919
		WBGENE00004116
		WBGENE00012468
		WBGENE00007513
		WBGENE00014001
		WBGENE00010908
		WBGENE00014254
		WBGENE00016541
		WBGENE00006387
		WBGENE00000813
		WBGENE00004421
		WBGENE00001745
		WBGENE00018193
		WBGENE00012713
		WBGENE00006856
		WBGENE00011674
		WBGENE00003831
		WBGENE00006708
		WBGENE00021647
		WBGENE00003822
		WBGENE00000883
		WBGENE00006781
		WBGENE00000106
		WBGENE00000913
		WBGENE00020184
		WBGENE00006414
		WBGENE00001678
		WBGENE00003036
		WBGENE00004043
		WBGENE00007027
		WBGENE00011638
		WBGENE00021097
		WBGENE00016194
		WBGENE00006601
		WBGENE00012144
		WBGENE00001972
		WBGENE00021460
		WBGENE00013666
		WBGENE00044784
		WBGENE00003423
		WBGENE00013709
		WBGENE00003068
		WBGENE00004312
		WBGENE00011102
		WBGENE00010416
		WBGENE00006436
		WBGENE00018586
		WBGENE00019438
		WBGENE00001132
		WBGENE00021286
		WBGENE00003924
		WBGENE00006612
		WBGENE00015099
		WBGENE00018413
		WBGENE00001155
		WBGENE00000915
		WBGENE00000789
		WBGENE00020267
		WBGENE00016589
		WBGENE00001230
		WBGENE00021527
		WBGENE00006917
		WBGENE00010437
		WBGENE00001019
		WBGENE00002183
		WBGENE00012543
		WBGENE00009035
		WBGENE00006699
		WBGENE00010762
		WBGENE00013901
		WBGENE00015141
		WBGENE00006964
		WBGENE00007631
		WBGENE00002061
		WBGENE00016686
		WBGENE00002018
		WBGENE00008819
		WBGENE00003798
		WBGENE00008810
		WBGENE00019813
		WBGENE00007686
		WBGENE00004423
		WBGENE00017825
		WBGENE00002262
		WBGENE00002023
		WBGENE00000787
		WBGENE00021753
		WBGENE00020930
		WBGENE00004049
		WBGENE00004501
		WBGENE00008641
		WBGENE00045383
		WBGENE00018949
		WBGENE00000199
		WBGENE00015101
		WBGENE00010663
		WBGENE00002190
		WBGENE00001949
		WBGENE00001037
		WBGENE00016957
		WBGENE00001184
		WBGENE00000383
		WBGENE00003788
		WBGENE00018987
		WBGENE00016250
		WBGENE00021854
		WBGENE00000838
		WBGENE00016728
		WBGENE00004403
		WBGENE00004786
		WBGENE00010993
		WBGENE00004760
		WBGENE00003247
		WBGENE00014030
		WBGENE00002080
		WBGENE00017734
		WBGENE00021248
		WBGENE00003001
		WBGENE00019001
		WBGENE00007963
		WBGENE00017830
		WBGENE00007364
		WBGENE00018519
		WBGENE00004774
		WBGENE00016258
		WBGENE00004489
		WBGENE00012354
		WBGENE00021800
		WBGENE00008711
		WBGENE00000542
		WBGENE00000109
		WBGENE00021868
		WBGENE00001478
		WBGENE00006722
		WBGENE00004304
		WBGENE00003009
		WBGENE00022672
		WBGENE00013216
		WBGENE00018135
		WBGENE00010485
		WBGENE00011917
		WBGENE00001641
		WBGENE00010035
		WBGENE00002005
		WBGENE00013168
		WBGENE00013789
		WBGENE00020268
		WBGENE00004378
		WBGENE00006061
		WBGENE00001844
		WBGENE00000817
		WBGENE00016185
		WBGENE00004042
		WBGENE00019185
		WBGENE00011673
		WBGENE00020423
		WBGENE00006833
		WBGENE00001686
		WBGENE00001746
		WBGENE00009126
		WBGENE00002051
		WBGENE00008410
		WBGENE00015021
		WBGENE00001643
		WBGENE00017179
		WBGENE00020311
		WBGENE00017131
		WBGENE00021334
		WBGENE00017262
		WBGENE00000063
		WBGENE00012907
		WBGENE00014261
		WBGENE00004405
		WBGENE00013143
		WBGENE00019711
		WBGENE00017702
		WBGENE00022253
		WBGENE00020166
		WBGENE00001609
		WBGENE00002213
		WBGENE00007363
		WBGENE00015230
		WBGENE00004270
		WBGENE00003234
		WBGENE00015347
		WBGENE00020839
		WBGENE00001558
		WBGENE00004798
		WBGENE00002078
		WBGENE00001303
		WBGENE00002247
		WBGENE00001208
		WBGENE00008808
		WBGENE00012204
		WBGENE00012094
		WBGENE00018354
		WBGENE00003902
		WBGENE00021685
		WBGENE00006493
		WBGENE00000096
		WBGENE00004930
		WBGENE00006700
		WBGENE00020391
		WBGENE00000959
		WBGENE00001502
		WBGENE00012261
		WBGENE00018765
		WBGENE00000914
		WBGENE00004487
		WBGENE00004402
		WBGENE00007588
		WBGENE00001771
		WBGENE00007703
		WBGENE00011672
		WBGENE00007967
		WBGENE00002054
		WBGENE00004422
		WBGENE00010178
		WBGENE00009730
		WBGENE00008950
		WBGENE00004187
		WBGENE00000187
		WBGENE00001644
		WBGENE00016697
		WBGENE00012929
		WBGENE00019275
		WBGENE00004297
		WBGENE00003805
		WBGENE00016789
		WBGENE00000802
		WBGENE00001851
		WBGENE00002216
		WBGENE00043060
		WBGENE00001773
		WBGENE00006723
		WBGENE00021828
		WBGENE00012925
		WBGENE00022774
		WBGENE00000500
		WBGENE00001026
		WBGENE00002013
		WBGENE00001994
		WBGENE00001684
		WBGENE00003401
		WBGENE00000424
		WBGENE00006994
		WBGENE00004740
		WBGENE00002070
		WBGENE00000544
		WBGENE00019209
		WBGENE00001509
		WBGENE00000071
		WBGENE00003794
		WBGENE00001510
		WBGENE00012344
		WBGENE00023404
		WBGENE00002066
		WBGENE00004860
		WBGENE00021367
		WBGENE00016981
		WBGENE00006937
		WBGENE00012930
		WBGENE00000481
		WBGENE00003928
		WBGENE00010677
		WBGENE00002017
		WBGENE00019030
		WBGENE00020389
		WBGENE00000079
		WBGENE00003589
		WBGENE00004949
		WBGENE00020557
		WBGENE00007129
		WBGENE00004682
		WBGENE00000936
		WBGENE00000406
		WBGENE00011867
		WBGENE00007964
		WBGENE00006446
		WBGENE00009507
		WBGENE00007099
		WBGENE00000402
		WBGENE00015344
		WBGENE00018793
		WBGENE00022232
		WBGENE00013529
		WBGENE00004458
		WBGENE00001622
		WBGENE00011677
		WBGENE00000879
		WBGENE00000182
		WBGENE00021754
		WBGENE00022538
		WBGENE00008167
		WBGENE00001520
		WBGENE00001234
		WBGENE00004981
		WBGENE00004296
		WBGENE00018395
		WBGENE00010496
		WBGENE00006540
		WBGENE00009647
		WBGENE00000039
		WBGENE00002189
		WBGENE00010922
		WBGENE00003052
		WBGENE00022456
		WBGENE00006789
		WBGENE00013732
		WBGENE00010609
		WBGENE00004336
		WBGENE00003789
		WBGENE00000839
		WBGENE00015927
		WBGENE00013894
		WBGENE00002065
		WBGENE00006439
		WBGENE00002075
		WBGENE00008053
		WBGENE00021900
		WBGENE00001484
		WBGENE00017082
		WBGENE00007952
		WBGENE00001837
		WBGENE00000197
		WBGENE00003963
		WBGENE00004040
		WBGENE00001209
		WBGENE00001167
		WBGENE00000224
		WBGENE00000545
		WBGENE00008311
		WBGENE00017144
		WBGENE00015702
		WBGENE00006463
		WBGENE00001333
		WBGENE00000200
		WBGENE00008857
		WBGENE00019064
		WBGENE00006759
		WBGENE00001371
		WBGENE00013643
		WBGENE00019326
		WBGENE00004308
		WBGENE00006481
		WBGENE00006536
		WBGENE00003954
		WBGENE00001758
		WBGENE00009800
		WBGENE00000934
		WBGENE00022739
		WBGENE00017012
		WBGENE00003485
		WBGENE00000195
		WBGENE00000971
		WBGENE00000110
		WBGENE00004068
		WBGENE00022473
		WBGENE00000515
		WBGENE00001032
		WBGENE00007352
		WBGENE00000192
		WBGENE00001262
		WBGENE00019276
		WBGENE00003980
		WBGENE00003387
		WBGENE00000878
		WBGENE00004447
		WBGENE00004409
		WBGENE00021324
		WBGENE00000274
		WBGENE00003919
		WBGENE00021482
		WBGENE00017123
		WBGENE00018164
		WBGENE00019406
		WBGENE00002079
		WBGENE00022190
		WBGENE00044294
		WBGENE00003183
		WBGENE00004466
		WBGENE00008148
		WBGENE00001365
		WBGENE00004485
		WBGENE00002264
		WBGENE00010308
		WBGENE00022240
		WBGENE00003047
		WBGENE00020931
		WBGENE00003149
		WBGENE00011884
		WBGENE00000567
		WBGENE00017039
		WBGENE00022599
		WBGENE00006760
		WBGENE00018488
		WBGENE00018467
		WBGENE00010867
		WBGENE00016002
		WBGENE00021534
		WBGENE00007698
		WBGENE00002191
		WBGENE00001683
		WBGENE00017699
		WBGENE00000149
		WBGENE00006519
		WBGENE00005078
		WBGENE00009319
		WBGENE00001372
		WBGENE00015188
		WBGENE00001042
		WBGENE00008519
		WBGENE00000991
		WBGENE00006366
		WBGENE00000184
		WBGENE00004410
		WBGENE00006527
		WBGENE00001840
		WBGENE00001660
		WBGENE00022673
		WBGENE00001077
		WBGENE00000214
		WBGENE00015709
		WBGENE00004199
		WBGENE00014078
		WBGENE00013924
		WBGENE00022048
		WBGENE00003514
		WBGENE00004807
		WBGENE00010406
		WBGENE00000092
		WBGENE00021401
		WBGENE00004789
		WBGENE00001555
		WBGENE00010640
		WBGENE00021128
		WBGENE00010560
		WBGENE00010117
		WBGENE00006518
		WBGENE00007403
		WBGENE00003155
		WBGENE00007060
		WBGENE00004916
		WBGENE00006773
		WBGENE00004449
		WBGENE00006720
		WBGENE00004858
		WBGENE00016092
		WBGENE00020683
		WBGENE00009899
		WBGENE00015484
		WBGENE00004203
		WBGENE00011582
		WBGENE00015555
		WBGENE00002053
		WBGENE00009479
		WBGENE00009992
		WBGENE00007942
		WBGENE00000065
		WBGENE00021315
		WBGENE00006730
		WBGENE00004314
		WBGENE00004793
		WBGENE00011232
		WBGENE00011501
		WBGENE00004033
		WBGENE00002052
		WBGENE00017122
		WBGENE00004505
		WBGENE00003210
		WBGENE00001747
		WBGENE00001862
		WBGENE00011906
		WBGENE00002064
		WBGENE00021392
		WBGENE00004445
		WBGENE00000547
		WBGENE00003835
		WBGENE00015479
		WBGENE00006727
		WBGENE00003185
		WBGENE00004034
		WBGENE00000967
		WBGENE00004212
		WBGENE00019322
		WBGENE00021710
		WBGENE00018531
		WBGENE00006433
		WBGENE00000103
		WBGENE00003904
		WBGENE00009692
		WBGENE00000240
		WBGENE00004933
		WBGENE00002025
		WBGENE00003066
		WBGENE00003396
		WBGENE00002202
		WBGENE00004459
		WBGENE00009681
		WBGENE00021170
		WBGENE00010685
		WBGENE00001093
		WBGENE00002007
		WBGENE00000865
		WBGENE00044319
		WBGENE00006478
		WBGENE00011279
		WBGENE00000105
		WBGENE00004029
		WBGENE00011806
		WBGENE00021351
		WBGENE00000990
		WBGENE00017925
		WBGENE00022034
		WBGENE00007787
		WBGENE00016539
		WBGENE00022087
		WBGENE00004803
		WBGENE00018784
		WBGENE00016977
		WBGENE00005647
		WBGENE00003950
		WBGENE00001749
		WBGENE00010238
		WBGENE00044388
		WBGENE00003925
		WBGENE00013460
		WBGENE00004874
		WBGENE00001431
		WBGENE00000897
		WBGENE00000372
		WBGENE00020368
		WBGENE00013075
		WBGENE00009521
		WBGENE00008122
		WBGENE00004499
		WBGENE00021882
		WBGENE00016128
		WBGENE00002978
		WBGENE00003787
		WBGENE00003515
		WBGENE00006595
		WBGENE00001020
		WBGENE00004386
		WBGENE00022078
		WBGENE00007646
		WBGENE00015464
		WBGENE00000912
		WBGENE00012665
		WBGENE00001744
		WBGENE00009706
		WBGENE00007433
		WBGENE00018260
		WBGENE00007680
		WBGENE00016418
		WBGENE00020022
		WBGENE00009246
		WBGENE00006617
		WBGENE00009691
		WBGENE00001554
		WBGENE00010879
		WBGENE00001038
		WBGENE00008547
		WBGENE00009925
		WBGENE00011671
		WBGENE00012909
		WBGENE00008149
		WBGENE00020687
		WBGENE00018174
		WBGENE00001748
		WBGENE00004039
		WBGENE00003792
		WBGENE00017678
		WBGENE00001569
		WBGENE00021934
		WBGENE00022454
		WBGENE00017482
		WBGENE00004393
		WBGENE00018264
		WBGENE00002233
		WBGENE00001030
		WBGENE00006803
		WBGENE00000067
		WBGENE00009575
		WBGENE00001552
		WBGENE00012885
		WBGENE00018426
		WBGENE00001557
		WBGENE00011128
		WBGENE00001775
		WBGENE00003375
		WBGENE00009793
		WBGENE00000188
		WBGENE00020481
		WBGENE00021355
		WBGENE00008678
		WBGENE00001439
		WBGENE00016768
		WBGENE00013457
		WBGENE00013343
		WBGENE00001640
		WBGENE00001017
		WBGENE00009594
		WBGENE00014697
		WBGENE00015697
