# Supplementary material for: HSP70 inhibits CHIP E3 ligase activity to maintain germline function in Caenorhabditis elegans
Source: J Biol Chem. 2024 Oct 9;300(11):107864. doi: 10.1016/j.jbc.2024.107864 (PMC11567022; doi:10.1016/j.jbc.2024.107864)
Supplement: Supplemental Table S6 [file mmc8.xlsx]

## Sheet: Lifespan data
Figure 2A (20° C)	Experiment 1+2+3	Control	HSP-1EEYD
	Number of rows	633	633		Log-rank (Mantel-Cox) test
	# of blank lines	410	347		Chi square	0.618
	# rows with impossible data	0	0		df	1
	# censored subjects	7	23		P value	0.4318
	# deaths/events	216	263		P value summary	ns
					Are the survival curves sig different?	No
	Median survival	23	22
Figure 2B (20° C)	Experiment 1+2+3	Control	HSP-1EEYD	Control+Paraquat	HSP-1EEYD+ Paraquat		Log-rank (Mantel-Cox) test Control+Paraquat vs HSP-1EEYD + Paraquat			Log-rank (Mantel-Cox) test Control vs HSP-1EEYD
	Number of rows	672	672	672	672		Chi square	12.74		Chi square	0.05071
	# of blank lines	477	477	468	456		df	1		df	1
	# rows with impossible data	0	0	0	0		P value	0.0004		P value	0.8218
	# censored subjects	5	14	32	24		P value summary	***		P value summary	ns
	# deaths/events	190	181	172	192		Are the survival curves sig different?	Yes		Are the survival curves sig different?	No
	Median survival	26	26	14	15
Figure 2C (20° C)	Experiment 1+2+3	Control	HSP-1EEYD	Control_HS	HSP-1EEYD_HS		Log-rank (Mantel-Cox) test Control_HS vs HSP-1EEYD_HS			Log-rank (Mantel-Cox) test Control vs HSP-1EEYD
	Number of rows	977	977	977	977		Chi square	59.64		Chi square	0.05888
	# of blank rows	744	676	750	660		df	1		df	1
	# rows with impossible data	0	0	0	0		P value	<0.0001		P value	0.8083
	# censored subjects	0	24	5	0		P value summary	****		P value summary	ns
	# deaths/events	233	277	222	317		Are the survival curves sig different?	Yes		Are the survival curves sig different?	No
	Median survival	23	22	22	18
Figure S2A (20° C)	Experiment 1+2+3	HSP-1EEYD	HSP-1EEYD + paraquat	chn-1(by155), HSP-1EEYD	chn-1(by155), HSP-1EEYD + paraquat		Log-rank (Mantel-Cox) test HSP-1EEYD vs chn-1(by155), HSP-1EEYD			Log-rank (Mantel-Cox) test HSP-1EEYD + Paraquat vs chn-1(by155), HSP-1EEYD+ Paraquat
	Number of rows	726	726	726	726		Chi square	5.267		Chi square	0.09201
	# of blank rows	591	570	591	582		df	1		df	1
	# rows with impossible data	0	0	0	0		P value	0.0217		P value	0.7616
	# censored subjects	8	14	4	35		P value summary	*		P value summary	ns
	# deaths/events	127	142	131	109		Are the survival curves sig different?	Yes		Are the survival curves sig different?	No
	Median survival	26	14	26	14
Figure S2B (20° C)	Experiment 1+2+3	HSP-1EEYD	HSP-1EEYD + heat stress	chn-1(by155); HSP-1EEYD	chn-1(by155); HSP-1EEYD + heat stress		Log-rank (Mantel-Cox) test HSP-1EEYD vs chn-1(by155), HSP-1EEYD			Log-rank (Mantel-Cox) test HSP-1EEYD + Heat stress vs chn-1(by155), HSP-1EEYD+ Heat stress
	Number of rows	1005	1005	1005	1005		Chi square	0.04617		Chi square	59.75
	# of blank rows	764	748	738	733		df	1		df	1
	# rows with impossible data	0	0	0	0		P value	0.8299		P value	<0.0001
	# censored subjects	24	0	55	2		P value summary	ns		P value summary	****
	# deaths/events	217	257	212	270		Are the survival curves sig different?	No		Are the survival curves sig different?	Yes
	Median survival	21	18	21	21
Figure 3G (20° C)	Experiment 1+2	HSP-1EEYD + heat stress	chn-1(by155); HSP-1EEYD + heat stress	HSP-1EEYD + daf-18 RNAi + heat stress	chn-1(by155); HSP-1EEYD + daf-18 RNAi + heat stress		Log-rank (Mantel-Cox) test HSP-1EEYD HS +daf-18 RNAi vs chn-1(by155), HSP-1EEYD HS + daf-18 RNAi			Log-rank (Mantel-Cox) test chn-1(by155), HSP-1EEYD HS vs chn-1(by155), HSP-1EEYD HS + daf-18 RNAi			Log-rank (Mantel-Cox) test HSP-1EEYD HS vs chn-1(by155), HSP-1EEYD HS
	Number of rows	1370	1370	1370	1370		Chi square	0.03031		Chi square	203.4		Chi square	81.54
	# of blank rows	1175	1103	1177	1172		df	1		df	1		df	1
	# rows with impossible data	0	0	0	0		P value	0.8618		P value	<0.0001		P value	<0.0001
	# censored subjects	0	12	1	6		P value summary	ns		P value summary	****		P value summary	****
	# deaths/events	195	255	192	192		Are the survival curves sig different?	No		Are the survival curves sig different?	Yes		Are the survival curves sig different?	Yes
	Median survival	16	20	14	15

## Sheet: Egg counts from different exp.
No of eggs laid in the first 24 hours of adulthood							Associated with Fig 2D
	control			HSP-1EEYD
1st biological repeat	49	41	39	61	70	68
	17	21	17	35	31	36			Mann Whitney test
	32	36	33	30	33	31			P value	0.0372
	23	20	26	40	37	36			Exact or approximate P value?	Exact
	11	12	11	38	30	32			P value summary	*
2nd biological repeat	16	16	16	35	37	41			Significantly different (P < 0.05)?	Yes
	19	19	19	48	51	50			One- or two-tailed P value?	Two-tailed
	41	45	39	35	33	40			Sum of ranks in column A,B	77.50 , 132.5
	26	31	32	16	17	16			Mann-Whitney U	22.5
	30	34	30	41	48	46
No of eggs laid in the first 24 hours of adulthood
	control + heat stress			HSP-1EEYD + heat stress
1st biological repeat	0	0	0	1	1	1			Mann Whitney test
	2	2	2	0	0	0			P value	0.0007
	11	12	12	0	0	0			Exact or approximate P value?	Exact
	6	6	6	0	0	0			P value summary	***
	0	0	0	0	0	0			Significantly different (P < 0.05)?	Yes
2nd biological repeat	6	6	6	0	0	0			One- or two-tailed P value?	Two-tailed
	2	2	2	0	0	0			Sum of ranks in column A,B	144 , 66
	3	3	3	0	0	0			Mann-Whitney U	11
	3	3	3	0	0	0
	2	2	2	0	0	0
No of eggs laid in the first 24 hours of adulthood after heat stress							Associated with Fig 3D
	control	chn-1(by155)	CHN-1 OE	HSP-1EEYD	chn-1(by155); HSP-1EEYD	CHN-1 OE; HSP-1EEYD
1st biological repeat	6	2	4	2	4	3			Tukey's multiple comparisons test	Mean Diff.	95.00% CI of diff.	Below threshold?	Summary	Adjusted P Value
	7	6	0	2	3	0			control vs. chn-1(by155)	0.4	-1.645 to 2.445	No	ns	0.9929
	4	8	2	2	6	0			control vs. CHN-1 OE	3.55	1.505 to 5.595	Yes	****	<0.0001
	6	4	2	4	2	0			control vs. HSP-1EEYD	4.95	2.905 to 6.995	Yes	****	<0.0001
	2	2	3	3	0	2			control vs. chn-1(by155); HSP-1EEYD	2.639	0.5382 to 4.740	Yes	**	0.0054
	1	14	1	0	3	0			control vs. CHN-1 OE; HSP-1EEYD	5.724	3.652 to 7.795	Yes	****	<0.0001
	3	6	4	2	1	1			chn-1(by155) vs. CHN-1 OE	3.15	1.105 to 5.195	Yes	***	0.0003
	6	4	0	1	7	0			chn-1(by155) vs. HSP-1EEYD	4.55	2.505 to 6.595	Yes	****	<0.0001
	2	3	0	0	2	1			chn-1(by155) vs. chn-1(by155); HSP-1EEYD	2.239	0.1382 to 4.340	Yes	*	0.0296
	5	8	5	0	6	0			chn-1(by155) vs. CHN-1 OE; HSP-1EEYD	5.324	3.252 to 7.395	Yes	****	<0.0001
2nd biological repeat	8	7	3	2	3	0			CHN-1 OE vs. HSP-1EEYD	1.4	-0.6446 to 3.445	No	ns	0.3571
	6	3	2	2	8	0			CHN-1 OE vs. chn-1(by155); HSP-1EEYD	-0.9111	-3.012 to 1.190	No	ns	0.807
	3	8	6	2	6	1			CHN-1 OE vs. CHN-1 OE; HSP-1EEYD	2.174	0.1023 to 4.245	Yes	*	0.0338
	10	10	4	0	1	0			HSP-1EEYD vs. chn-1(by155); HSP-1EEYD	-2.311	-4.412 to -0.2105	Yes	*	0.0222
	9	6	2	1	0	1			HSP-1EEYD vs. CHN-1 OE; HSP-1EEYD	0.7737	-1.298 to 2.845	No	ns	0.8871
	8	7	4	1	4	1			chn-1(by155); HSP-1EEYD vs. CHN-1 OE; HSP-1EEYD	3.085	0.9581 to 5.211	Yes	***	0.0007
	7	3	3	0	3	0
	12	8	1	1	6	0
	11	4	5	1		0
	9	4	3	0
No of eggs laid in the first 24 hours of adulthood after heat stress
	chn-1(by155); HSP-1EEYD	chn-1(by155); HSP-1EEYD + daf-18 RNAi	HSP-1EEYD				Associated with Fig 3F		Tukey's multiple comparisons test	Mean Diff.	95.00% CI of diff.	Below threshold?	Summary	Adjusted P Value
1st biological repeat	3	0	0
	8	3	0						chn-1(by155); HSP-1EEYD vs. chn-1(by155); HSP-1EEYD + daf-18 RNAi	1.245	0.2992 to 2.190	Yes	**	0.0045
	7	3	0						chn-1(by155); HSP-1EEYD vs. HSP-1EEYD	2.545	1.581 to 3.510	Yes	****	<0.0001
	4	3	0
	2	0	0
	3	1	0
	3	0	0
	4	0	0
	0	0	0
	1	0	1
	2	0	0
		0
		0
2nd biological repeat	0	3	0
	3	8	0
	5	2	0
	2	4	0
	8	0	0
	4	0	0
	2	0	0
	1	4	0
	1	0	0
	2	0	2
	3	0	0
		0
		0
3rd biological repeat	2	0	0
	4	0	0
	5	6	0
	0	7	0
	0	0	0
	4	0	0
	0	3	0
	0	2	0
	2	0	0
	1	0	0
	1	0	0
		0
		0
No of eggs laid in the first 24 hours of adulthood							Associated with Fig S2D		Tukey's multiple comparisons test	Mean Diff.	95.00% CI of diff.	Below threshold?	Summary	Adjusted P Value
	control	chn-1(by155)	CHN-1 OE	HSP-1EEYD	chn-1(by155); HSP-1EEYD	CHN-1 OE; HSP-1EEYD
1st Biological repeat	50	53	63	67	63	56			control vs. HSP-1EEYD	-15.46	-19.10 to -11.82	Yes	****	<0.0001
	47	43	45	65	60	38			chn-1(by155) vs. chn-1(by155); HSP-1EEYD	-14.16	-17.87 to -10.46	Yes	****	<0.0001
	44	40	57	71	49	58			CHN-1 OE vs. CHN-1 OE; HSP-1EEYD	-0.6144	-4.373 to 3.145	No	ns	0.9972
	42	44	39	67	71	50
	38	46	58	69	61	63
	58	40	50	71	59	76
	51	43	47	76	63	60
	57	50	37	60	59	39
	51	44	57	67	57	55
	47	41	55	55	63	45
	58	43	39	60	61	33
	47	42	49	73	51	71
	41	37	44	71	51	43
	52	44	51	60	60	57
	61	43	45	71	59	47
	41	44	53	63	63	39
	48	53	61	78	60	43
	51	39	51	51	55	51
	57	51	40	70
		43		67
2nd Biological repeat	58	55	63	67	69	57
	45	41	51	69	57	39
	51	39	65	75	47	63
	49	40	43	66	63	44
	42	47	51	71	61	60
	53	35	47	71	52	75
	47	41	47	77	57	61
	60	46	43	63	63	33
	50	47	59	61	65	51
	53	43	57	60	67	41
	63	41	41	67	56	30
	47	42	53	61	53	74
	43	36	47	67	55	41
	57	44	50	57	60	51
	58	43	47	63	60	54
	49	47	55	67	67	43
	44	57	51	76	61	41
	58	48	55	57	51	55
	56	52	43	63
		44		63
3rd Biological repeat	54	57	61	71	66	51
	47	49	50	70	51	41
	47	46	61	76	53	65
	48	47	41	70	69	41
	44	41	50	73	65	60
	57	36	49	70	52	72
	49	43	43	71	59	65
	53	42	41	61	57	36
	51	40	63	65	61	63
	51	45	59	53	59	40
	55	43	43	65	59	39
	49	46	47	67	47	70
	44	40	41	66	57	45
	55	47	49	55	63	50
	52	45	43	59	63	51
	47	44	50	61	65	44
	47	54	59	71	53	50
	59	47	56	63	57	56
	58	52	49	67
		43		57

## Sheet: Apoptotic corpses counting
Fig 3E- Apoptoic corpses counting
Tukey's multiple comparisons test	Predicted (LS) mean diff.	95.00% CI of diff.	Below threshold?	Summary	Adjusted P Value				Associated with Fig 3E
Control
control vs. HSP-1EEYD	0.213	-1.265 to 1.691	No	ns	0.9823
control vs. chn-1(by155)	0.03117	-1.447 to 1.509	No	ns	>0.9999
control vs. chn-1(by155); HSP-1EEYD	-0.4234	-1.901 to 1.055	No	ns	0.8806
HSP-1EEYD vs. chn-1(by155)	-0.1818	-1.681 to 1.318	No	ns	0.9893
HSP-1EEYD vs. chn-1(by155); HSP-1EEYD	-0.6364	-2.136 to 0.8631	No	ns	0.6915
chn-1(by155) vs. chn-1(by155); HSP-1EEYD	-0.4545	-1.954 to 1.045	No	ns	0.8618
12 hours post heat stress
control vs. HSP-1EEYD	4.608	3.125 to 6.091	Yes	****	<0.0001
control vs. chn-1(by155)	-2.116	-3.640 to -0.5929	Yes	**	0.0022
control vs. chn-1(by155); HSP-1EEYD	1.186	-0.2882 to 2.660	No	ns	0.1623
HSP-1EEYD vs. chn-1(by155)	-6.724	-8.182 to -5.266	Yes	****	<0.0001
HSP-1EEYD vs. chn-1(by155); HSP-1EEYD	-3.422	-4.829 to -2.015	Yes	****	<0.0001
chn-1(by155) vs. chn-1(by155); HSP-1EEYD	3.302	1.853 to 4.752	Yes	****	<0.0001
Test details	Predicted (LS) mean 1	Predicted (LS) mean 2	Predicted (LS) mean diff.	SE of diff.	N1	N2	q	DF
Control
control vs. HSP-1EEYD	1.486	1.273	0.213	0.5716	35	33	0.5269	265
control vs. chn-1(by155)	1.486	1.455	0.03117	0.5716	35	33	0.07711	265
control vs. chn-1(by155); HSP-1EEYD	1.486	1.909	-0.4234	0.5716	35	33	1.047	265
HSP-1EEYD vs. chn-1(by155)	1.273	1.455	-0.1818	0.58	33	33	0.4433	265
HSP-1EEYD vs. chn-1(by155); HSP-1EEYD	1.273	1.909	-0.6364	0.58	33	33	1.552	265
chn-1(by155) vs. chn-1(by155); HSP-1EEYD	1.455	1.909	-0.4545	0.58	33	33	1.108	265
12 hours post heat stress
control vs. HSP-1EEYD	9.581	4.973	4.608	0.5736	31	37	11.36	265
control vs. chn-1(by155)	9.581	11.7	-2.116	0.5893	31	33	5.079	265
control vs. chn-1(by155); HSP-1EEYD	9.581	8.395	1.186	0.5702	31	38	2.941	265
HSP-1EEYD vs. chn-1(by155)	4.973	11.7	-6.724	0.5641	37	33	16.86	265
HSP-1EEYD vs. chn-1(by155); HSP-1EEYD	4.973	8.395	-3.422	0.5441	37	38	8.894	265
chn-1(by155) vs. chn-1(by155); HSP-1EEYD	11.7	8.395	3.302	0.5606	33	38	8.331	265
